# Supplementary material for: Development of deaminase-free T-to-S base editor and C-to-G base editor by engineered human uracil DNA glycosylase
Source: Nat Commun. 2024 Jun 8;15:4897. doi: 10.1038/s41467-024-49343-5 (PMC11162499; doi:10.1038/s41467-024-49343-5)
Supplement: Supplementary file 4 — Supplementary Data 1 [file 41467_2024_49343_MOESM4_ESM.xlsx]

## Sheet: Sheet1
Supplementary Data 1. UNG variants in rounds of mutagenesis.
Variants	Amino Acid sequence	Nucleotide sequence
gTBEv0.3-I150A	VKVVALGQ	GTGAAGGTTGTCgccCTGGGACAG
gTBEv0.3-L151A	VKVVIAGQ	GTGAAGGTTGTCATCgccGGACAG
gTBEv0.3-G152A	VKVVILAQ	GTGAAGGTTGTCATCCTGgccCAG
gTBEv0.3-Q153A	VKVVILGA	GTGAAGGTTGTCATCCTGGGAgcc
gTBEv0.3-D154A	APAHGPNQ	gccCCAGCCCATGGACCTAATCAA
gTBEv0.3-P155A	DAAHGPNQ	GATgccGCCCATGGACCTAATCAA
gTBEv0.3-A156V	DPVHGPNQ	GATCCAgtgCATGGACCTAATCAA
gTBEv0.3-H157A	DPAAGPNQ	GATCCAGCCgccGGACCTAATCAA
gTBEv0.3-G158A	DPAHAPNQ	GATCCAGCCCATgccCCTAATCAA
gTBEv0.3-P159A	DPAHGANQ	GATCCAGCCCATGGAgccAATCAA
gTBEv0.3-N160A	DPAHGPAQ	GATCCAGCCCATGGACCTgccCAA
gTBEv0.3-Q161A	DPAHGPNA	GATCCAGCCCATGGACCTAATgcc
gTBEv0.3-A162V	VHGLCFSV	gtgCACGGGCTCTGCTTTAGTGTT
gTBEv0.3-H163A	AAGLCFSV	GCTgccGGGCTCTGCTTTAGTGTT
gTBEv0.3-G164A	AHALCFSV	GCTCACgccCTCTGCTTTAGTGTT
gTBEv0.3-L165A	AHGACFSV	GCTCACGGGgccTGCTTTAGTGTT
gTBEv0.3-C166A	AHGLAFSV	GCTCACGGGCTCgccTTTAGTGTT
gTBEv0.3-F167A	AHGLCASV	GCTCACGGGCTCTGCgccAGTGTT
gTBEv0.3-S168A	AHGLCFAV	GCTCACGGGCTCTGCTTTgccGTT
gTBEv0.3-V169A	AHGLCFSA	GCTCACGGGCTCTGCTTTAGTgcc
gTBEv0.3-Q170A	ARPVPPPP	gccAGGCCTGTTCCGCCTCCGCCC
gTBEv0.3-R171A	QAPVPPPP	CAAgccCCTGTTCCGCCTCCGCCC
gTBEv0.3-P172A	QRAVPPPP	CAAAGGgccGTTCCGCCTCCGCCC
gTBEv0.3-V173A	QRPAPPPP	CAAAGGCCTgccCCGCCTCCGCCC
gTBEv0.3-P174A	QRPVAPPP	CAAAGGCCTGTTgccCCTCCGCCC
gTBEv0.3-P175A	QRPVPAPP	CAAAGGCCTGTTCCGgccCCGCCC
gTBEv0.3-P176A	QRPVPPAP	CAAAGGCCTGTTCCGCCTgccCCC
gTBEv0.3-P177A	QRPVPPPA	CAAAGGCCTGTTCCGCCTCCGgcc
gTBEv0.3-S178A	ALENIYKE	gccTTGGAGAACATTTATAAAGAG
gTBEv0.3-L179A	SAENIYKE	AGTgccGAGAACATTTATAAAGAG
gTBEv0.3-L210A	ALLNAVLT	gccCTTCTCAACGCTGTCCTCACG
gTBEv0.3-L211A	LALNAVLT	CTCgccCTCAACGCTGTCCTCACG
gTBEv0.3-L212A	LLANAVLT	CTCCTTgccAACGCTGTCCTCACG
gTBEv0.3-N213A	LLLAAVLT	CTCCTTCTCgccGCTGTCCTCACG
gTBEv0.3-A214V	LLLNVVLT	CTCCTTCTCAACgtgGTCCTCACG
gTBEv0.3-V215A	LLLNAALT	CTCCTTCTCAACGCTgccCTCACG
gTBEv0.3-L216A	LLLNAVAT	CTCCTTCTCAACGCTGTCgccACG
gTBEv0.3-T217A	LLLNAVLA	CTCCTTCTCAACGCTGTCCTCgcc
gTBEv0.3-A214C	LLLNCVLT	CTCCTTCTCAACtgcGTCCTCACG
gTBEv0.3-A214D	LLLNDVLT	CTCCTTCTCAACgacGTCCTCACG
gTBEv0.3-A214E	LLLNEVLT	CTCCTTCTCAACgagGTCCTCACG
gTBEv0.3-A214F	LLLNFVLT	CTCCTTCTCAACttcGTCCTCACG
gTBEv0.3-A214G	LLLNGVLT	CTCCTTCTCAACggcGTCCTCACG
gTBEv0.3-A214H	LLLNHVLT	CTCCTTCTCAACcacGTCCTCACG
gTBEv0.3-A214I	LLLNIVLT	CTCCTTCTCAACatcGTCCTCACG
gTBEv0.3-A214K	LLLNKVLT	CTCCTTCTCAACaagGTCCTCACG
gTBEv0.3-A214L	LLLNLVLT	CTCCTTCTCAACctgGTCCTCACG
gTBEv0.3-A214M	LLLNMVLT	CTCCTTCTCAACatgGTCCTCACG
gTBEv0.3-A214N	LLLNNVLT	CTCCTTCTCAACaacGTCCTCACG
gTBEv0.3-A214P	LLLNPVLT	CTCCTTCTCAACcccGTCCTCACG
gTBEv0.3-A214Q	LLLNQVLT	CTCCTTCTCAACcagGTCCTCACG
gTBEv0.3-A214R	LLLNRVLT	CTCCTTCTCAACagaGTCCTCACG
gTBEv0.3-A214S	LLLNSVLT	CTCCTTCTCAACagcGTCCTCACG
gTBEv0.3-A214T	LLLNTVLT	CTCCTTCTCAACaccGTCCTCACG
gTBEv0.3-A214V	LLLNVVLT	CTCCTTCTCAACgtgGTCCTCACG
gTBEv0.3-A214W	LLLNWVLT	CTCCTTCTCAACtggGTCCTCACG
gTBEv0.3-A214Y	LLLNYVLT	CTCCTTCTCAACtacGTCCTCACG
gTBEv0.3-A258V	VQKKGSAI	gtgCAGAAGAAGGGCAGTGCCATT
gTBEv0.3-Q259A	AAKKGSAI	GCTgccAAGAAGGGCAGTGCCATT
gTBEv0.3-K260A	AQAKGSAI	GCTCAGgccAAGGGCAGTGCCATT
gTBEv0.3-K261A	AQKAGSAI	GCTCAGAAGgccGGCAGTGCCATT
gTBEv2-Q274R	RTAHPSPL	agaACGGCTCATCCCTCCCCTTTG
gTBEv2-T275R	QRAHPSPL	CAGagaGCTCATCCCTCCCCTTTG
gTBEv2-A276R	QTRHPSPL	CAGACGagaCATCCCTCCCCTTTG
gTBEv2-H277R	QTARPSPL	CAGACGGCTagaCCCTCCCCTTTG
gTBEv2-P278R	QTAHRSPL	CAGACGGCTCATagaTCCCCTTTG
gTBEv2-S279R	QTAHPRPL	CAGACGGCTCATCCCagaCCTTTG
gTBEv2-P280R	QTAHPSRL	CAGACGGCTCATCCCTCCagaTTG
gTBEv2-L281R	QTAHPSPR	CAGACGGCTCATCCCTCCCCTaga
gTBEv2-S282R	RVYRGFFG	agaGTGTATAGAGGGTTCTTTGGA
gTBEv2-V283R	SRYRGFFG	TCAagaTATAGAGGGTTCTTTGGA
gTBEv2-Y284R	SVRRGFFG	TCAGTGagaAGAGGGTTCTTTGGA
gTBEv2-Q274D	DTAHPSPL	gacACGGCTCATCCCTCCCCTTTG
gTBEv2-T275D	QDAHPSPL	CAGgacGCTCATCCCTCCCCTTTG
gTBEv2-A276D	QTDHPSPL	CAGACGgacCATCCCTCCCCTTTG
gTBEv2-H277D	QTADPSPL	CAGACGGCTgacCCCTCCCCTTTG
gTBEv2-P278D	QTAHDSPL	CAGACGGCTCATgacTCCCCTTTG
gTBEv2-S279D	QTAHPDPL	CAGACGGCTCATCCCgacCCTTTG
gTBEv2-P280D	QTAHPSDL	CAGACGGCTCATCCCTCCgacTTG
gTBEv2-L281D	QTAHPSPD	CAGACGGCTCATCCCTCCCCTgac
gTBEv2-S282D	DVYRGFFG	gacGTGTATAGAGGGTTCTTTGGA
gTBEv2-V283D	SDYRGFFG	TCAgacTATAGAGGGTTCTTTGGA
gTBEv2-Y284D	SVDRGFFG	TCAGTGgacAGAGGGTTCTTTGGA
gTBEv2-Q274V	VTAHPSPL	gtgACGGCTCATCCCTCCCCTTTG
gTBEv2-T275V	QVAHPSPL	CAGgtgGCTCATCCCTCCCCTTTG
gTBEv2-A276V	QTVHPSPL	CAGACGgtgCATCCCTCCCCTTTG
gTBEv2-H277V	QTAVPSPL	CAGACGGCTgtgCCCTCCCCTTTG
gTBEv2-P278V	QTAHVSPL	CAGACGGCTCATgtgTCCCCTTTG
gTBEv2-S279V	QTAHPVPL	CAGACGGCTCATCCCgtgCCTTTG
gTBEv2-P280V	QTAHPSVL	CAGACGGCTCATCCCTCCgtgTTG
gTBEv2-L281V	QTAHPSPV	CAGACGGCTCATCCCTCCCCTgtg
gTBEv2-S282V	VVYRGFFG	gtgGTGTATAGAGGGTTCTTTGGA
gTBEv2-Y284V	SVVRGFFG	TCAGTGgtgAGAGGGTTCTTTGGA
gCBEv0.3-D154A	APYHGPNQ	gccCCATATCATGGACCTAATCAA
gCBEv0.3-P155A	DAYHGPNQ	GATgccTATCATGGACCTAATCAA
gCBEv0.3-Y156A	DPAHGPNQ	GATCCAgccCATGGACCTAATCAA
gCBEv0.3-H157A	DPYAGPNQ	GATCCATATgccGGACCTAATCAA
gCBEv0.3-G158A	DPYHAPNQ	GATCCATATCATgccCCTAATCAA
gCBEv0.3-P159A	DPYHGANQ	GATCCATATCATGGAgccAATCAA
gCBEv0.3-N160A	DPYHGPAQ	GATCCATATCATGGACCTgccCAA
gCBEv0.3-Q161A	DPYHGPNA	GATCCATATCATGGACCTAATgcc
gCBEv0.3-A162V	VHGLCFSV	gtgCACGGGCTCTGCTTTAGTGTT
gCBEv0.3-H163A	AAGLCFSV	GCTgccGGGCTCTGCTTTAGTGTT
gCBEv0.3-G164A	AHALCFSV	GCTCACgccCTCTGCTTTAGTGTT
gCBEv0.3-L165A	AHGACFSV	GCTCACGGGgccTGCTTTAGTGTT
gCBEv0.3-C166A	AHGLAFSV	GCTCACGGGCTCgccTTTAGTGTT
gCBEv0.3-F167A	AHGLCASV	GCTCACGGGCTCTGCgccAGTGTT
gCBEv0.3-S168A	AHGLCFAV	GCTCACGGGCTCTGCTTTgccGTT
gCBEv0.3-V169A	AHGLCFSA	GCTCACGGGCTCTGCTTTAGTgcc
gCBEv0.3-Q170A	ARPVPPPP	gccAGGCCTGTTCCGCCTCCGCCC
gCBEv0.3-R171A	QAPVPPPP	CAAgccCCTGTTCCGCCTCCGCCC
gCBEv0.3-P172A	QRAVPPPP	CAAAGGgccGTTCCGCCTCCGCCC
gCBEv0.3-V173A	QRPAPPPP	CAAAGGCCTgccCCGCCTCCGCCC
gCBEv0.3-P174A	QRPVAPPP	CAAAGGCCTGTTgccCCTCCGCCC
gCBEv0.3-P175A	QRPVPAPP	CAAAGGCCTGTTCCGgccCCGCCC
gCBEv0.3-P176A	QRPVPPAP	CAAAGGCCTGTTCCGCCTgccCCC
gCBEv0.3-P177A	QRPVPPPA	CAAAGGCCTGTTCCGCCTCCGgcc
gCBEv0.3-S178A	ALENIYKE	gccTTGGAGAACATTTATAAAGAG
gCBEv0.3-L179A	SAENIYKE	AGTgccGAGAACATTTATAAAGAG
gCBEv0.3-E180A	SLANIYKE	AGTTTGgccAACATTTATAAAGAG
gCBEv0.3-N181A	SLEAIYKE	AGTTTGGAGgccATTTATAAAGAG
gCBEv0.3-I182A	SLENAYKE	AGTTTGGAGAACgccTATAAAGAG
gCBEv0.3-Y183A	SLENIAKE	AGTTTGGAGAACATTgccAAAGAG
gCBEv0.3-K184A	SLENIYAE	AGTTTGGAGAACATTTATgccGAG
gCBEv0.3-E185A	SLENIYKA	AGTTTGGAGAACATTTATAAAgcc
gCBEv0.3-L186A	ASTDIEDF	gccTCTACAGACATAGAGGATTTT
gCBEv0.3-S187A	LATDIEDF	TTGgccACAGACATAGAGGATTTT
gCBEv0.3-T188A	LSADIEDF	TTGTCTgccGACATAGAGGATTTT
gCBEv0.3-D189A	LSTAIEDF	TTGTCTACAgccATAGAGGATTTT
