# Supplementary material for: Development of deaminase-free T-to-S base editor and C-to-G base editor by engineered human uracil DNA glycosylase
Source: Nat Commun. 2024 Jun 8;15:4897. doi: 10.1038/s41467-024-49343-5 (PMC11162499; doi:10.1038/s41467-024-49343-5)
Supplement: Supplementary file 5 — Supplementary Data 2 [file 41467_2024_49343_MOESM5_ESM.xlsx]

## Sheet: sheet1
Supplementary Data 2. sgRNA spacers, primers and target sequences used in this study.
On-targets
site #	Gene(or locus)	Spacer sequence	PAM	Source(PMID)	Forword-primer(for 1st amplification)	Reverse-primer(1st amplification)	Forword-primer(for barcoding)	Reverse-primer(for barcoding)	Amplicon
site 1	MON2	ACAGTAAGAGCATAATGGGG	AGG	This study	caaggtcacacagtcagtatgtg	tcttttcagcacagatgaagctg	caccatatcatcccactacatagagag	gctgaactgactatggctgctc	caccatatcatcccactacatagagagaattttgagtaagcctgtcttacatttgttggaaagtgtagctgcagtggtggtattcaatacagtaagagcataatggggaggcagggaacctttgcatattgcagttataaaggcatctcttgaagttacaaggcccagtcttccacaaagagcagccatagtcagttcagc
site 2	USP46	TAAGCATAGACTCCAGGATA	AGG	32690971	gcagatcaagagcccggaag	gagccactcctttccctgtag	cgccttgtttactgctcagtcc	cctctttcttcgccctctcag	cgccttgtttactgctcagtcccccagaatggcaggcacgtagtagggctcagtaaatatttgctgaatgaagttatgatcgaaagaatactaagcatagactccaggataaggtaagtaatatagagttccacagtgggcaggtctatgcaaacctaccccaaagtccgaggaagctgagagggcgaagaaagagg
site 3	DNMT3B	ATAGTCTACATTTATAGTGC	TGG	34385461	gcatgatgaaaccccgtctc	gacaagtaagtcaactaactggctc	ggcaacaagaaaggaacaggtg	gcaaatttagcatcaaaattgagatctg	ggcaacaagaaaggaacaggtgaaattaatacaaatcatgatttttttagcgctaaatttccaagatgttagcattttaatatccagctattataaaaactgagatagtctacatttatagtgctggtttcaaaatttcacttattttatatattttacatattacatattttacagatctcaattttgatgctaaatttgc
site 4	HEK2	GGCCTCTATTGTTGGTAGAA	TGG	33654077	tttgcagctattcaggctggc	tttagaaggagacttgtgcacattc	ttccaaggaatccattcattccgt	cctaagtctagaggtcctaaaccag	ttccaaggaatccattcattccgttattttacatattgggcagacgtcctgccactgaggcttgggctgcagtaacttgaagggccaaacgttaatgggcctctattgttggtagaatggcagtgcaatacgtgggaaaaaatacccagacagctccctgacactggtttaggacctctagacttagg
site 5	HIRA	CATCCCTACCTAGCCAGATG	GGG	34385461	cctggtgtgacaatccttgag	cctactgtcaggctaaatactctgc	ccttcccttcatatcaccaggtc	caccacatccctgacccagag	ccttcccttcatatcaccaggtcagcatggagttgcatccctggctgggtagataggacctttataaaacccacaaacaagcatccctacctagccagatgggggagtgagtcttggggaataggatttctaaaccgaagctcttccccgggttctctgggtcagggatgtggtg
site 6	PPP1R12C	GCTGGCTCAGGTTCAGGAGA	GGG	32483364	gagaatgcaggtcagagaaagc	gaattggagccgcttcaactg	gagggcagcgcaaagtgac	atgcagtcctccttaccatcc	gagggcagcgcaaagtgacaatggccagggccaggcagatagaccagactgagctatgggagctggctcaggttcaggagagggcagggcagggaaggagacaaagtccaggaccggctggaggggctcaacatcggaagaggggaagtcgagggagggatggtaaggaggactgcat
site 7	RNF2	GTCATCTTAGTCATTACCTG	AGG	32690970	ccatggttggtgctacatctg	cctgatcacctcccaaagtcc	acatacagaagtcaggaatgcttg	aggctgtgcagacaaacggaac	acatacagaagtcaggaatgcttgaatataaatttattattactctatgttctatttaagttttcatgttctaaaaatgtatcccagtttacacgtctcatatgccccttggcagtcatcttagtcattacctgaggtgttcgttgtaactcatataaactgagttcccatgttttgcttaatggttgagttccgtttgtctgcacagcct
site 8	EMX1	GCTAACTTACTGTGTAACCC	TGG	32690970	caatgccagttagtaaacggactg	agaaaggcaatgttgatgacgg	cctgtccttccaggtgaagac	tctcaatgaggaaaccagagct	cctgtccttccaggtgaagaccctgagatggagagatggtttggacagagcttcccaggtgggcaaacacgattttaaatacctgcctccctgctaacttactgtgtaaccctgggcaagtcacttaacctctctgagctctggtttcctcattgaga
site 9	CLYBL	GTCTTCTTCCGCCAGACCAC	TGG	34211162	gaaacggatacttgagcttactgc	ctttcagactggatgactcctttc	cacttacagaatgaagctcgactg	ctcacccactggatttcttcagg	ctcacccactggatttcttcaggactttccacctttggtagcatcaggctggaaggaaggacccgggattgcaaaagggtctctaggtcttcttccgccagaccactggaaactgagttgactctcacacatttttcagtagggcccagatcaatgtcttcaagagtttttacaattctcagtcgagcttcattctgtaagtg
site 10	HOPX	GTCTTCTTCTGTAACAGCCC	AGG	34211162	gtgagagtctggctcaagtcac	ttcaagcgaagcaagcagtg	tcttcttctgtgtgcacccattg	gacagactgccccactgagaag	tcttcttctgtgtgcacccattgcccgtacctttgacacacaacttcagagctgggaagaaccttggaaattacctcttccagtcttcttctgtaacagcccaggaaaatgagcataggaagactaactttctgaatgttgcccagctggtgacctgtgctccgctagacccttctcagtggggcagtctgtc
site 11	ABHD12	GCGTTCTTCCACCAGACTGC	AGG	31548727	ctcattgcagtgggtcagtacac	tgtcagtgccatccacacag	cgttcccatgcaggtacagaatg	ctgattaagtaacaccacgtgcag	cgttcccatgcaggtacagaatgatagggtggctggaagccaaggcatcctcataccacatctggtctttgccttgggcgttcttccaccagactgcagggacggtgtgcctgcagacagaagcagaggggagcgcaggatcagatgtcccttctgtcctcatcctggcgactgcacgtggtgttacttaatcag
site 12		GCATTAACTGAAAATGGTCA	AGG	32433547	gtggccaacacagtacacaag	gcctagcatccagttcctcc	gacattccctaacttcaacgtacc	cagtgctcaaaataagttgtccattg	gacattccctaacttcaacgtaccgagtaaggaaattctttgtcctgagatcacagacaaatgggattgtatgcattaactgaaaatggtcaaggagtcagtactgaagatcagcaatgccaagggtaaacggaatatcccagtataataggataagcaatggacaacttattttgagcactg
site 13	EMX1	GAAATCAGAGGAGGAAAAGT	CGG	32690970	aggcaacgtttacccaactg	gccttcggaaggaatgatgg	cttagagatacggcctggtcgg	gatttccagctttctgtgatggtc	cttagagatacggcctggtcgggtcctggtccccccctcggcggcgcttccacttttcccagactgagggtggggaaaaggaggagggggaagaaatcagaggaggaaaagtcgggaggtaggggagccgggagacaggagagggggaaaataaagagcctgagacacaaacgagaggaaaagaccatcacagaaagctggaaatc
site 14	RNF2	GGAATCATTAGCTATGACTT	GGG	32690970	ccaggatggtctcaagaccc	atgttaagtagcatcaagagctctc	acatatgcaattatggcaggtgg	tacttcagccagcaaccagttg	acatatgcaattatggcaggtggatgtggagaagtatggaactagctattctctttaagacagagtgggaaaaaaacggcaggaatcattagctatgacttgggggaagctagatgtgtgaattttaatatgcagtatacctctttttgacttagaagataaaagattagaggaaacaactggttgctggctgaagta
site 15	NIBAN1	GTACTCAAATGACTTTAAGA	AGG	32690970	aacccaggaggtagaggttg	ccgtcaccactatctactccc	ttctcctaccttgctttctgttgg	atttgttcttctgtgtctgaagcc	ttctcctaccttgctttctgttggatcaaatgacatgtagtccaagtctttgagatctttgtaaaagtatgacagctcttgtactcaaatgactttaagaaggttaagtagacaaattgcattagtgatagaaagcgatgctatgaaggtagggtgctgtagtaaaaaggggtttggcttcagacacagaagaacaaat
site 16	SSH2	AGTCTCCCTCAGCTTGAAGA	GGG	36357717	atcacctgaggtcaggagttc	catcctcttggtcttcaaagacc	cctgggtgatagggcaagact	ggaagtcacgagttcttgatggac	cctgggtgatagggcaagactctgtcccaaaaaacaaaaaaagaaaaaaagaaagaaaaaattcaggaatcaggggtctaggagtctccctcagcttgaagagggagtgagcacatgggaattacaaggagagggagttgtaatcagaaagtgagtttaatttctgaaattaagtccatcaagaactcgtgacttcc
site 17	EGFR	CGTTCCTGGCTGCCAGGTCG	CGG	36357717	ggctcacactaccaggagac	cagcagcgggttacatcttc	atggtattctttctcttccgcacc	gatgcagagcttcttcccatgat	atggtattctttctcttccgcacccagcagtttggccagcccaaaatctgtgatcttgacatgctgcggtgttttcaccagtacgttcctggctgccaggtcgcggtgcaccaagcgacggtcctccaagtagttcatgccctgaaacagagaagaccctgctgtgagggacagatcatcatgggaagaagctctgcatc
site 18	CAMKII	TTGCTAGAAACCAAACAGAC	AGG	This study	gcctgaagacatcaggcctc	cccaaggaagaataggacggtc	ctagaaacgacactcaccttcagt	tggctgagtgcatgaccctgt	ctagaaacgacactcaccttcagttttctccgggcattgaacttgcgcaaacactccacagtctcctgacgatgcatcatggatgccaccgtggatcgttgctagaaaccaaacagacaggctatgagccccagcccagatcctctgcgcctcccacagtcctggcaccgataccatgcccaggacagggtcatgcactcagcca
site 19	DMD-Exon45-SA-T6	GTTCCTGTAAGATACCAAAA	AGG	This study	CTGCTGTTGATTAATGGTTGATAGGT	GTATCCTTTGGATATGGGCATGTCAG	CCTGTAGAATACTGGCATCTGT	AGTACAACTGCATGTGGTAGCAC	cctgtagaatactggcatctgtttttgaggattgctgaattatttcttccccagttgcattcaatgttctgacaacagtttgccgctgcccaatgccatcctggagttcctgtaagataccaaaaaggcaaaacaaaaatgaagccccatgtctttttatttgagaaaagattaaacagtgtgctaccacatgcagttgtact
site 20	DMD-Exon45-SD-T3	GGTAGGGCGACAGATCTAAT	AGG	This study	GTATCCTTTGGATATGGGCATGTCAG	CTGCTGTTGATTAATGGTTGATAGGT	ACAGATGCCAGTATTCTACAGGA	TGTTAGTGCCTTTCACCCTGCT	ACAGATGCCAGTATTCTACAGGAAAAATTGGGAAGCCTGAATCTGCGGTGGCAGGAGGTCTGCAAACAGCTGTCAGACAGAAAAAAGAGGTAGGGCGACAGATCTAATAGGAATGAAAACATTTTAGCAGACTTTTTAAGCTTTCTTTAGAAGAATATTTCATGAGAGATTATAAGCAGGGTGAAAGGCACTAACA
site 21		GGACACGAAGATCAGCTGCA	GGG	33654077	gaagccgtcgtacatgacatag	ccgcccagagtagaagatgg	ctcctcgatgtccttaaattcactc	ttgtctgcaacaccctgcag	ctcctcgatgtccttaaattcactctttatctcccccttgatgaacttcctcttcttctcatgtctccggtaggccacgtgcatggccactaggagcgctggcgtggacacgaagatcagctgcagggcccatagccggatgtgggagatggggaagtagtgatcgtagcacacgttcttgcagcctggctgcagggtgttgcagacaa
site 22	HIRA	GTATTCTAGAATGCAGGGCA	GGG	32690970	ctgacttatgcctgaagacagtagg	cctgtttagcctccctcctaac	ggaccagaggtaaataaggctctc	cgtcaaggttcagtccaaggac	ggaccagaggtaaataaggctctctctctgaacagaaagctgtgtggaagatagatgagagagattgacatacaaaccgtattctagaatgcagggcaggggaaacaggagctagaggaataagcgtgatagcccaaggaggaagggcacttcaccagcagagtcgggtttgtggatgtgtccttggactgaaccttgacg
site 23	RNF2	GTCATCTTAGTCATTACCTG	AGG	32690970	ccatggttggtgctacatctg	cctgatcacctcccaaagtcc	acatacagaagtcaggaatgcttg	aggctgtgcagacaaacggaac	acatacagaagtcaggaatgcttgaatataaatttattattactctatgttctatttaagttttcatgttctaaaaatgtatcccagtttacacgtctcatatgccccttggcagtcatcttagtcattacctgaggtgttcgttgtaactcatataaactgagttcccatgttttgcttaatggttgagttccgtttgtctgcacagcct
site 24	EMX1	GTATTCATTTCCCTAGCTCC	AGG	32690970	aatgaggttatctccgccgc	ccttaggtgcacaggtacctg	tagttcccagccattgccttg	ctgtttggacgcagtaattctgg	tagttcccagccattgccttgaaggggccctaaaagagtggctgtagaaaaatcggaggggtagggaagcagggaggagaggggtattcatttccctagctccagggacggctataccagtccctttccactttgctaactgtcctagtccgaaactgacagcccgttctcacagcccagaattactgcgtccaaacag
site 25		GAATACTTCTTCAGAGTCCC	AGG	32690970	catgagggcaggaactatgttg	aatacagttacgtttcctcctggg	gtctattgaaggacatctgggagtg	gatgaatgtcattttcaacagagggttc	gtctattgaaggacatctgggagtgcagtaatgtaacgacctagtctggtgaatacttcttcagagtcccaggatactcttcaaagtcctaaagttatctagccatcaagttggaggctgagcttggattgtggaggacattttagaaccctctgttgaaaatgacattcatc
site 26	VISTA hs267	GAACACAAAGCATAGACTGC	GGG	32690970;38377993;38168994	cgtttggcccttcaagttac	caggattgaacttcccaagtg	tgaatggattccttggaaacaatga	ccagccccatctgtcaaact	tgaatggattccttggaaacaatgataacaagacctggctgagctaactgtgacagcatgtggtaattttccagcccgctggccctgtaaaggaaactggaacacaaagcatagactgcggggcgggccagcctgaatagctgcaaacaagtgcagaatatctgatgatgtcatacgcacagtttgacagatggggctgg
site 27	PCSK9	TGCTTACCTGTCTGTGGAAG	CGG	34012082	ctcgacgaacacaaggaccac	atttaaggcgctttcaccagtg	gagtacagctgcaacgctctg	cctagacaccagcatacagagtg	gagtacagctgcaacgctctggggtggcagtccccacccacctccaggatggggatatgggcagaggcagccctcccatcagacggccgtgcttacctgtctgtggaagcgggtcccgtcctcctcgggcacattctcgaagtcggtgaccatgaccctgccctcgatttcccggtggtcactctgtatgctggtgtctagg
site 28	CTNNB1	GCTAGGATCTAGAAGAGTCA	GGG	34183861	ccaaccaagtctttctgaagttctg	gatgtgactaggccctgctg	gccacccatctcatgttccatc	caagtttgctgctgaactttgg	gccacccatctcatgttccatcatggggtccatacccaaggcatcctggccatatccaccagagtgaaaagaacgatagctaggatctagaagagtcagggtgtcaacaaaataggcaagaaggaaggcaaaagagagaggagagaagcagacatagacgttaacactgaggttagggcatccaaagttcagcagcaaacttg
site 29	SSH2	TCACTCCCTCTTCAAGCTGA	GGG	36357717	ttccccaattccccaaatcctac	atggtgaaaccccgtctctac	ggaagtcacgagttcttgatggac	cacttcagcctgggtgatagg	ggaagtcacgagttcttgatggacttaatttcagaaattaaactcactttctgattacaactccctctccttgtaattcccatgtgctcactccctcttcaagctgagggagactcctagacccctgattcctgaattttttctttctttttttctttttttgttttttgggacagagtcttgccctatcacccaggctgaagtg
site 30	EGFR	AAGATCAAAGTGCTGGGCTC	CGG	36357717	cttccaaatgagctggcaagtg	gtctcacaggaccactgattactg	ccagcttgtggagcctcttac	tccccaccagaccatgagagg	ccagcttgtggagcctcttacacccagtggagaagctcccaaccaagctctcttgaggatcttgaaggaaactgaattcaaaaagatcaaagtgctgggctccggtgcgttcggcacggtgtataaggtaaggtccctggcacaggcctctgggctgggccgcagggcctctcatggtctggtgggga
site 31	EMX1	AGGCCCCAGTGGCTGCTCTG	GGG	36357717	gggctagaggagctaggatg	gttgcccaccctagtcattg	catgggagcagctggtcagag	gtactttgtcctccggttctgg	catgggagcagctggtcagaggggaccccggcctggggcccctaaccctatgtagcctcagtcttcccatcaggctctcagctcagcctgagtgttgaggccccagtggctgctctgggggcctcctgagtttctcatctgtgcccctccctccctggcccaggtgaaggtgtggttccagaaccggaggacaaagtac
site 32	EGFR	CGTTCCTGGCTGCCAGGTCG	CGG	36357717	ggctcacactaccaggagac	cagcagcgggttacatcttc	atggtattctttctcttccgcacc	gatgcagagcttcttcccatgat	atggtattctttctcttccgcacccagcagtttggccagcccaaaatctgtgatcttgacatgctgcggtgttttcaccagtacgttcctggctgccaggtcgcggtgcaccaagcgacggtcctccaagtagttcatgccctgaaacagagaagaccctgctgtgagggacagatcatcatgggaagaagctctgcatc
site 33	PDCD1	ACTTCCACATGAGCGTGGTC	AGG	36357717	ctctcagactccccagacag	agagatgccggtcaccattc	ccagcaaccagacggacaag	gctctctttgatctgcgccttg	ccagcaaccagacggacaagctggccgccttccccgaggaccgcagccagcccggccaggactgccgcttccgtgtcacacaactgcccaacgggcgtgacttccacatgagcgtggtcagggcccggcgcaatgacagcggcacctacctctgtggggccatctccctggcccccaaggcgcagatcaaagagagc
site 34	EGFR	TAGTCCAGGAGGCAGCCGAA	GGG	36357717	GGACAGGCACTGATTTGTGC	GTAAACGTCCCTGTGCTAGGTC	ccctgattacctttgcgatctg	tccaggaagcctacgtgatgg	ccctgattacctttgcgatctgcacacaccagttgagcaggtactgggagccaatattgtctttgtgttcccggacatagtccaggaggcagccgaagggcatgagctgcgtgatgagctgcacggtggaggtgaggcagatgcccagcaggcggcacacgtgggggttgtccacgctggccatcacgtaggcttcctgga
site 35	PPP1R12C	GAGCTCACTGAACGCTGGCA	TGG	36357717	CTCAGGATGGAAGCCACCATG	CTGGTCACCCACAAGGTGTC	aagaggaagctgtctccgctc	gaatggtatggtgcgcaactg	aagaggaagctgtctccgctcccctgcccacgcaccagaagccctaggcctggccttgggagcttcctgtcacctcacagagctcactgaacgctggcatggctctagtgctttccaggggcacgtactcccccgagctcctgacagcacaatccacgtgtcacgcatgacccctcatacagttgcgcaccataccattc
site 36	PCSK9	gatcctggccccatgcaagg	AGG	This study	ctgtgcttggtacccgataagtg	gcctgaatggcacatttgaaagtg	cagtgcgctctgactgcgaga	gtaagtaggggtgagataaagtacacc	cagtgcgctctgactgcgagaggtgggtctcctccttcagcaccaccacgtaggtgccaggcaacctccacggatcctggccccatgcaaggaggaacatgatgacatggaagaaacccagcaaaccctaggtgtactttatctcacccctacttac
site 37	Dicer1	AACTTTATTGGAGATTTACT	TGG	38377993	gccaagttcacctcaagaatgtgtc	cactgcagcagcaggttacatag	ccactatttaaacgttattacccacttg	atttgcagtctgcaccttatgg	ccactatttaaacgttattacccacttgaattgaaaaaagatgaaaggacacaaagtgaacagacgataactttattggagatttacttggctacaattattacaaaaaaaacaactaaaggtaattgtgatccataaggtgcagactgcaaat
site 38	VEGFA	GATGTCTGCAGGCCAGATGA	GGG	38377993	cagactccacagtgcatacgt	cagacacacacgtcctcactct	aacttggtgccaaattcttctcc	ctggagttgcttcatgtacagagag	aacttggtgccaaattcttctcccctgggaagcatccctggacacttcccaaaggaccccagtcactccagcctgttggctgccgctcactttgatgtctgcaggccagatgagggctccagatggcacattgtcagagggacacactgtggcccctgtgcccagccctgggctctctgtacatgaagcaactccag
site 39	USP46(#1)	GAATACTAAGCATAGACTCC	AGG	38377993	ggggaagtccttccattaggttg	ctacaaatcccttctgagccactc	gttccaccgccttgtttactg	tcttcgccctctcagcttcct	gttccaccgccttgtttactgctcagtcccccagaatggcaggcacgtagtagggctcagtaaatatttgctgaatgaagttatgatcgaaagaatactaagcatagactccaggataaggtaagtaatatagagttccacagtgggcaggtctatgcaaacctaccccaaagtccgaggaagctgagagggcgaaga
site 40	LINC01509(#14)	CTGGCCTGGGTCAATCCTTG	GGG	38377993	gtcacagtggcaaatgaggctg	atggggtaatctggttgatctctg	ggaaacgcccatgcaattagtct	ctgcacatactagcccctgtct	ggaaacgcccatgcaattagtctatttctgctgcaagtaagcatgcatttgtaggcttgatgctttttttctgcttctccagccctggcctgggtcaatccttggggcccagactgagcacgtgatggcagaggaaaggaagccctgcttcctccagagggcgtcgcaggacagcttttcctagacaggggctagtatgtgcag
site 41	RNF2(#24)	GTCATCTTAGTCATTACCTG	AGG	38377993	attcaccactgttcacccagt	ctcccaaagtccccacctctt	aacatacagaagtcaggaatgcttg	gctgtgcagacaaacggaact	aacatacagaagtcaggaatgcttgaatataaatttattattactctatgttctatttaagttttcatgttctaaaaatgtatcccagtttacacgtctcatatgccccttggcagtcatcttagtcattacctgaggtgttcgttgtaactcatataaactgagttcccatgttttgcttaatggttgagttccgtttgtctgcacagc
site 42	Site-T47	CCTCAGCCGAGACATGGATG	GGG	38168994	ggcatctcacagtaggtgaggaac	tccgcagcctgtgaagagaag	caggttgctgagtcattaggaatcac	caaaccacgctaattcaccgtg	caggttgctgagtcattaggaatcacagaattcctacggaagaaagaaatacacccagacaaccttggacccaagcacctcagccgagacatggatggggagcagctagagggagctagcagcgagaagagggaacgtgaggtgggcatggctgaagtgggtgccaggtgactgtgcacggtgaattagcgtggtttg
site 43	EMX1-T1	GGAAATAATAAGACCTGCTG	TGG	38168994	catttctttctgttctccttgcctc	ggctggtggcagtattgtcac	tcacacaactctggacccagg	actgagtgcttactatgtgctaagag	tcacacaactctggacccagggtgtttttgtttttttttttttacctctctgtgactcagtttttcatcagcaatctggaaataataagacctgctgtggagagttaagagaattagaatgaggtgattcatgcatagctcttagcacatagtaagcactcagt
site 44	EMX1-siteH1F	GGCTATCATAAGAGAATCAC	TGG	38168994	ctcttaactctccacagcaggtc	tctgtgcctctctctggcttc	gtagaaatctggtagccagccac	ctttctctcggtcactgctgtg	gtagaaatctggtagccagccacgtgtaagacgaattgtagaaaggagagatcacaaatggctatcataagagaatcactgggaaaaggtaataagaacccaaattagaggcaaggagaacagaaagaaatgaaagaatgcaaagactgactggatgtgcacagcagtgaccgagagaaag
site 45	Site T66	TTACCCCCAACATCTGGTGG	AGG	38168994	acctggtctggcaggttcattc	aggttccattgaaagcactgtgtc	ggaactgaccaaacctgtagcaatg	attggtttagttcatctggctctcc	ggaactgaccaaacctgtagcaatgtctgccagtgttaaacccattccaccagattatccaagttcaccttacttacccccaacatctggtggaggtagtgatactctggcccttggttatacagcaagaaggttttccagaaaagcaggacattcatggagagccagatgaactaaaccaat
site 46	Site T80	ACCCTACTACATCAACCTGG	TGG	38168994	gctggcagaattaatgcgaagattg	tgaggcctactgacactggagg	atggcttcacaggtaaacatcacc	gcagtgggaggggcacagac	atggcttcacaggtaaacatcaccctcctggacatcaatgacaaccaccccacgtggaaggacgcaccctactacatcaacctggtggagatgacccctccagactctgatgtgaccacggtaggtggtggcagagcagcagaactgccaggcggcccttcccaggggtctgtgcccctcccactgc
site 47	AGT	gtagctgagatcagccagtc	AGG	This study	ctgtacagggcctgctagtgg	ggctgtgccatcttgagcaagg	ggtaaggcaaacctctctgctg	Gtgcacatagtagggcagcag	ggtaaggcaaacctctctgctggctctggccctaggacttagtatccaatgtgtagctgagatcagccagtcaggccttggagatgggcagggggcagccctgcggacatacctggtgaccacccttgagaagtggggaagtggctgctccgctgggtccctggatgggccgtccacctcctggacctgctgccctactatgtgcac
site 48	APOC3	cacgctgctcagtgcatcct	TGG	This study	caatgggtggtcaagcaggag	ggaaatgagggctaaaacggcac	ctctttcctcaggagcttcagagg	ggaatggaggcagctggcagg	ggaatggaggcagctggcaggggggatggggagggaggccagcgggtgtacctggcctgctgggccacctgggactcctgcacgctgctcagtgcatccttggcggtcttggtggcgtgcttcatgtaaccctgcatgaagctgagaagggaggcatcctcggcctctgaagctcctgaggaaagag
site 49	DNMT3A	gggcttgttctgcacctcca	CGG	This study	ggaggcctggaagttggagtg	cagagagcaggtcattcaagtcc	gggtgccctcatttaccttctg	ctggcgtgtcaccctccaggt	gggtgccctcatttaccttctggtggctccaggcccttagggccagaaggctggaagccccccagggcccattcaatcatgggcttgttctgcacctccacggccttggcagtgtcactctcatcgctgtcgtggcacaccgggaacagcttccccgcgcggctgctggccacctggagggtgacacgccag
site 50	VEGFA	ggccctgtgtggctttgctt	TGG	This study	ttcccaccaaagccttgtcagg	tgccaattagtggagtgagagagtg	aagagccatcgagtgcttgct	cagagacagagagagagcggg	aagagccatcgagtgcttgctgcccagacacgcctgtgtgcgcccgcgcatgcctccccagagaccacctgcctcctgacacttcctccgggaagcggccctgtgtggctttgctttggtcgttcccccatccctgcccaccttaccacttcttttactccccccaccgcccccgctctctctctgtctctg
site 51	PSMB2(#2)	GTAAACAAAGCATAGACTGA	GGG	38377993	ccgaagacagtcagccaggtt	ccttctacggcagaaaccacag	aagcagaaggaataacagtgcc	tgtggccaagaattgctgtcag	aagcagaaggaataacagtgccccaaattattcactacccctgttcctaaagcccaccatcttttgtacactcagagtaaacaaagcatagactgaggggtacaatcctactctagtccctttcctcatgcaacagctatgaaatagctggttagtactgacagcaattcttggccaca
site 52	EMX1-T2	agccatagacccttctcaca	AGG	38168994	cctgggaaagcggttttctgtg	gcttgctaataaagatcctccactgg	agacctagactacagaccgtcac	aagagtggccttgatttgtacagg	agacctagactacagaccgtcacattagctcctggagccgaagctccagccatgtccctttcatttgtttctctaaaagccgggttacctagctctgagccatagacccttctcacaaggctgtggtctggtctacactaacaaaataaaactggaaactaaagtgatgcctgtacaaatcaaggccactctt
site 53	RP11-582C12-4	aaagataagaaagagataca	GGG	38168994	tgatcccgtatctaggtccaacatc	tctggcttcattgtctacaatgtgg	tcccgtatctaggtccaacatcac	gccaataccccattgtaacgtatcc	tcccgtatctaggtccaacatcacaaaaatacttcttggatggtgtaggccgtcataagaagccacagtagctggagaaaagacagaaagaggaaagataagaaagagatacagggaggaagagagaaagagagagacagagaataaagctcaagacaatttagacaacattcaaagggatacgttacaatggggtattggc
site 54	RP11-177B4-5	ggcttaaatactacagggaa	AGG	38168994	ttccacagtgggcaggtctatg	ataagaccaggctacatgtggagg	gccttgtatgtgtctcaggtgg	taaccctcagtcctgcccttagg	gccttgtatgtgtctcaggtggcatgaggcaatatggtggattccccaccattacgcccatgacccagggcttaaatactacagggaaaggagtggctcagaagggatttgtagaacaattgaagtattataacatcaaggttatttgacctaagggcaggactgagggtta
site 55	PSMB2-6	TACAGGCGAAACAGGCAGAC	AGG	38168994	cgatctcggcttagcacagtc	attccctttaggcaactctcacc	tcgaactcccgacctcaggag	ggcaactctcaccaagcaagaag	tcgaactcccgacctcaggagatccgcccgtctcggccttccaaagtgctgggattacaggcgaaacaggcagacaggtctgggaccttggcatttgctcctccagggctcctgggtcagtgctctgctctggccttcgctaaatgcttcttgcttggtgagagttgcc
site 56	RP11-399K21-2	GTACACTTGTGCAACCTCAC	TGG	38168994	aatgagtccacatgcttaatgtgg	gcaggtatctgtggcttcagtgtac	atgagacattccaactactctgtgtg	tggttgtgtggttttgggcaag	atgagacattccaactactctgtgtgatcaactgcaataagtaacatttctgtcaacccactacagcccagtgtacacttgtgcaacctcactggaactctatgaaggaggcactatcattagccccactttatggatggggaaactgaggcacaaagcggcaaagtgacttgcccaaaaccacacaacca
site 57	PPP1R12C-1	TTCAGCAGGTGCTAAGCAGA	AGG	38168994	ctcttcctgctggctggtatg	cctgtctctgctcatctctatgttg	cccccttgtcgtaaggatcag	tcccttcggcttagcacctgt	cccccttgtcgtaaggatcagctcagggatgggcccagtcagcaacagagctgggacttggccagacactgaggtccaggggctctgcttcagcaggtgctaagcagaagggacagcggtctggagctgttacgggtgctaggccgaagggacagcggcctggagctgttacaggtgctaagccgaaggga
site 58	DMD-Exon12-SA-T6	taaactgaaaatttgaaaga	agc	This study	TTGCACTTCAGTTAGCATGTTCAC	ATTCCATCTCCTAATACAATCACCTG	AGCCAGTCATTCAACTCTTTCAGTT	CCCCCAAATGCGAACATTCCA	AGCCAGTCATTCAACTCTTTCAGTTTCTGATTCTGGAGATCCATTAAAACTCTATGTAAACTGAAAATTTGAAAGAAGCCTATTATGACCTCTTTGAAAGCAACTTATTACTGAACATCACAATGTAAAACAATAGAATTTATAATATATGGAATGTTCGCATTTGGGGG
site 59	DMD-Exon12-SD-T3	ggtaggtgtatcttatgttg	cgt	This study	tccttctcaatgtccaatagatgcc	agcctcttttatatgggacttgatcc	AACTGAAAGAGTTGAATGACTGGCT	CAACCATGTCATCTGTGTTACTGTG	AACTGAAAGAGTTGAATGACTGGCTAACAAAAACAGAAGAAAGAACAAGGAAAATGGAGGAAGAGCCTCTTGGACCTGATCTTGAAGACCTAAAACGCCAAGTACAACAACATAAGGTAGGTGTATCTTATGTTGCGTGCTTTCTACTAGAAAGCAAACTCTGTGTATAGTACCTATACACAGTAACACAGATGACATGGTTG
site 60	DMD-Exon12-SD-T5	aaggtaggtgtatcttatgt	tgc	This study	TTGCACTTCAGTTAGCATGTTCAC	ATTCCATCTCCTAATACAATCACCTG	AACTGAAAGAGTTGAATGACTGGCT	CAACCATGTCATCTGTGTTACTGTG	AACTGAAAGAGTTGAATGACTGGCTAACAAAAACAGAAGAAAGAACAAGGAAAATGGAGGAAGAGCCTCTTGGACCTGATCTTGAAGACCTAAAACGCCAAGTACAACAACATAAGGTAGGTGTATCTTATGTTGCGTGCTTTCTACTAGAAAGCAAACTCTGTGTATAGTACCTATACACAGTAACACAGATGACATGGTTG
site 61	DMD-Exon12-SD-T8	cataaggtaggtgtatctta	tgt	This study	TTGCACTTCAGTTAGCATGTTCAC	ATTCCATCTCCTAATACAATCACCTG	AACTGAAAGAGTTGAATGACTGGCT	CAACCATGTCATCTGTGTTACTGTG	AACTGAAAGAGTTGAATGACTGGCTAACAAAAACAGAAGAAAGAACAAGGAAAATGGAGGAAGAGCCTCTTGGACCTGATCTTGAAGACCTAAAACGCCAAGTACAACAACATAAGGTAGGTGTATCTTATGTTGCGTGCTTTCTACTAGAAAGCAAACTCTGTGTATAGTACCTATACACAGTAACACAGATGACATGGTTG
site 62	DMD-Exon22-SA-T3	actttatcaaaagggaaaaa	aga	This study	ttgctcaatgggcaaactacc	aatttaatgtaatatgtgtaaggtccctgg	GAGGTATGGAGAGTTTGGTTTCTGAC	CAATTTAGGAAAACATGGCAAAGTGTG	GAGGTATGGAGAGTTTGGTTTCTGACTGCTGGACCCATGTCCTGATGGCACTCATGGTCTCCTGATAGCGCATTGGTGGCAAAGTGTCAAAAACTTTATCAAAAGGGAAAAAAGAATGAGAATCACTTAATTGTTTCACACTTTGCCATGTTTTCCTAAATTG
site 63	DMD-Exon32-SA-T3	tctgtaaggacagtgtaaaa	agg	This study	aggaaagtcaaggggtacctg	gtctaaacaatgagtgttttgctctctac	GCAAGTGCATCTTCACTTCATCT	GGACCAGTTATTGTTTGAAAGGCA	GCAAGTGCATCTTCACTTCATCTAAAATCATCTTACTTTCTTGTAGACGCTGCTCAAAATTGGCTGGTTTCTGGAATAATCGAAACTTCATGGAGACATCTTGTAATTTTTTCTGTAAGGACAGTGTAAAAAGGCACTGATTTAATTTTGCCTTTCAAACAATAACTGGTCC
site 64	DMD-Exon34-SD-T3	ggtaaaacctatatcactga	agg	This study	cgatgtcatctgccctagac	ctggaccaattttcagactaatgacc	CAGCAGTTGAAGGAATGCCTAG	AGCACAGATTAATTTTTAAGAAAGGGAATATG	CAGCAGTTGAAGGAATGCCTAGTAATTTGGATTCTGAAGTTGCCTGGGGAAAGGTAAAACCTATATCACTGAAGGTTATTTTGAACATACGTGAAAACACATAATATGATTTTGTAAGGAAGTATTAACATGTAGCAATAATAGCATTATAAATATTAATATTGTTTCATATTCCCTTTCTTAAAAATTAATCTGTGCT
site 65	DMD-Exon34-SD-T6	aaaggtaaaacctatatcac	tga	This study	CTACCATGACGACATACAAGACCC	GCTTTTGGAGAGACTCCTGCTAAAG	CAGCAGTTGAAGGAATGCCTAG	AGCACAGATTAATTTTTAAGAAAGGGAATATG	CAGCAGTTGAAGGAATGCCTAGTAATTTGGATTCTGAAGTTGCCTGGGGAAAGGTAAAACCTATATCACTGAAGGTTATTTTGAACATACGTGAAAACACATAATATGATTTTGTAAGGAAGTATTAACATGTAGCAATAATAGCATTATAAATATTAATATTGTTTCATATTCCCTTTCTTAAAAATTAATCTGTGCT
site 66	DMD-Exon35-SD-T4	tggtaagagaaaaggctaga	agc	This study	TTCAAATATCTGCCTTTAGCCACTAC	AAGTTTCATTGAGATTAGTTTTAAGTGGT	AGAAGGAGACGTTGGTGGAAG	CAAACACAGAATTGTTACTGGTCACT	AGAAGGAGACGTTGGTGGAAGATAAACTCAGTCTTCTGAATAGTAACTGGATAGCTGTCACCTCCCGAGCAGAAGAGTGGTTAAATCTTTTGTTGGTAAGAGAAAAGGCTAGAAGCTTTTACACCCTTCTCTGTCACGAGAAAAAGATACATAAGTGACCAGTAACAATTCTGTGTTTG
site 67	DMD-Exon35-SD-T7	tgttggtaagagaaaaggct	aga	This study	TTCAAATATCTGCCTTTAGCCACTAC	AAGTTTCATTGAGATTAGTTTTAAGTGGT	AGAAGGAGACGTTGGTGGAAG	CAAACACAGAATTGTTACTGGTCACT	AGAAGGAGACGTTGGTGGAAGATAAACTCAGTCTTCTGAATAGTAACTGGATAGCTGTCACCTCCCGAGCAGAAGAGTGGTTAAATCTTTTGTTGGTAAGAGAAAAGGCTAGAAGCTTTTACACCCTTCTCTGTCACGAGAAAAAGATACATAAGTGACCAGTAACAATTCTGTGTTTG
site 68	DMD-Exon36-SD-T7	ttaaggtagcaaataaaata	tga	This study	CAATTAAGGAATACCAGAAACACATGG	GATGGGCTAAATGAATGATAGTGTCAG	TCACAAAGTGGATCATTCAGGCTG	GGGAAAGATAAAGGAAGGAAGAAAGG	TCACAAAGTGGATCATTCAGGCTGACACACTTTTGGATGAATCAGAGAAAAAGAAACCCCAGCAAAAAGAAGACGTGCTTAAGGTAGCAAATAAAATATGAAAAGTAATGTCCAAATTGTACACCAGTTACTTCAATCATCTTTGTCCTAAAAGATACTAAGGACGTCTTAATAAGAGTAAAACAATCCTTTCTTCCTTCCTTTATCTTTCCC
site 69	DMD-Exon37-SD-T3	ggtaggaagatctactccaa	ggt	This study	tcactcgctctgtttggctc	actgcagcatagaatgcagtc	GTGACCACTGCAGGAAATTAGTAGAG	CCTTGCTGTGGGGTCTACTTG	GTGACCACTGCAGGAAATTAGTAGAGCCCCAAATCTCAGAGCTCAACCATCGATTTGCAGCCATTTCACACAGAATTAAGACTGGAAAGGTAGGAAGATCTACTCCAAGGTGGAAACTTGTGCTAAATGGTCTCTTGCGAAGGTTGCGCAGTACTCTGAAAGGGGCAAGTAGACCCCACAGCAAGG
site 70	DMD-Exon37-SD-T4	AGGTAGGAAGATCTACTCCA	AGG	This study	AGTCCTGTTTTATGGAAGTTGTGG	GGGAGGAGTGGCGTTTATCTCC	GTGACCACTGCAGGAAATTAGTAGAG	CCTTGCTGTGGGGTCTACTTG	GTGACCACTGCAGGAAATTAGTAGAGCCCCAAATCTCAGAGCTCAACCATCGATTTGCAGCCATTTCACACAGAATTAAGACTGGAAAGGTAGGAAGATCTACTCCAAGGTGGAAACTTGTGCTAAATGGTCTCTTGCGAAGGTTGCGCAGTACTCTGAAAGGGGCAAGTAGACCCCACAGCAAGG
site 71	DMD-Exon56-SD-T6	ttaggtaggaaaagatgtgg	agc	This study	gtcctgtaggacctccaagg	gaaactagaatagctgcactcctc	GTTCCGATGATGCAGTCCTGTTAC	CATGTGAGATACCAGTTACTTGTGCT	GTTCCGATGATGCAGTCCTGTTACAAAGACGTTTGGATAACATGAACTTCAAGTGGAGTGAACTTCGGAAAAAGTCTCTCAACATTAGGTAGGAAAAGATGTGGAGCAAAAAGGCCACAAATGAATTAAAATGGCCAAATTTTCCTCATTGTCTTAGCACAAGTAACTGGTATCTCACATG
site 72	DMD-Exon60-SD-T3	ggtaagcacattgtaaacat	tgt	This study	ctgcaccctaaagagaataagcc	ctttatgaattacccagccccaag	AGCTTACCACTTTGGGCATTCAG	CCTATCCTCACAAATATTACCATGAACATT	AGCTTACCACTTTGGGCATTCAGCTCTCACCGTATAACCTCAGCACTCTGGAAGACCTGAACACCAGATGGAAGCTTCTGCAGGTAAGCACATTGTAAACATTGTTGTCCTTTGTTACAGTAAAATAATATACAGATAAAATTTGTAAAGAACAATGAAAGTACTTTTTTCATGTAATGTTCATGGTAATATTTGTGAGGATAGG
site 73	DMD-Exon12-SA-C5	taaactgaaaatttgaaaga	agc	This study	TTGCACTTCAGTTAGCATGTTCAC	ATTCCATCTCCTAATACAATCACCTG	AGCCAGTCATTCAACTCTTTCAGTT	CCCCCAAATGCGAACATTCCA	AGCCAGTCATTCAACTCTTTCAGTTTCTGATTCTGGAGATCCATTAAAACTCTATGTAAACTGAAAATTTGAAAGAAGCCTATTATGACCTCTTTGAAAGCAACTTATTACTGAACATCACAATGTAAAACAATAGAATTTATAATATATGGAATGTTCGCATTTGGGGG
site 74	DMD-Exon12-SA-C8	atgtaaactgaaaatttgaa	aga	This study	TTGCACTTCAGTTAGCATGTTCAC	ATTCCATCTCCTAATACAATCACCTG	AGCCAGTCATTCAACTCTTTCAGTT	CCCCCAAATGCGAACATTCCA	CCCCCAAATGCGAACATTCCATATATTATAAATTCTATTGTTTTACATTGTGATGTTCAGTAATAAGTTGCTTTCAAAGAGGTCATAATAGGCTTCTTTCAAATTTTCAGTTTACATAGAGTTTTAATGGATCTCCAGAATCAGAAACTGAAAGAGTTGAATGACTGGCT
site 75	DMD-Exon12-SD-C3	taccttatgttgttgtactt	ggc	This study	tccttctcaatgtccaatagatgcc	agcctcttttatatgggacttgatcc	AACTGAAAGAGTTGAATGACTGGCT	CAACCATGTCATCTGTGTTACTGTG	CAACCATGTCATCTGTGTTACTGTGTATAGGTACTATACACAGAGTTTGCTTTCTAGTAGAAAGCACGCAACATAAGATACACCTACCTTATGTTGTTGTACTTGGCGTTTTAGGTCTTCAAGATCAGGTCCAAGAGGCTCTTCCTCCATTTTCCTTGTTCTTTCTTCTGTTTTTGTTAGCCAGTCATTCAACTCTTTCAGTT
site 76	DMD-Exon12-SD-C4	ctaccttatgttgttgtact	tgg	This study	TTGCACTTCAGTTAGCATGTTCAC	ATTCCATCTCCTAATACAATCACCTG	AACTGAAAGAGTTGAATGACTGGCT	CAACCATGTCATCTGTGTTACTGTG	CAACCATGTCATCTGTGTTACTGTGTATAGGTACTATACACAGAGTTTGCTTTCTAGTAGAAAGCACGCAACATAAGATACACCTACCTTATGTTGTTGTACTTGGCGTTTTAGGTCTTCAAGATCAGGTCCAAGAGGCTCTTCCTCCATTTTCCTTGTTCTTTCTTCTGTTTTTGTTAGCCAGTCATTCAACTCTTTCAGTT
site 77	DMD-Exon45-SA-C4	ttcctgtaagataccaaaaa	ggc	This study	CTGCTGTTGATTAATGGTTGATAGGT	GTATCCTTTGGATATGGGCATGTCAG	CCTGTAGAATACTGGCATCTGT	AGTACAACTGCATGTGGTAGCAC	CCTGTAGAATACTGGCATCTGTTTTTGAGGATTGCTGAATTATTTCTTCCCCAGTTGCATTCAATGTTCTGACAACAGTTTGCCGCTGCCCAATGCCATCCTGGAGTTCCTGTAAGATACCAAAAAGGCAAAACAAAAATGAAGCCCCATGTCTTTTTATTTGAGAAAAGATTAAACAGTGTGCTACCACATGCAGTTGTACT
Off-targets
site 1-OT1		ACAGTgAGAGCATcgTGGGG	TGG	Cas-OFFinder	gttggtcctgccacacaataaaatc	ctgatactagataacatctctgggctg	agatgtcagacatgtgcaggtag	atcagcagtttcaccctgctg	agatgtcagacatgtgcaggtagaaaaacaaatggtaaaaaaaaatagctatacccagcctgaaaaaaaaaaaaagaaaagaaaaaagaaaaccattgcatcatcacagtgagagcatcgtggggtggaccataccagtgtcttgtcctttctgttctggacacgtggcgctgtgcagccagcagggtgaaactgctgat
site 1-OT2		ACAGTAAGgGCAaAATGGaG	AGG	Cas-OFFinder	ctaatgacaggcacttagagccag	actgccaaacgtgtgctactg	cttctaacaggtgaagccataacc	taataattctccctccctggtaagag	cttctaacaggtgaagccataaccttagaggcagaaagtcctcttgtacaattgctacaaggtatttgaaatgggaaaacagtaagggcaaaatggagagggaagtcttttcaaagcacatctggaggctaattgaagaacatacaatagctgaaaaaaatagttatttctcttaccagggagggagaattatta
site 1-OT3		ACAaTAAGAGCAcAAaGGGG	AGG	Cas-OFFinder	ttggattgcaagtgtgagccac	cttccattgctgccctcttctg	cacattaaatggatgaattgtatggttgtg	cttttaacatctaggttgggttaatgcc	cttttaacatctaggttgggttaatgccaaattaatttcaattaataccaacataacttaatttcaattttctctcatttagttccatttctcccctcccctttgtgctcttattgtaatacaaattacatttttaaacactgtacactcatcaatgcagatttttttgaaaacagttttgagataaaattcacaaccatacaattcatccatttaatgtg
site 1-OT4		ACAGTAAtAGCATAAaGGaG	AGG	Cas-OFFinder	ctaggcagtaactcaaatccacatg	tgctatagttgggtttatgtctgcc	ccttcaattcctatcttatttaaaaggcaac	gtggtttccctggggattgaaatt	gtggtttccctggggattgaaattattatcttaaaacaatcttgtccaaattaatatcaatttaacttcaatagtatacaaacattttgctcttatataacccattccctctcctttatgctattactgtcatacaaattacatctttatacattgtatatatccctcaacatagatttaaaattattgtttaatgtagttgccttttaaataagataggaattgaagg
site 1-OT5		ACAaTAAtAGCATAATGGGt	GGG	Cas-OFFinder	ctgagcactctctcaattattgcc	tttcctcaattcctccattactgcc	ccaaatgaaaggaaggcagaattctg	gctgtgctgattataattaacacct	ccaaatgaaaggaaggcagaattctgtctacccatattggatgattaagttttaaaaggaattaagaaatctgtgacaataatagcataatgggtgggggagagagatgggaactatataggagcaaagttttgtataacactaaaattaagttgctattaatctgaactagattgttataaattaaggtgttaattataatcagcacagc
site 1-OT6		ACAGgAAGAGCAaAATGGGG	TGG	Cas-OFFinder	gatcccacgctgttcctgttcc	agtcccagccagtctgttggac	ccaacctgggccattacagac	agggtagagcctgagaacaagg	ccaacctgggccattacagacaagggtagtcagggcaggactggaccccggggtgtgggcagtcactcctgtctgcttacaggaagagcaaaatggggtggggcccgtgtcccccaaccacttgggaagtaagcctagtactgtgctggggggcaagggagtcccttgttctcaggctctaccct
site 1-OT7		ACAtTAAGtGaATAATGGGG	AGG	Cas-OFFinder	caagtgatctgccagccttgac	ggcatgcaccacgacaaccag	attttctggggaagtaactgatgaag	tcaaaatgctcctctggcatattg	attttctggggaagtaactgatgaagtttttctaaagctcatctagaaatgtaaacagaagaataccaacaaattttcacaacattaagtgaataatggggaggaacttttttttctaaaacccaaggcatattagaatgccataataagtaacatgttaatagtataaaattaaacaatatgccagaggagcattttga
site 1-OT8		ACAGTgAGAGtATAAgGGGG	TGG	Cas-OFFinder	caggatccaggcaccttacaag	gcccactctgccctttaatgg	actttgcagatagtcactcagcc	ctaccaatcagggctgatgatgg	actttgcagatagtcactcagccccctgaccaaggggaatatcaatttttgccgagaatcagtaaaaatcattaaacgacagtgagagtataagggggtggggtgggatttacagcttctttttataagaccaagttaaagcctcatgagtctcctgcactttcactttcacctctcccatcatcagccctgattggtag
site 1-OT9		AgAcTAAGAGCATgATGGGG	AGG	Cas-OFFinder	tgcacacacctgtttgcacctg	ctaggcgtcacacaggtctcac	gtgagctgcagcagtaggatg	gaggtcagggccacctaggtc	gaggtcagggccacctaggtccaggctccaagatgctctttgcccccacattccctcttccctcccagccctccccatcatgctcttagtctcctggtcctcctccctcccagagccctagaatctagccctactgctggattctactgcagcatcctactgctgcagctcac
site 2-OT1		TtAGCAgAGACTCCAGGATc	TGG	Cas-OFFinder	cttgcagctcaccttctagagtag	cagatcttagggactatagatgagcc	gaaggggattgaggtttccagg	ctctgcatactgctcctaactgtc	gaaggggattgaggtttccagggggaactagctgcaatttaaaattgagaaatcagcaaagccctcagtgacaaagggaagttttagcagagactccaggatctggggtgcaagaaaggtggacttctgggtgaagtgcaaaagccgtgtgagggagtcagcccagcccagcggacagttaggagcagtatgcagag
site 2-OT2		TAAGCAcAGgCTCCAGtATA	AGG	Cas-OFFinder	ctgttcagtgaatgagaccagaagg	aactcatccccagctttctgag	ttggcacgtggaattctcgtg	ccttaatagtacctgcgcatttcc	ccttaatagtacctgcgcatttcctcctctgcctttttccgtcattatcttatggagttactcactgttccttatactggagcctgtgcttatctgtcccttcacctccagttgttcaccatccctggaatgcgggatttctcctcctgcacgagaattccacgtgccaa
site 2-OT3		cAgGCATAGACTCCAGGAaA	GGG	Cas-OFFinder	gctatcctgtaacggcaagaagg	ttcctggagttacgtttgtgttcc	tccaaatccagtgacactctccac	gacacatgttcaaactatctgagatg	tccaaatccagtgacactctccacgcacatgtccttaaatacaatttcttcttagttgaagatatagatgccaggcatagactccaggaaagggtacctcccgggagtaaatatgcataaaatatatataaatattcatctcagatagtttgaacatgtgtc
site 2-OT4		TAAGatTtGACTCCAGGATA	TGG	Cas-OFFinder	aaagaccccagaaactccagaag	caccatggtctcgatctcctg	cagattctaaaagctaccacaaagcc	ccatcagggacagtgtctgtc	ccatcagggacagtgtctgtccactgcgccatgtgattggctttaaatggagtctttcatgaaggaagagcctccatatcctggagtcaaatcttaatcatctggggcttgtacaagggatttattgcatttaagaacgtctcacacttatcctcattaaatttcattttgttttggctttgtggtagcttttagaatctg
site 2-OT5		TgAGCATAGACTCCAGGAgA	TGG	Cas-OFFinder	gcatcacagtgcctgtgtttgac	aacatgtttagcagacagcctgg	agggtcaaagtgcctaatccttag	atattcaccctgaccgaagctg	agggtcaaagtgcctaatccttagcatgtactcaataacagcagaggaaacaactatagtcacaatggctgctgttttgagcatagactccaggagatgggtgaagaaagaaagagcacagttaagagccattgtgacaatccaggtgggagatgatggcagcttcggtcagggtgaatat
site 2-OT6		TcAGCATAGcCTCCtGGATA	GGG	Cas-OFFinder	ctcttccctgcttgtatttttgacc	ctgcttgactttcaggttccag	gaagctaaaggattgcctggtcc	ttgaggttcaaatttaacagggcatc	gaagctaaaggattgcctggtccccaccccctgcagtgggtaaggtgtctgtgctttgttctgtggtagcctccctgttgctctttgacaaggtttggtcagcatagcctcctggataggggtgacagataaaatacacgatgccctgttaaatttgaacctcaa
site 2-OT7		TAAGCATAGACTCtAGGAcc	AGG	Cas-OFFinder	gtggtgattagaagcataggccag	tggtttcaaactcctgacctcatg	taagatcacgccactgcctgg	gtctcaaattcctgggctcaagg	gtctcaaattcctgggctcaaggggtccgcccgcctcgacctcccaaagtgttgggattacaggtgtgagccactgtgcctggtcctagagtctatgcttatttttttaaaaaaaattttatttatttatttattttttgagacagagtctagctctgtcaccaggcagtggcgtgatctta
site 2-OT8		TAAGCATAGgCTCCAGcATg	CGG	Cas-OFFinder	cctctagtggttctggtcacag	ctcagctagtcgttcatccgtc	tctgtctccacacatcaggctatg	cctatcacaacacaatcaagcatcc	cctatcacaacacaatcaagcatccatccacctttccatccatccatccctccctccctccctaagctccgaccgcatgctggagcctatgcttatgggtggagatacacatgtgaaaggcacagtctgtggcccgcaagtagctcacacatagcctgatgtgtggagacaga
site 9-OT1		tTCTTCTTCCaCCAGACCtC	TGG	Cas-OFFinder	gagcaagaaggagaagatgcattc	ttgttccaacatgtaggaatagctgg	cactcagtagttgtcaaagaaggc	gctctttcaattctgacaattaggct	cactcagtagttgtcaaagaaggcaattgtaacaaaggacaatctaagctaattttgtaactgtttagagaacaacgttcttcttccaccagacctctggctgggctctctaaattcttcacctcattaaaatattcttttctataagcctaattgtcagaattgaaagagc
site 9-OT2		aTCTTCTTCCGCCAGACCtt	GGG	Cas-OFFinder	ggtcaaggtcacagtgactgag	agaagtagagtggaagcagcaag	ccacttgacgcttccatttcac	gccagaaggattctttccaactcc	gccagaaggattctttccaactccaaacatgggggagtatttgtgtgtacatgcacgtgttctttaagaacatgtgtatgccacccaaggtctggcggaagaagatttgcaagtcaatgttgaagcattacaggagaccagagctgtccctggcacctctctgtgaaatggaagcgtcaagtgg
site 9-OT3		GTCTTCTTCCtCCtGACaAC	TGG	Cas-OFFinder	cctcatttcagagctcagcatgg	taatcgctggcaacttggtctc	tatcttcagcccagcctcatacc	tgaggcccaacacacacagatc	tatcttcagcccagcctcatacctgctgccgctggtattctgcctcactggctgacagtgcttgtgctaaagctaggtcttcttcctcctgacaactgggagggagaaacagtttaagttggatgatggtaagatctgaaatttgaacatctgatctgtgtgtgttgggcctca
site 9-OT4		GTCTTCTTCCtCaAGAaCAC	TGG	Cas-OFFinder	gttgcctggtgcttctgtctc	tgtgaaatgctctggaaagtctcag	tcttgcatttggatgtttaggtctc	atgaacaaagcctccaagaagtctg	atgaacaaagcctccaagaagtctgggattatgttaaatgaccaaacctaagaataaccagtgttcttgaggaagaagacaattctaaaagcttggaaaacatatttgggagaataatagaggaaaatttcccccgcttttctagagacctaaacatccaaatgcaaga
site 9-OT5		GcCagCTTCCGCCAGACCAC	AGG	Cas-OFFinder	tttctgctgcgactcagctgt	ctgcacagtggtgggattcttc	gcagccaaaccaccaattctg	ggcgtcaggctggaccgtgg	gcagccaaaccaccaattctgtcccgtggcccttggtgaccggtgacagggagggaaggaaacgtggccagcttccgccagaccacaggcgaacacaggtggggcggcccactggcttgggcctaggagctgcaggagcaggggccacggtccagcctgacgcc
site 9-OT6		tTCTcCTTCCGCCAGtCCAC	AGG	Cas-OFFinder	cataggttagccctgagtcttagg	tgtgatgaggccttaatgaacatgg	gtgcctctggagcgacacaag	ctagaggcacccacccagcct	gtgcctctggagcgacacaagggggcgacagctgccgttgtgggaggccggtgggcgaggagcttctccttccgccagtccacaggcccacggggacccacaggcactcgctggaagttacctgcagctctagctgccgggcggagccaatcagtgcggcccagggcaggctgggtgggtgcctctag
site 15-OT1		aTACTCAAATGACTTTcAtA	TGG	Cas-OFFinder	ggttgggaaagtgtgaggtgg	aggctgaggcaggagaatgg	atgaatccactctcttatggatgacag	acctcatcaggaagtttagcagtg	atgaatccactctcttatggatgacagattttcactcccacataaactttcctcctagtttttaggtgaagaaactgagaacaaatactcaaatgactttcatatggtttgtgtaaagacccttggccaagacaggcagagtcaagacaaggatccaacactgctaaacttcctgatgaggt
site 15-OT2		GgACTCAAATGAgTTTAAGt	GGG	Cas-OFFinder	agcagctgttgctctccttac	aatgcccatgagaaagagttgtg	ggtccaaatttttatttcagcagcctc	tggcaagcaatgaatcttggtg	tggcaagcaatgaatcttggtgacataacaatattataactagagatttcatcagacagaggagacaggaaatccctgacactgccaaacacccacttaaactcatttgagtccgaggaccatcgtttgttaaaaatggattttacacagtttttaatttgatgaggctgctgaaataaaaatttggacc
site 15-OT3		GTACTCAAATGcCTTTAAtt	GGG	Cas-OFFinder	aatcagaacagtgattgctgacagg	gaattccctaagtgttagagagaggtc	caactggttgaaatcttaagacttgtg	gggtcaggatgtgatagatggtc	gggtcaggatgtgatagatggtctttgtgtgatattctatgcacttcataatttatatattctagatccccccacccaattaaaggcatttgagtaccacctacaatttttatatacctgagtactgttcatacttctatttttcttaatttagttatatgtatagtaagatacacaagtcttaagatttcaaccagttg
site 15-OT4		GTACTCAtATtACTaTAAGA	AGG	Cas-OFFinder	acgggtgtatggttgtgctttc	tcagtagacatgaaggacatgctg	ggaacaggaatttaaaatgacaagcag	agtattcatgcctttggtcgctag	ggaacaggaatttaaaatgacaagcagttattttatatagaataaaattctgtgtttatatagaacaaaaataacaatagtactcatattactataagaaggaatatatggtaataatatgagtactatttgttccaactagcgaccaaaggcatgaatact
site 15-OT5		GTACTgAAATGACTTTAAat	AGG	Cas-OFFinder	cctgtggtcttagccaaatgtctc	atttgtgctcacagtaggatctgg	cgtaggttgtacaagtttgttcacc	cagtttagctacctgggaccag	cagtttagctacctgggaccagagtttctctgctctacttcttaggagatacgtcctatttaaagtcatttcagtacagcaaaaatcaggggaacagtcattcaattcagttgagaaaatggtattcgttgaagtacaatataagaattgacaggtgaacaaacttgtacaacctacg
site 15-OT6		aaACTCAAATGAaTTTAAGA	TGG	Cas-OFFinder	aggcagctagacagaaactgac	gttctcttgctgacctacagagag	gggactgattccagatcattctcc	gccagttctaccccatagatttcc	gccagttctaccccatagatttcccagagccaaaatatctcccatagtttttattttttatttgtttattttccatcttaaattcatttgagtttgatttctatcagttgcaatcaaatggatcttaactacaaccgttaaccaggtggactttatgaggaatgaaagaggagaatgatctggaatcagtccc
site 15-OT7		tTAtTCAAATGACTTTAAaA	AGG	Cas-OFFinder	aagatcttgccactgcacttc	gagacaaagtctcgttctgtcacc	ccctgtggagttctagagctagag	atgggtgtttcaccatgttgacc	atgggtgtttcaccatgttgaccaggctggtcttgaactcctttcctcaagtgatcctcccaccttagccttcaaaattcctttttaaagtcatttgaataagaggaggatagagtcagaaactggaggacacctcctatgtgtaatccacatgctatcttgttaaaactctagctctagaactccacaggg
site 15-OT8		GTAgcCAAATGtCTTTAAGA	TGG	Cas-OFFinder	ccgggattatgtacagactcagg	aaacaaagctgcacatgtagcc	gactagggcatggggagagag	gcgccttacaaaggactatcctg	gactagggcatggggagagagcagagaataagaacgctttctcatgtcagatatgctgacattatagtagccaaatgtctttaagatggggagagctcagtgcctacctatggctatctatttgatgggatatgtgaatattccaaccaggatagtcctttgtaaggcgc
site 15-OT9		GgACTttAATGACTTTAAGA	GGG	Cas-OFFinder	gtcccagatgttgaagtcagcac	aagtggtctctgaaatcaatcctcc	gcgggagtcaagactaagtaatacag	attgtgagggccacaacgtac	attgtgagggccacaacgtacattccagttcacatgagtctgttaacttccaagagatgcaattctgccccctcttaaagtcattaaagtcctgggttttgtacgtatgcaaactttatacaaaggaagaacatgagaagctctccaacttcatatcttcttactgtattacttagtcttgactcccgc
site 15-OT10		GTACagAAATGACTTTAAaA	TGG	Cas-OFFinder	aaagtggacctcctggtgact	tcccaggagtggcctactattc	tgtcaacactgtgacctcttcag	ttcagaacaagaagccgcctg	ttcagaacaagaagccgcctgattcaaatacaaaacaaaacattctatttagtgcaaacacaaagatctgaaactccattttaaagtcatttctgtacagtaagaatccagcctgcatctgtcagtggtagagagaatagtaaacagaggagtccctgaagaggtcacagtgttgaca
site 15-OT11		aTACTCAAAaGACTTTtAGA	GGG	Cas-OFFinder	gacatccacatcaaccgcagg	aactgcacagatttaatgcctcac	ctcacccattcatcaccacttatgg	tgcgtctgggagtttctcatattc	ctcacccattcatcaccacttatgggccaggtcctgcgtaaagcattgggactagaaaattattaagacaattctaatactcaaaagacttttagagggaggggggagtgtaaaaacagacacaagcagataagtataaaacaacgcagtaaatgcaataatacaaacatgcacagaatatgagaaactcccagacgca
R-loop 1	EMX1	GTGGTAGACAGCATGTGTCCTA	AAGGGT	32433547	ctgtgtggtggagtgctctg	gcatcacccttgtctttgcag	ATGCTAGGTTGCTTTGGGTC	TCATCCTGCAGTCTCCTGCT	atgctaggttgctttgggtctaccttactgagaaaatggccccaggtcattgtcatgtccagttgtggtagacagcatgtgtcctaaagggtatattcacatgcatgtgcaaaaatacaggggtccttctaaccctatcacagagaagcaggagactgcaggatga
R-loop 2	GAPDH	ATTTACAGCCTGGCCTTTGGGG	TCGGGT	32433547	GTGGGAGCACAGGTAAGTGC	AGGTCCTCTTGTGTCCCCTC	ACCTCAGACCAGGGTGCGGT	CATTTCCACCGCAAAATGGC	acctcagaccagggtgcggtgggagatctggtttccggaagacggaatggggagaagggcaggttccccgaggcgcccagacacccaatcctcccggtgacatttacagcctggcctttggggtcgggtcaacgctaggctggcaggggaagggcggggccgtgaggtgagccggcgctgcaggaaggggccaccaccagaggggccattttgcggtggaaatg
R-loop 3	SSH2	GTGTCAGGTAATGTGCTAAACA	GAGAGT	32433547	aggagtaggagagggagctg	tctcctgacctcgtgatccac	GCTGTGGCATCCAGAGACAT	CAGTCTATTCTCTTTGCTCC	gctgtggcatccagagacatggtttcttatctccttaagtgttcagctgcttttctttcatttattccacatataattactataattgctaaacatttatttagtgtcaggtaatgtgctaaacagagagttactgctcagacatgtaataataataaataacacatcaaataaccataccattttaagctgtagtattatgaagggaaatctggagcaaagagaatagactg
R-loop 4	LINC02818	GGTGGAGGAGGGTGCATGGGGT	CAGAAT	32433547	TAGGGCATGCCAGATACCAG	GCATACACTCCTGGCATCGC	GGCCTCAGGGGAATAAATCA	CTGTGCCAGTCCCCCAAATA	ggcctcaggggaataaatcatagaatcctggacaaggtttgaaggacaggtaggatttgggtgggtggaggagggtgcatggggtcagaattgtaaccgaaaactcattccaggtggatagagaaaatttctagtgttgttgtttttaaactatttgggggactggcacag
R-loop 5	LINC01509	TCTGCTTCTCCAGCCCTGGC	CTGGGT	32433547	TGCAGGGAGCTTGGCATGAG	CAGGGACCTCCCTAGGTGCT	AGAAGCCTGGAGACAGGGAT	GACGCCCTCTGGAGGAAGCA	agaagcctggagacagggatcccagggaaacgcccatgcaattagtctatttctgctgcaagtaagcatgcatttgtaggcttgatgctttttttctgcttctccagccctggcctgggtcaatccttggggcccagactgagcacgtgatggcagaggaaaggaagccctgcttcctccagagggcgtc
site 38-OT1		GgTGTgTGCAGGCCAGATcA	TGG	Cas-OFFinder	cttggttggttggattatgggtg	ggccttacctgtgctgtcctc	gcggttactgatcttgtggctg	tggaaatcatgtcaagctcgctg	gcggttactgatcttgtggctgtggatatggttttggcctgtactgtgctgcactctgccctggactgtctttgctggggtgtgtgcaggccagatcatggcaaatgcagtcacgaacaccatttcactcattggtaacttctgctaaccatgtttctttaacgtgaatttccatataatttcagcgagcttgacatgatttcca
site 38-OT2		GATGTaTGCAtGCCAcATGA	TGG	Cas-OFFinder	aattaacacacctcctggtatctgg	cttctggacttcactcagaactgg	ccattacattaatgacattaggctgattgg	gaatatctcaacagaccccacacc	ccattacattaatgacattaggctgattggatccagtgagcaacaagtagcaaatacactggacttatttgtgagatgtatgcatgccacatgatgggaaatctgactaaaattcagggaacttctacctcagtaaaatttctaggggtccagtggtgtggggtctgttgagatattc
site 38-OT3		GATGTCTGgAGGtCAGATGg	AGG	Cas-OFFinder	gtagaacccttcacagcttctagtg	actgtagtctcctgctctggaag	gagggagctctttggaagacaat	agaattcttcatggcactggcatc	gagggagctctttggaagacaataatgggcccagagaatccctgggagacttaggaaatgagatgaacagcgggatgtctggaggtcagatggagggaacagtctgggaggacagagcatcagacagtgccactgccactgctggatgaaatggggatgccagtgccatgaagaattct
site 38-OT4		cATGTCTGCAGGaCAcATGA	TGG	Cas-OFFinder	tcagtttctggcatagctgatcc	cccatagtctttcctccaatcgttc	ccaatgtcactaagtcagagtctacc	accccaagtttgaatgcctctg	ccaatgtcactaagtcagagtctaccatgggagggtgaagaaggaggacaggttcgtgagggctctcaccacactcagagcatgtctgcaggacacatgatggacctatcccaggaactgatggaataaagaggtttgtttctgtttgattacaattcatgacagattgataactgcagaggcattcaaacttggggt
site 38-OT5		GATGTCTGCAGGaCAGATGc	AGG	Cas-OFFinder	ctcctcctcccaggtggacac	agactgcaccatctcagactgg	gcccctgtcctccttcctgtt	gcctctctgcctctcaccaatg	gcccctgtcctccttcctgttctcctcctcccaggtggacgcgggagcccctgccctccttcctgtcctcctctcctccccttgagatgtctgcaggacagatgcagggtggagggagggtgcctgccagaccacttgctcagccttgagctggggtgtggaccactgggcattggtgagaggcagagaggc
site 38-OT6		GcTGTCTGCAGcCCAGAaGA	GGG	Cas-OFFinder	cccgtagtgtgaggatattagcagg	gatctgctggctgaaaggacc	tcgtgtctttatgggagtcaagac	cagttctggaagctggaagtctg	tcgtgtctttatgggagtcaagacagagcttgcttcctctctctgctctctgccatgtggaggtacaaggagaagtcagctgtctgcagcccagaagagggccctcaccagaatccggccacactggtatcctgatctcagacttccagcttccagaactg
site 39-OT1		GAAcACaAAGCATAGACTgC	GGG	Cas-OFFinder	ccacgtattgcactgccattctac	agtctttcaagcaggtgattacagg	acaatgataacaagacctggctgag	ccatctgtcaaactgtgcgtatgac	acaatgataacaagacctggctgagctaactgtgacagcatgtggtaattttccagcccgctggccctgtaaaggaaactggaacacaaagcatagactgcggggcgggccagcctgaatagctgcaaacaagtgcagaatatctgatgatgtcatacgcacagtttgacagatgg
site 39-OT2		GAAaAaTAAGCAgAGACTCC	AGG	Cas-OFFinder	ctgtggctgtcctgtaaacactc	ttgtccagcaagctcctgaagg	gccctcatttgcaggaggaag	cccggtaaataggcagctttgag	gccctcatttgcaggaggaagctggccgccaggcttcaggaggcagaagaagcagctgaaactgcccaggcccgggccgcctccctcgagaaaaataagcagagactccaggcagaagttgaggacctcaccatcgacttggagaaggtcagagagtcaaatgctcaaagctgcctatttaccggg
site 39-OT3		GAATACTAAGCtgAGAgTCC	TGG	Cas-OFFinder	aagcaatagttttcaaggcactgg	gtgattttactctgctgaagcaagac	aggaagcaagtgattgcctgag	ctctctatgcaactctccagagtag	aggaagcaagtgattgcctgagctttattattgctttaagagaatttttagactatggctcaggaagaggaaaccaaggtggactccctgatttgagaatactaagctgagagtcctgggagaccaaggtggctacagtctgcagaacatactactctggagagttgcatagagag
site 39-OT4		GAATACTAtGCAgAGACTtC	TGG	Cas-OFFinder	ggatattttgcttctgtgttctattcttctg	gcatcatggtattaaaccactgagag	ctctttctaaaattgaccaggtgcatag	catgatcttactaaggactcttcagtcc	ctctttctaaaattgaccaggtgcatagaagctagagtgggatgacaccttggcttcaggcctaggaatactatgcagagacttctggcacaggtatcgctgagttctctttgggctgtgcgttacttagaactattatatggtatgtagtaaggactgaagagtccttagtaagatcatg
site 39-OT5		GAATACgAAttATAGACTCC	TGG	Cas-OFFinder	ggcagtccagcacagataacc	ggaagacattctagtagattcagcagt	cagcaggaaatccccaactctg	acaatgttggatagaccttttagaaaatct	cagcaggaaatccccaactctggatttttaagcatgaggctatttttattttttcattcctatttaagactatttcagaatacgaattatagactcctggttctcactttggagtaatttataatcttagaagattataaatatatagattttctaaaaggtctatccaacattgt
site 39-OT6		GAATACTAtGCAcAGACcCC	TGG	Cas-OFFinder	gtgactagcgaggggtgtaagtg	ctctgggctccttgaggagtc	gcctacattcatcatggaaggaagtg	agatgaggaaagaactgctaagcag	gcctacattcatcatggaaggaagtgcttgatctcagagtttagtgaaacaaagatgtaaatgtctctcccactcaagttcatagacccttgaatactatgcacagacccctggaagtggatggctgctaggggacaagaatgtgctggggtgtgggtggggacacagagctgcttagcagttctttcctcatct
For prime editing
site #	target gene/site	protospacer sequence	PAM	3' extension sequence	Linker	PE3 nicking guide RNA	PAM
site 26	HEK_site 2_CtoG	GCTGGCCCTGTAAAGGAAAC	TGG	GCTTTCTGTTCCAGTTTCCTTTACAGGGCCA	ATTCTATC	TTGTTTGCAGCTATTCAGGC	TGG
site 38	VEGFA	TGCCATCTGGAGCCCTCATC	TGG	ATGTGTGCAGGCCAGATGAGGGCTCCAGA	ATTACCTT	CATCCCTGGACACTTCCCAA	AGG
site 39	ABE_site 7_CtoG	CTATATTACTTACCTTATCC	TGG	GAATAGTAAGCATAGACTCCAGGATAAGGTAAGTAATAT	TCAAACGG	AGAATGGCAGGCACGTAGTA	GGG
site 41	RNF2_site 1_CtoG	TGAGTTACAACGAACACCTC	AGG	GTCATGTTAGTCATTACCTGAGGTGTTCGTTGTAACT	ATCTTGAC	TACACGTCTCATATGCCCCT	TGG
site 49	DNMT3A	CCCAGGGCCCATTCAATCAT	GGG	GAACAACCCCATGATTGAATGGGCCC	AAATTATA	ccgcgcggggaagctgttcc	CGG
site 51	ABE_site 8_CtoG	ATGAGGAAAGGGACTAGAGT	AGG	GTAAAGAAAGCATAGACTGAGGGGTACAATCCTACTCTAGTCCCTTTCCTC	CTAAACCA	TGCAACAGCTATGAAATAGC	TGG
site 52	EMX1-T2	AGCCTTGTGAGAAGGGTCTA	TGG	GCTCTGAGCCAGAGACCCTTCTCACAAG	TAATACGA	CAGACCGTCACATTAGCTCC	TGG
site 13	EMX1-site1	GGGTGGGGAAAAGGAGGAGG	GGG	TGCTTTCTTCCCCCTCCTCCTTTTCC	AATGTAAA	TTTCCCCCTCTCCTGTCTCC	CGG
site 22	HIRA-1	CTGCCCTGCATTCTAGAATA	GGG	ATACAAACCGTAGTCTAGAATGCAGGGC	CCTCAAAT	TCTCTGAACAGAAAGCTGTG	TGG
site 51	PSMB2-1	ATGAGGAAAGGGACTAGAGT	AGG	GAGGAAACAAAGCATAGACTGAGGGGTACAATCCTACTCTAGTCCCTTTCCTC	TAATTTAA	ctgagtgtacaaaagatggt	GGG
site 53	RP11-582C12-4	GCTGGAGAAAAGACAGAAAG	AGG	TCTTCTCTTTCCTCTTTCTGTCTTTTCTCCA	TACCCGTT	TGTCTTTTCTCCAGCTACTG	TGG
site 54	RP11-177B4-5	ACCATTACGCCCATGACCCA	GGG	TATTTCAGCCCTGGGTCATGGGCGTAA	CTCCTCAT	CCCTGTAGTATTTCAGCCCT	GGG
