# Supplementary material for: Development of deaminase-free T-to-S base editor and C-to-G base editor by engineered human uracil DNA glycosylase
Source: Nat Commun. 2024 Jun 8;15:4897. doi: 10.1038/s41467-024-49343-5 (PMC11162499; doi:10.1038/s41467-024-49343-5)
Supplement: Supplementary file 6 — Supplementary Data 3 [file 41467_2024_49343_MOESM6_ESM.xlsx]

## Sheet: Sheet1
Supplementary Data 3. sgRNA candidates for editing the splicing sites with various base editors.
sgRNA_Name = Gene-SA or SD(#)-BE-N#(target position)
															The sgRNA candidates that could only be targeted by gTBE, gGBE, or gCBE, but not ABE or CBE.
sgRNA_Name	Spacer+PAM		sgRNA_Name	Spacer+PAM		sgRNA_Name	Spacer+PAM		sgRNA_Name	Spacer+PAM		sgRNA_Name	Spacer+PAM		sgRNA_Name	Spacer+PAM
AGT-SA2-dABE-A8	ggatttcagggaagatgaagggc		AGT-SA2-dCBE-C5	ttccctgaaatccagacaggaga		AGT-SA2-gCBE-C5	ttccctgaaatccagacaggaga		AGT-SA2-gGBE-G9	ggatttcagggaagatgaagggc		AGT-SA2-gTBE-T6	ttccctgaaatccagacaggaga		DMD-SA22-gTBE-T3	actttatcaaaagggaaaaaaga
AGT-SA3-dABE-A8	tctccccaggaccatccacctga		AGT-SA2-dCBE-C7	tcttccctgaaatccagacagga		AGT-SA3-gCBE-C4	gtcctggggagatgatgcacagt		AGT-SA2-gGBE-G10	tggatttcagggaagatgaaggg		AGT-SA3-gTBE-T5	gtcctggggagatgatgcacagt		DMD-SA32-gTBE-T3	tctgtaaggacagtgtaaaaagg
AGT-SD1-dABE-A4	cttaccttggaagtggacgtagg		AGT-SA2-dCBE-C8	atcttccctgaaatccagacagg		AGT-SA4-gCBE-C2	cctgcaaagcagcagacatcagg		AGT-SA2-gGBE-G11	ctggatttcagggaagatgaagg		AGT-SA4-gTBE-T3	cctgcaaagcagcagacatcagg		DMD-SD34-gTBE-T3	ggtaaaacctatatcactgaagg
AGT-SD1-dABE-A7	tgccttaccttggaagtggacgt		AGT-SA3-dCBE-C4	gtcctggggagatgatgcacagt		AGT-SD1-gCBE-C2	accttggaagtggacgtaggtgt		AGT-SA3-gGBE-G9	tctccccaggaccatccacctga		AGT-SD1-gTBE-T3	ggtaaggcaaacctctctgctgg		DMD-SD34-gTBE-T6	aaaggtaaaacctatatcactga
AGT-SD3-dABE-A5	acatacctcccccaccctgatgc		AGT-SD1-dCBE-C4	ttaccttggaagtggacgtaggt		AGT-SD1-gCBE-C4	ttaccttggaagtggacgtaggt		AGT-SA4-gGBE-G11	ctgctttgcaggtgctgaacagc		AGT-SD1-gTBE-T6	caaggtaaggcaaacctctctgc		DMD-SD35-gTBE-T4	tggtaagagaaaaggctagaagc
AGT-SD3-dABE-A8	cacacatacctcccccaccctga		AGT-SD1-dCBE-C5	cttaccttggaagtggacgtagg		AGT-SD1-gCBE-C5	cttaccttggaagtggacgtagg		AGT-SD2-gGBE-G8	ctccccggtaggagcctcccggt		AGT-SD3-gTBE-T3	ggtatgtgtgagcctgtgtctgt		DMD-SD35-gTBE-T7	tgttggtaagagaaaaggctaga
ANGPTL3-SA3-dABE-A7	tttatcagctcagaaggactagt		AGT-SD1-dCBE-C8	tgccttaccttggaagtggacgt		AGT-SD3-gCBE-C3	tacctcccccaccctgatgcggt		AGT-SD2-gGBE-G9	tctccccggtaggagcctcccgg		AGT-SD3-gTBE-T7	gggaggtatgtgtgagcctgtgt		DMD-SD36-gTBE-T7	ttaaggtagcaaataaaatatga
ANGPTL3-SA4-dABE-A5	ttctaggcattcctgctgaatgt		AGT-SD3-dCBE-C4	atacctcccccaccctgatgcgg		AGT-SD3-gCBE-C4	atacctcccccaccctgatgcgg		AGT-SD3-gGBE-G6	gggaggtatgtgtgagcctgtgt		ANGPTL3-SA2-gTBE-T3	tctggatatagagagtaggttgg		DMD-SD37-gTBE-T3	ggtaggaagatctactccaaggt
ANGPTL3-SA7-dABE-A7	tcctttaggaggctggtggtggc		AGT-SD3-dCBE-C6	acatacctcccccaccctgatgc		AGT-SD3-gCBE-C6	acatacctcccccaccctgatgc		AGT-SD3-gGBE-G8	gggggaggtatgtgtgagcctgt		ANGPTL3-SA2-gTBE-T6	aagtctggatatagagagtaggt		DMD-SD37-gTBE-T4	aggtaggaagatctactccaagg
ANGPTL3-SA7-dABE-A8	ctcctttaggaggctggtggtgg		ANGPTL3-SA2-dCBE-C5	aagtctggatatagagagtaggt		ANGPTL3-SA2-gCBE-C2	tctggatatagagagtaggttgg		ANGPTL3-SA3-gGBE-G8	tttatcagctcagaaggactagt		ANGPTL3-SA2-gTBE-T7	aaagtctggatatagagagtagg		DMD-SD45-gTBE-T3	ggtagggcgacagatctaatagg
ANGPTL3-SD4-dABE-A4	tttacctgatataacatcacagt		ANGPTL3-SA2-dCBE-C6	aaagtctggatatagagagtagg		ANGPTL3-SA2-gCBE-C5	aagtctggatatagagagtaggt		ANGPTL3-SA4-gGBE-G6	ttctaggcattcctgctgaatgt		ANGPTL3-SA4-gTBE-T7	aatgcctagaatcaataaaatgt		DMD-SD56-gTBE-T6	ttaggtaggaaaagatgtggagc
ANGPTL3-SD6-dABE-A5	agatacctgaataaccctctgga		ANGPTL3-SA4-dCBE-C6	aatgcctagaatcaataaaatgt		ANGPTL3-SA2-gCBE-C6	aaagtctggatatagagagtagg		ANGPTL3-SA4-gGBE-G10	ttgattctaggcattcctgctga		ANGPTL3-SA7-gTBE-T6	cctcctaaaggagatagatatgc		DMD-SD60-gTBE-T3	ggtaagcacattgtaaacattgt
ANGPTL3-SD6-dABE-A6	aagatacctgaataaccctctgg		ANGPTL3-SA5-dCBE-C7	gactacctgaatataatgaatga		ANGPTL3-SA4-gCBE-C6	aatgcctagaatcaataaaatgt		ANGPTL3-SA5-gGBE-G11	attatattcaggtagtccatgga		ANGPTL3-SD1-gTBE-T3	agtaagtagaaaataaagagggt		DMD-SA18-gGBE-G11	tgctgtcttaggttggatgttga
APOC3-SA2-dABE-A4	ctcaggagcttcagaggccgagg		ANGPTL3-SA7-dCBE-C5	cctcctaaaggagatagatatgc		ANGPTL3-SA7-gCBE-C5	cctcctaaaggagatagatatgc		ANGPTL3-SA7-gGBE-G8	tcctttaggaggctggtggtggc		ANGPTL3-SD1-gTBE-T4	aagtaagtagaaaataaagaggg		DMD-SD11-gGBE-G8	aaagcaagtaagtccttatttgt
APOC3-SA2-dABE-A6	tcctcaggagcttcagaggccga		ANGPTL3-SD4-dCBE-C5	tttacctgatataacatcacagt		ANGPTL3-SD1-gCBE-C2	actttaagtgaagttacttctgg		ANGPTL3-SA7-gGBE-G9	ctcctttaggaggctggtggtgg		ANGPTL3-SD1-gTBE-T5	aaagtaagtagaaaataaagagg		DMD-SD13-gGBE-G9	aacttaaggtcagattattttgc
APOC3-SA3-dABE-A4	tttaggggctgggtgaccgatgg		ANGPTL3-SD6-dCBE-C6	agatacctgaataaccctctgga		ANGPTL3-SD4-gCBE-C2	acctgatataacatcacagtaga		ANGPTL3-SA7-gGBE-G11	atctcctttaggaggctggtggt		ANGPTL3-SD1-gTBE-T7	ttaaagtaagtagaaaataaaga		DMD-SD15-gGBE-G8	actggccgtatgtactttctagc
APOC3-SA3-dABE-A7	tgatttaggggctgggtgaccga		ANGPTL3-SD6-dCBE-C7	aagatacctgaataaccctctgg		ANGPTL3-SD4-gCBE-C5	tttacctgatataacatcacagt		ANGPTL3-SD1-gGBE-G6	ttaaagtaagtagaaaataaaga		ANGPTL3-SD3-gTBE-T6	gatggtaagacactttggtgggt		DMD-SD17-gGBE-G7	gaaaaggtgagagcatcttaagc
APOC3-SD1-dABE-A5	gcttacgggcagaggccaggagc		APOC3-SA2-dCBE-C6	agctcctgaggaaagagcagggc		ANGPTL3-SD6-gCBE-C2	acctgaataaccctctggacagt		ANGPTL3-SD3-gGBE-G6	tgatggtaagacactttggtggg		ANGPTL3-SD3-gTBE-T7	tgatggtaagacactttggtggg		DMD-SD21-gGBE-G11	ctacagacaagtaagtaaaaagc
APOC3-SD1-dABE-A7	gtgcttacgggcagaggccagga		APOC3-SA2-dCBE-C7	aagctcctgaggaaagagcaggg		ANGPTL3-SD6-gCBE-C6	agatacctgaataaccctctgga		ANGPTL3-SD3-gGBE-G7	atgatggtaagacactttggtgg		ANGPTL3-SD4-gTBE-T5	caggtaaaacctgtctaaggaga		DMD-SD29-gGBE-G8	tgaagaggtatgaagataagtga
APOC3-SD1-dABE-A8	agtgcttacgggcagaggccagg		APOC3-SA2-dCBE-C8	gaagctcctgaggaaagagcagg		APOC3-SA2-gCBE-C6	agctcctgaggaaagagcagggc		ANGPTL3-SD3-gGBE-G9	acatgatggtaagacactttggt		ANGPTL3-SD4-gTBE-T7	atcaggtaaaacctgtctaagga		DMD-SD29-gGBE-G10	catgaagaggtatgaagataagt
APOC3-SD2-dABE-A8	cgggtgtacctggcctgctgggc		APOC3-SA3-dCBE-C4	cccctaaatcagtcaggggaagc		APOC3-SA3-gCBE-C4	cccctaaatcagtcaggggaagc		ANGPTL3-SD3-gGBE-G10	aacatgatggtaagacactttgg		APOC3-SA2-gTBE-T7	agctcctgaggaaagagcagggc		DMD-SD33-gGBE-G7	gcaaaggtgtgtgcatgctgaga
B2M-SA2-dABE-A4	ctcaggtactccaaagattcagg		APOC3-SA3-dCBE-C7	cagcccctaaatcagtcagggga		APOC3-SD1-gCBE-C4	ttacgggcagaggccaggagcgc		ANGPTL3-SD4-gGBE-G6	atcaggtaaaacctgtctaagga		APOC3-SA3-gTBE-T5	cccctaaatcagtcaggggaagc		DMD-SD33-gGBE-G9	gagcaaaggtgtgtgcatgctga
B2M-SA3-dABE-A6	ttcatagatcgagacatgtaagc		APOC3-SA3-dCBE-C8	ccagcccctaaatcagtcagggg		APOC3-SD1-gCBE-C6	gcttacgggcagaggccaggagc		ANGPTL3-SD4-gGBE-G7	tatcaggtaaaacctgtctaagg		APOC3-SD1-gTBE-T3	cgtaagcacttggtgggactggg		DMD-SD36-gGBE-G6	ttaaggtagcaaataaaatatga
B2M-SD1-dABE-A4	ctcacgctggatagcctccaggc		APOC3-SD1-dCBE-C4	ttacgggcagaggccaggagcgc		APOC3-SD2-gCBE-C2	acctggcctgctgggccacctgg		APOC3-SA2-gGBE-G7	tcctcaggagcttcagaggccga		APOC3-SD1-gTBE-T4	ccgtaagcacttggtgggactgg		DMD-SD40-gGBE-G8	aataaaggtaatgttgttttaga
B2M-SD1-dABE-A5	actcacgctggatagcctccagg		APOC3-SD1-dCBE-C6	gcttacgggcagaggccaggagc		B2M-SA2-gCBE-C3	acctgaggaatatcgggaaaaga		APOC3-SA2-gGBE-G10	ctttcctcaggagcttcagaggc		B2M-SA2-gTBE-T4	acctgaggaatatcgggaaaaga		DMD-SD56-gGBE-G7	cattaggtaggaaaagatgtgga
B2M-SD2-dABE-A4	cttaccccacttaactatcttgg		APOC3-SD1-dCBE-C8	gtgcttacgggcagaggccagga		B2M-SD1-gCBE-C5	ctcacgctggatagcctccaggc		APOC3-SA2-gGBE-G11	tctttcctcaggagcttcagagg		B2M-SD2-gTBE-T4	gggtaagtcttacattcttttgt		DMD-SD56-gGBE-G8	acattaggtaggaaaagatgtgg
CD33-SA2-dABE-A5	acacaggaagccctggaagctgc		B2M-SA2-dCBE-C8	ggagtacctgaggaatatcggga		B2M-SD1-gCBE-C6	actcacgctggatagcctccagg		APOC3-SA3-gGBE-G8	tgatttaggggctgggtgaccga		CD33-SA2-gTBE-T4	tcctgtgtgagcagaaaagagga		DMD-SD56-gGBE-G10	caacattaggtaggaaaagatgt
CD33-SA2-dABE-A8	ctcacacaggaagccctggaagc		B2M-SD1-dCBE-C5	ctcacgctggatagcctccaggc		B2M-SD2-gCBE-C3	taccccacttaactatcttgggc		APOC3-SD1-gGBE-G7	ctgcccgtaagcacttggtggga		CD33-SA2-gTBE-T5	ttcctgtgtgagcagaaaagagg		DMD-SD60-gGBE-G11	gcttctgcaggtaagcacattgt
CD33-SA3-dABE-A6	cccacaggggccctggctatgga		B2M-SD1-dCBE-C6	actcacgctggatagcctccagg		B2M-SD2-gCBE-C4	ttaccccacttaactatcttggg		APOC3-SD1-gGBE-G8	tctgcccgtaagcacttggtggg		CD33-SA2-gTBE-T7	gcttcctgtgtgagcagaaaaga		DMD-SA22-gCBE-C2	actttatcaaaagggaaaaaaga
CD33-SA3-dABE-A7	ccccacaggggccctggctatgg		B2M-SD2-dCBE-C4	ttaccccacttaactatcttggg		B2M-SD2-gCBE-C5	cttaccccacttaactatcttgg		APOC3-SD1-gGBE-G9	ctctgcccgtaagcacttggtgg		CD33-SA3-gTBE-T3	cctgtggggaaacgagggtcagc		DMD-SA32-gCBE-C2	tctgtaaggacagtgtaaaaagg
CD33-SA4-dABE-A7	ctcactagacttgacccacaggc		B2M-SD2-dCBE-C5	cttaccccacttaactatcttgg		CD33-SA2-gCBE-C3	tcctgtgtgagcagaaaagagga		APOC3-SD1-gGBE-G11	gcctctgcccgtaagcacttggt		CD33-SA3-gTBE-T7	ggcccctgtggggaaacgagggt		DMD-SD13-gCBE-C2	accttaagttgttcttccaaagc
CD33-SA4-dABE-A8	cctcactagacttgacccacagg		CD33-SA2-dCBE-C4	ttcctgtgtgagcagaaaagagg		CD33-SA2-gCBE-C4	ttcctgtgtgagcagaaaagagg		APOC3-SD2-gGBE-G10	gcaggccaggtacacccgctggc		CD33-SA4-gTBE-T4	gtctagtgaggagaaagagggga		DMD-SD34-gCBE-C2	acctttccccaggcaacttcaga
CD33-SA6-dABE-A5	ctgcagggaaacaagagaccaga		CD33-SA2-dCBE-C6	gcttcctgtgtgagcagaaaaga		CD33-SA2-gCBE-C6	gcttcctgtgtgagcagaaaaga		APOC3-SD2-gGBE-G11	agcaggccaggtacacccgctgg		CD33-SA4-gTBE-T5	agtctagtgaggagaaagagggg		DMD-SD37-gCBE-C3	tacctttccagtcttaattctgt
CD33-SA7-dABE-A5	catcagagtgaagacccacagga		CD33-SA3-dCBE-C6	ggcccctgtggggaaacgagggt		CD33-SA3-gCBE-C2	cctgtggggaaacgagggtcagc		B2M-SA2-gGBE-G11	atattcctcaggtactccaaaga		CD33-SA4-gTBE-T6	aagtctagtgaggagaaagaggg		DMD-SD60-gCBE-C2	acctgcagaagcttccatctggt
CD33-SA7-dABE-A6	ccatcagagtgaagacccacagg		CD33-SA3-dCBE-C7	gggcccctgtggggaaacgaggg		CD33-SA3-gCBE-C6	ggcccctgtggggaaacgagggt		B2M-SA3-gGBE-G7	ttcatagatcgagacatgtaagc		CD33-SA4-gTBE-T7	caagtctagtgaggagaaagagg		DMD-SD60-gCBE-C3	tacctgcagaagcttccatctgg
CD33-SA8-dABE-A6	ccataagaaacaccagaagaagt		CD33-SA3-dCBE-C8	agggcccctgtggggaaacgagg		CD33-SA4-gCBE-C3	gtctagtgaggagaaagagggga		CD33-SA2-gGBE-G6	acacaggaagccctggaagctgc		CD33-SA5-gTBE-T6	acatctaggagaggaagagagga
CD33-SD1-dABE-A4	agtaccttcagggccatctgaga		CD33-SA4-dCBE-C4	agtctagtgaggagaaagagggg		CD33-SA4-gCBE-C4	agtctagtgaggagaaagagggg		CD33-SA2-gGBE-G9	ctcacacaggaagccctggaagc		CD33-SA5-gTBE-T7	aacatctaggagaggaagagagg
CD33-SD1-dABE-A6	tcagtaccttcagggccatctga		CD33-SA4-dCBE-C5	aagtctagtgaggagaaagaggg		CD33-SA4-gCBE-C5	aagtctagtgaggagaaagaggg		CD33-SA3-gGBE-G7	cccacaggggccctggctatgga		CD33-SA7-gTBE-T3	actctgatgggagacaccagggt
CD33-SD2-dABE-A5	actcacctgcccacagcaggggc		CD33-SA4-dCBE-C6	caagtctagtgaggagaaagagg		CD33-SA4-gCBE-C6	caagtctagtgaggagaaagagg		CD33-SA3-gGBE-G8	ccccacaggggccctggctatgg		CD33-SA7-gTBE-T6	cactctgatgggagacaccaggg
CD33-SD2-dABE-A6	cactcacctgcccacagcagggg		CD33-SA4-dCBE-C8	gtcaagtctagtgaggagaaaga		CD33-SA5-gCBE-C5	acatctaggagaggaagagagga		CD33-SA4-gGBE-G8	ctcactagacttgacccacaggc		CD33-SA7-gTBE-T7	tcactctgatgggagacaccagg
CD33-SD2-dABE-A7	ccactcacctgcccacagcaggg		CD33-SA5-dCBE-C5	acatctaggagaggaagagagga		CD33-SA5-gCBE-C6	aacatctaggagaggaagagagg		CD33-SA4-gGBE-G9	cctcactagacttgacccacagg		CD33-SA8-gTBE-T3	tcttatggagaggaaagaagggg
CD33-SD2-dABE-A8	gccactcacctgcccacagcagg		CD33-SA5-dCBE-C6	aacatctaggagaggaagagagg		CD33-SA7-gCBE-C2	actctgatgggagacaccagggt		CD33-SA5-gGBE-G11	tcctctcctagatgttccacaga		CD33-SA8-gTBE-T4	ttcttatggagaggaaagaaggg
CD33-SD3-dABE-A4	ctcacctgtcacatgcacagaga		CD33-SA5-dCBE-C8	ggaacatctaggagaggaagaga		CD33-SA7-gCBE-C5	cactctgatgggagacaccaggg		CD33-SA6-gGBE-G6	ctgcagggaaacaagagaccaga		CD33-SA8-gTBE-T5	tttcttatggagaggaaagaagg
CD33-SD3-dABE-A6	gcctcacctgtcacatgcacaga		CD33-SA6-dCBE-C8	tgtttccctgcagacaaaaaaga		CD33-SA7-gCBE-C6	tcactctgatgggagacaccagg		CD33-SA6-gGBE-G11	tttgtctgcagggaaacaagaga		CD33-SD1-gTBE-T3	ggtactgatccaggctctggtgc
CD33-SD4-dABE-A5	acttacaggtgacgttgagctgg		CD33-SA7-dCBE-C5	cactctgatgggagacaccaggg		CD33-SA8-gCBE-C2	tcttatggagaggaaagaagggg		CD33-SA7-gGBE-G6	catcagagtgaagacccacagga		CD33-SD1-gTBE-T5	aaggtactgatccaggctctggt
CD33-SD4-dABE-A8	agcacttacaggtgacgttgagc		CD33-SA7-dCBE-C6	tcactctgatgggagacaccagg		CD33-SA8-gCBE-C3	ttcttatggagaggaaagaaggg		CD33-SA7-gGBE-G7	ccatcagagtgaagacccacagg		CD33-SD1-gTBE-T6	gaaggtactgatccaggctctgg
CD33-SD5-dABE-A5	tcctacctgagccatctcctgga		CD33-SA8-dCBE-C4	tttcttatggagaggaaagaagg		CD33-SA8-gCBE-C4	tttcttatggagaggaaagaagg		CD33-SA8-gGBE-G7	ccataagaaacaccagaagaagt		CD33-SD2-gTBE-T3	ggtgagtggctgtggggagaggg
CD33-SD5-dABE-A6	ttcctacctgagccatctcctgg		CD33-SA8-dCBE-C7	gtgtttcttatggagaggaaaga		CD33-SD1-gCBE-C5	agtaccttcagggccatctgaga		CD33-SA8-gGBE-G10	tctccataagaaacaccagaaga		CD33-SD2-gTBE-T4	aggtgagtggctgtggggagagg
CD33-SD6-dABE-A6	tgctcacatgaagaagatgaggc		CD33-SD1-dCBE-C5	agtaccttcagggccatctgaga		CD33-SD2-gCBE-C3	cacctgcccacagcaggggcagc		CD33-SD1-gGBE-G10	gccctgaaggtactgatccaggc		CD33-SD2-gTBE-T6	gcaggtgagtggctgtggggaga
CD33-SD6-dABE-A7	atgctcacatgaagaagatgagg		CD33-SD1-dCBE-C7	tcagtaccttcagggccatctga		CD33-SD2-gCBE-C6	actcacctgcccacagcaggggc		CD33-SD1-gGBE-G11	ggccctgaaggtactgatccagg		CD33-SD3-gTBE-T3	ggtgaggcacaggcttcagaagt
CD33-SD7-dABE-A4	ctcaccggggaggctgaccctgt		CD33-SD2-dCBE-C6	actcacctgcccacagcaggggc		CD33-SD3-gCBE-C3	cacctgtcacatgcacagagagc		CD33-SD2-gGBE-G7	gggcaggtgagtggctgtgggga		CD33-SD3-gTBE-T6	acaggtgaggcacaggcttcaga
DMD-SA9-dABE-A5	ctgcagatcacggtcagtctagc		CD33-SD2-dCBE-C7	cactcacctgcccacagcagggg		CD33-SD3-gCBE-C5	ctcacctgtcacatgcacagaga		CD33-SD2-gGBE-G8	tgggcaggtgagtggctgtgggg		CD33-SD4-gTBE-T4	ctgtaagtgctgggccaggatgc
DMD-SA10-dABE-A5	gtgcagcatttggaagctcctga		CD33-SD2-dCBE-C8	ccactcacctgcccacagcaggg		CD33-SD4-gCBE-C5	cttacaggtgacgttgagctgga		CD33-SD2-gGBE-G9	gtgggcaggtgagtggctgtggg		CD33-SD4-gTBE-T7	cacctgtaagtgctgggccagga
DMD-SA11-dABE-A8	ctttgtcaggggtacatgatgga		CD33-SD3-dCBE-C5	ctcacctgtcacatgcacagaga		CD33-SD4-gCBE-C6	acttacaggtgacgttgagctgg		CD33-SD2-gGBE-G10	tgtgggcaggtgagtggctgtgg		CD33-SD5-gTBE-T5	caggtaggaaggagcctccccgc
DMD-SA13-dABE-A8	atctttcaggtgcttcaagaaga		CD33-SD3-dCBE-C7	gcctcacctgtcacatgcacaga		CD33-SD5-gCBE-C2	acctgagccatctcctggaaaga		CD33-SD3-gGBE-G11	catgtgacaggtgaggcacaggc		CD33-SD7-gTBE-T3	ggtgagtgatggggcatcctggc
DMD-SA14-dABE-A4	tccaggtattgggagatcgatgg		CD33-SD4-dCBE-C5	cttacaggtgacgttgagctgga		CD33-SD5-gCBE-C6	tcctacctgagccatctcctgga		CD33-SD4-gGBE-G6	cacctgtaagtgctgggccagga		CD33-SD7-gTBE-T4	cggtgagtgatggggcatcctgg
DMD-SA14-dABE-A7	ttctccaggtattgggagatcga		CD33-SD4-dCBE-C6	acttacaggtgacgttgagctgg		CD33-SD6-gCBE-C2	acatgaagaagatgaggcagaga		CD33-SD4-gGBE-G7	tcacctgtaagtgctgggccagg		DMD-SA9-gTBE-T3	tctgcagagaagggtttggggga
DMD-SA17-dABE-A8	ttctcacagatttcacaggctgt		CD33-SD5-dCBE-C6	tcctacctgagccatctcctgga		CD33-SD6-gCBE-C4	tcacatgaagaagatgaggcaga		CD33-SD4-gGBE-G11	aacgtcacctgtaagtgctgggc		DMD-SA9-gTBE-T4	atctgcagagaagggtttggggg
DMD-SA19-dABE-A8	atgctgcaggccatagagcgaga		CD33-SD5-dCBE-C7	ttcctacctgagccatctcctgg		CD33-SD7-gCBE-C2	accggggaggctgaccctgtggt		CD33-SD7-gGBE-G10	gcctccccggtgagtgatggggc		DMD-SA9-gTBE-T5	gatctgcagagaagggtttgggg
DMD-SA20-dABE-A6	tttctagagggtgttaatgcaga		CD33-SD6-dCBE-C4	tcacatgaagaagatgaggcaga		CD33-SD7-gCBE-C3	caccggggaggctgaccctgtgg		CD33-SD7-gGBE-G11	agcctccccggtgagtgatgggg		DMD-SA9-gTBE-T6	tgatctgcagagaagggtttggg
DMD-SA21-dABE-A6	ggcacaggatgaagtcaaccggc		CD33-SD6-dCBE-C7	tgctcacatgaagaagatgaggc		CD33-SD7-gCBE-C5	ctcaccggggaggctgaccctgt		DMD-SA9-gGBE-G6	ctgcagatcacggtcagtctagc		DMD-SA9-gTBE-T7	gtgatctgcagagaagggtttgg
DMD-SA21-dABE-A7	tggcacaggatgaagtcaaccgg		CD33-SD6-dCBE-C8	atgctcacatgaagaagatgagg		DMD-SA9-gCBE-C2	tctgcagagaagggtttggggga		DMD-SA9-gGBE-G11	cttctctgcagatcacggtcagt		DMD-SA10-gTBE-T3	gctgcacaataaaataaattggg
DMD-SA26-dABE-A5	tggaaggtctatgccagaaagga		CD33-SD7-dCBE-C5	ctcaccggggaggctgaccctgt		DMD-SA9-gCBE-C3	atctgcagagaagggtttggggg		DMD-SA10-gGBE-G6	gtgcagcatttggaagctcctga		DMD-SA10-gTBE-T4	tgctgcacaataaaataaattgg
DMD-SA26-dABE-A6	gtggaaggtctatgccagaaagg		DMD-SA9-dCBE-C4	gatctgcagagaagggtttgggg		DMD-SA9-gCBE-C4	gatctgcagagaagggtttgggg		DMD-SA11-gGBE-G9	ctttgtcaggggtacatgatgga		DMD-SA12-gTBE-T6	taaactgaaaatttgaaagaagc
DMD-SA27-dABE-A5	tttcagagagctaaagaagaggc		DMD-SA9-dCBE-C5	tgatctgcagagaagggtttggg		DMD-SA9-gCBE-C5	tgatctgcagagaagggtttggg		DMD-SA11-gGBE-G10	tctttgtcaggggtacatgatgg		DMD-SA14-gTBE-T4	acctggagaagagacaatcaagc
DMD-SA28-dABE-A4	cttaggaagtttgggcatgttgg		DMD-SA9-dCBE-C6	gtgatctgcagagaagggtttgg		DMD-SA9-gCBE-C6	gtgatctgcagagaagggtttgg		DMD-SA13-gGBE-G9	atctttcaggtgcttcaagaaga		DMD-SA16-gTBE-T7	aaaacctgttaaaacaagaaaga
DMD-SA28-dABE-A7	tttcttaggaagtttgggcatgt		DMD-SA11-dCBE-C7	gtacccctgacaaagaaggaagt		DMD-SA10-gCBE-C2	gctgcacaataaaataaattggg		DMD-SA14-gGBE-G8	ttctccaggtattgggagatcga		DMD-SA17-gTBE-T3	tctgtgagaagtattgaaacaga
DMD-SA29-dABE-A6	gtttcagtcacttgaaaatttga		DMD-SA12-dCBE-C5	taaactgaaaatttgaaagaagc		DMD-SA10-gCBE-C3	tgctgcacaataaaataaattgg		DMD-SA17-gGBE-G9	ttctcacagatttcacaggctgt		DMD-SA19-gTBE-T5	ggcctgcagcatgagagcaaaga
DMD-SA31-dABE-A8	tcccaacagaaaatccaatctga		DMD-SA12-dCBE-C8	atgtaaactgaaaatttgaaaga		DMD-SA12-gCBE-C5	taaactgaaaatttgaaagaagc		DMD-SA18-gGBE-G11	tgctgtcttaggttggatgttga		DMD-SA21-gTBE-T6	catcctgtgccatagagtatgga
DMD-SA33-dABE-A7	aaacttagaacttgtataaaagt		DMD-SA13-dCBE-C8	gaagcacctgaaagataaaatgt		DMD-SA14-gCBE-C3	acctggagaagagacaatcaagc		DMD-SA19-gGBE-G9	atgctgcaggccatagagcgaga		DMD-SA21-gTBE-T7	tcatcctgtgccatagagtatgg
DMD-SA35-dABE-A6	ttcacaggctactcaaaaagaga		DMD-SA15-dCBE-C7	aaggcactgcaagacattaaaga		DMD-SA16-gCBE-C6	aaaacctgttaaaacaagaaaga		DMD-SA19-gGBE-G11	tcatgctgcaggccatagagcga		DMD-SA22-gTBE-T3	actttatcaaaagggaaaaaaga
DMD-SA37-dABE-A8	ggaatatagcgtttaaaggcaga		DMD-SA16-dCBE-C6	aaaacctgttaaaacaagaaaga		DMD-SA17-gCBE-C2	tctgtgagaagtattgaaacaga		DMD-SA20-gGBE-G7	tttctagagggtgttaatgcaga		DMD-SA32-gTBE-T3	tctgtaaggacagtgtaaaaagg
DMD-SA39-dABE-A4	atcagaatgaagacaatgagggt		DMD-SA17-dCBE-C8	gtgaaatctgtgagaagtattga		DMD-SA19-gCBE-C4	ggcctgcagcatgagagcaaaga		DMD-SA20-gGBE-G10	ttctttctagagggtgttaatgc		DMD-SA34-gTBE-T6	ttacctgaaaagaattataatga
DMD-SA39-dABE-A5	gatcagaatgaagacaatgaggg		DMD-SA19-dCBE-C4	ggcctgcagcatgagagcaaaga		DMD-SA21-gCBE-C5	catcctgtgccatagagtatgga		DMD-SA21-gGBE-G7	ggcacaggatgaagtcaaccggc		DMD-SA35-gTBE-T4	gcctgtgaaaaggagagcattga
DMD-SA39-dABE-A6	tgatcagaatgaagacaatgagg		DMD-SA21-dCBE-C5	catcctgtgccatagagtatgga		DMD-SA21-gCBE-C6	tcatcctgtgccatagagtatgg		DMD-SA21-gGBE-G8	tggcacaggatgaagtcaaccgg		DMD-SA37-gTBE-T4	cgctatattccatgagcaagaga
DMD-SA39-dABE-A8	tttgatcagaatgaagacaatga		DMD-SA21-dCBE-C6	tcatcctgtgccatagagtatgg		DMD-SA22-gCBE-C2	actttatcaaaagggaaaaaaga		DMD-SA26-gGBE-G6	tggaaggtctatgccagaaagga		DMD-SA37-gTBE-T6	aacgctatattccatgagcaaga
DMD-SA40-dABE-A4	aacaggatttgaggtctcaaaga		DMD-SA24-dCBE-C8	tgtgattctgaaacgagacccgt		DMD-SA32-gCBE-C2	tctgtaaggacagtgtaaaaagg		DMD-SA26-gGBE-G7	gtggaaggtctatgccagaaagg		DMD-SA42-gTBE-T4	tgctggtatagatatacaaaaga
DMD-SA41-dABE-A8	gctcaataggaaattgatcggga		DMD-SA34-dCBE-C5	ttacctgaaaagaattataatga		DMD-SA34-gCBE-C5	ttacctgaaaagaattataatga		DMD-SA27-gGBE-G6	tttcagagagctaaagaagaggc		DMD-SA44-gTBE-T4	gcctgcaggtaaaagcatatgga
DMD-SA42-dABE-A5	taccagcacactgtccgtgaaga		DMD-SA35-dCBE-C8	gagtagcctgtgaaaaggagagc		DMD-SA35-gCBE-C3	gcctgtgaaaaggagagcattga		DMD-SA28-gGBE-G8	tttcttaggaagtttgggcatgt		DMD-SA44-gTBE-T5	cgcctgcaggtaaaagcatatgg
DMD-SA42-dABE-A8	ctataccagcacactgtccgtga		DMD-SA36-dCBE-C8	ggtattccttaattgtacagaga		DMD-SA37-gCBE-C3	cgctatattccatgagcaagaga		DMD-SA29-gGBE-G7	gtttcagtcacttgaaaatttga		DMD-SA45-gTBE-T5	ttcctgtaagataccaaaaaggc
DMD-SA43-dABE-A7	tattacagaatataaaagatagt		DMD-SA37-dCBE-C5	aacgctatattccatgagcaaga		DMD-SA37-gCBE-C5	aacgctatattccatgagcaaga		DMD-SA31-gGBE-G9	tcccaacagaaaatccaatctga		DMD-SA45-gTBE-T6	gttcctgtaagataccaaaaagg
DMD-SA44-dABE-A4	tgcaggcgatttgacagatctgt		DMD-SA40-dCBE-C8	tcaaatcctgttcatggtgcaga		DMD-SA42-gCBE-C3	tgctggtatagatatacaaaaga		DMD-SA33-gGBE-G8	aaacttagaacttgtataaaagt		DMD-SA55-gTBE-T7	tcaccctgcaaaggaccaaatgt
DMD-SA45-dABE-A7	tcttacaggaactccaggatggc		DMD-SA44-dCBE-C4	cgcctgcaggtaaaagcatatgg		DMD-SA44-gCBE-C3	gcctgcaggtaaaagcatatgga		DMD-SA35-gGBE-G7	ttcacaggctactcaaaaagaga		DMD-SA56-gTBE-T3	cctacaggacagcaggaagaaga
DMD-SA45-dABE-A8	atcttacaggaactccaggatgg		DMD-SA45-dCBE-C4	ttcctgtaagataccaaaaaggc		DMD-SA44-gCBE-C4	cgcctgcaggtaaaagcatatgg		DMD-SA37-gGBE-G9	ggaatatagcgtttaaaggcaga		DMD-SA56-gTBE-T6	ggtcctacaggacagcaggaaga
DMD-SA46-dABE-A5	ctccaggctagaagaacaaaaga		DMD-SA45-dCBE-C5	gttcctgtaagataccaaaaagg		DMD-SA45-gCBE-C4	ttcctgtaagataccaaaaaggc		DMD-SA39-gGBE-G6	gatcagaatgaagacaatgaggg		DMD-SA58-gTBE-T4	gcctgtgaaatgagatgaaaaga
DMD-SA47-dABE-A6	gtttcagttactggtggaagagt		DMD-SA47-dCBE-C7	cagtaactgaaacagacaaatgc		DMD-SA45-gCBE-C5	gttcctgtaagataccaaaaagg		DMD-SA39-gGBE-G7	tgatcagaatgaagacaatgagg		DMD-SA59-gTBE-T3	tctaaattggcaatatgacaagg
DMD-SA47-dABE-A8	ctgtttcagttactggtggaaga		DMD-SA55-dCBE-C6	tcaccctgcaaaggaccaaatgt		DMD-SA55-gCBE-C6	tcaccctgcaaaggaccaaatgt		DMD-SA39-gGBE-G9	tttgatcagaatgaagacaatga		DMD-SA60-gTBE-T4	gcctgtgtgcaatagtcaaaagc
DMD-SA49-dABE-A5	ccccaggaaactgaaatagcagt		DMD-SA56-dCBE-C5	ggtcctacaggacagcaggaaga		DMD-SA56-gCBE-C2	cctacaggacagcaggaagaaga		DMD-SA41-gGBE-G9	gctcaataggaaattgatcggga		DMD-SA61-gTBE-T6	ccacctgggaggaaaaggagaga
DMD-SA49-dABE-A8	tttccccaggaaactgaaatagc		DMD-SA56-dCBE-C8	ggaggtcctacaggacagcagga		DMD-SA56-gCBE-C5	ggtcctacaggacagcaggaaga		DMD-SA41-gGBE-G10	tgctcaataggaaattgatcggg		DMD-SD12-gTBE-T3	ggtaggtgtatcttatgttgcgt
DMD-SA50-dABE-A8	ctgttaaagaggaagttagaaga		DMD-SA58-dCBE-C8	tgaaggcctgtgaaatgagatga		DMD-SA58-gCBE-C3	gcctgtgaaatgagatgaaaaga		DMD-SA41-gGBE-G11	ttgctcaataggaaattgatcgg		DMD-SD12-gTBE-T5	aaggtaggtgtatcttatgttgc
DMD-SA52-dABE-A8	ttcttacaggcaacaatgcagga		DMD-SA59-dCBE-C7	gcagctctaaattggcaatatga		DMD-SA59-gCBE-C2	tctaaattggcaatatgacaagg		DMD-SA42-gGBE-G6	taccagcacactgtccgtgaaga		DMD-SD22-gTBE-T5	caggtctgtgaatatttgaatgt
DMD-SA53-dABE-A7	tattctagttgaaagaattcaga		DMD-SA61-dCBE-C5	ccacctgggaggaaaaggagaga		DMD-SA60-gCBE-C3	gcctgtgtgcaatagtcaaaagc		DMD-SA42-gGBE-G9	ctataccagcacactgtccgtga		DMD-SD28-gTBE-T7	tagatgtaagttgtaaattaagc
DMD-SA54-dABE-A8	aatctatagcagttggccaaaga		DMD-SA61-dCBE-C7	ggccacctgggaggaaaaggaga		DMD-SA61-gCBE-C5	ccacctgggaggaaaaggagaga		DMD-SA42-gGBE-G11	atctataccagcacactgtccgt		DMD-SD30-gTBE-T7	ggcaagtacatctgggaatcagc
DMD-SA55-dABE-A4	tgcagggtgagtgagcgagaggc		DMD-SD9-dCBE-C6	acagacctgtgaaggaaatgggc		DMD-SD9-gCBE-C6	acagacctgtgaaggaaatgggc		DMD-SA43-gGBE-G8	tattacagaatataaaagatagt		DMD-SD32-gTBE-T7	gtgtggtatgtatttctggtggc
DMD-SA55-dABE-A5	ttgcagggtgagtgagcgagagg		DMD-SD9-dCBE-C7	gacagacctgtgaaggaaatggg		DMD-SD10-gCBE-C3	tacctcatgagtatgaaactggt		DMD-SA44-gGBE-G10	ttacctgcaggcgatttgacaga		DMD-SD34-gTBE-T3	ggtaaaacctatatcactgaagg
DMD-SA55-dABE-A7	ctttgcagggtgagtgagcgaga		DMD-SD9-dCBE-C8	tgacagacctgtgaaggaaatgg		DMD-SD10-gCBE-C4	ttacctcatgagtatgaaactgg		DMD-SA45-gGBE-G8	tcttacaggaactccaggatggc		DMD-SD34-gTBE-T6	aaaggtaaaacctatatcactga
DMD-SA56-dABE-A8	gtcctgtaggacctccaaggtga		DMD-SD10-dCBE-C4	ttacctcatgagtatgaaactgg		DMD-SD12-gCBE-C3	taccttatgttgttgtacttggc		DMD-SA45-gGBE-G9	atcttacaggaactccaggatgg		DMD-SD35-gTBE-T4	tggtaagagaaaaggctagaagc
DMD-SA58-dABE-A8	atttcacaggccttcaagaggga		DMD-SD12-dCBE-C4	ctaccttatgttgttgtacttgg		DMD-SD12-gCBE-C4	ctaccttatgttgttgtacttgg		DMD-SA46-gGBE-G6	ctccaggctagaagaacaaaaga		DMD-SD35-gTBE-T7	tgttggtaagagaaaaggctaga
DMD-SA59-dABE-A4	tttagagctgcctcctgaggaga		DMD-SD14-dCBE-C4	acacctgttcttcagtaagacgt		DMD-SD13-gCBE-C2	accttaagttgttcttccaaagc		DMD-SA47-gGBE-G7	gtttcagttactggtggaagagt		DMD-SD36-gTBE-T7	ttaaggtagcaaataaaatatga
DMD-SA59-dABE-A6	aatttagagctgcctcctgagga		DMD-SD14-dCBE-C7	gacacacctgttcttcagtaaga		DMD-SD14-gCBE-C4	acacctgttcttcagtaagacgt		DMD-SA47-gGBE-G9	ctgtttcagttactggtggaaga		DMD-SD37-gTBE-T3	ggtaggaagatctactccaaggt
DMD-SA59-dABE-A7	caatttagagctgcctcctgagg		DMD-SD22-dCBE-C7	cacagacctgcaattccccgagt		DMD-SD24-gCBE-C4	ttactctgcactgtttcagctgc		DMD-SA49-gGBE-G6	ccccaggaaactgaaatagcagt		DMD-SD37-gTBE-T4	aggtaggaagatctactccaagg
DMD-SA60-dABE-A8	tgcacacaggcacttcgaggaga		DMD-SD24-dCBE-C4	ttactctgcactgtttcagctgc		DMD-SD26-gCBE-C5	tttaccttcatctcttcaactgc		DMD-SA49-gGBE-G9	tttccccaggaaactgaaatagc		DMD-SD38-gTBE-T3	ggtaaattggttgtgataaaagt
DMD-SA61-dABE-A4	cccaggtggccgtcgaggaccga		DMD-SD24-dCBE-C7	atcttactctgcactgtttcagc		DMD-SD28-gCBE-C6	acttacatctagcacctcagaga		DMD-SA50-gGBE-G9	ctgttaaagaggaagttagaaga		DMD-SD45-gTBE-T3	ggtagggcgacagatctaatagg
DMD-SA61-dABE-A8	tcctcccaggtggccgtcgagga		DMD-SD25-dCBE-C7	tctatacctgttggcacatgtga		DMD-SD31-gCBE-C2	acctgtgcaacatcaatctgaga		DMD-SA52-gGBE-G9	ttcttacaggcaacaatgcagga		DMD-SD49-gTBE-T5	aaggtaatgaagcaacctctagc
DMD-SD9-dABE-A5	acagacctgtgaaggaaatgggc		DMD-SD26-dCBE-C5	tttaccttcatctcttcaactgc		DMD-SD31-gCBE-C4	atacctgtgcaacatcaatctga		DMD-SA52-gGBE-G10	gttcttacaggcaacaatgcagg		DMD-SD55-gTBE-T6	gcaagtaagtcaggcatttccgc
DMD-SD9-dABE-A6	gacagacctgtgaaggaaatggg		DMD-SD28-dCBE-C6	acttacatctagcacctcagaga		DMD-SD32-gCBE-C2	accacacaatgatttagctgtga		DMD-SA53-gGBE-G8	tattctagttgaaagaattcaga		DMD-SD56-gTBE-T6	ttaggtaggaaaagatgtggagc
DMD-SD9-dABE-A7	tgacagacctgtgaaggaaatgg		DMD-SD28-dCBE-C8	caacttacatctagcacctcaga		DMD-SD32-gCBE-C4	ataccacacaatgatttagctgt		DMD-SA54-gGBE-G9	aatctatagcagttggccaaaga		DMD-SD59-gTBE-T6	caaggtaccgtctacttctttgc
DMD-SD14-dABE-A6	gacacacctgttcttcagtaaga		DMD-SD30-dCBE-C4	gtacttgcctgggcttcctgagg		DMD-SD34-gCBE-C2	acctttccccaggcaacttcaga		DMD-SA55-gGBE-G6	ttgcagggtgagtgagcgagagg		DMD-SD60-gTBE-T3	ggtaagcacattgtaaacattgt
DMD-SD19-dABE-A8	tgtaattaccattcaccatctgt		DMD-SD31-dCBE-C4	atacctgtgcaacatcaatctga		DMD-SD37-gCBE-C3	tacctttccagtcttaattctgt		DMD-SA55-gGBE-G8	ctttgcagggtgagtgagcgaga		DNMT3A-SA2-gTBE-T6	cgtcctgcaggcacagacacagc
DMD-SD22-dABE-A6	cacagacctgcaattccccgagt		DMD-SD32-dCBE-C4	ataccacacaatgatttagctgt		DMD-SD38-gCBE-C6	atttaccatatctttattgaagt		DMD-SA55-gGBE-G10	tcctttgcagggtgagtgagcga		DNMT3A-SA3-gTBE-T7	tccacctgcaaatgtaagaaaga
DMD-SD22-dABE-A8	ttcacagacctgcaattccccga		DMD-SD32-dCBE-C7	tacataccacacaatgatttagc		DMD-SD39-gCBE-C2	accttgagagcattatgttttgt		DMD-SA56-gGBE-G9	gtcctgtaggacctccaaggtga		DNMT3A-SA5-gTBE-T7	gagccctaggacagagagacaga
DMD-SD24-dABE-A6	atcttactctgcactgtttcagc		DMD-SD38-dCBE-C6	atttaccatatctttattgaagt		DMD-SD41-gCBE-C4	tcacaatttgtgcaaagttgagt		DMD-SA56-gGBE-G11	ctgtcctgtaggacctccaaggt		DNMT3A-SA7-gTBE-T5	gtcctggagccccaaggagcaga
DMD-SD25-dABE-A6	tctatacctgttggcacatgtga		DMD-SD39-dCBE-C7	ctaataccttgagagcattatgt		DMD-SD41-gCBE-C6	actcacaatttgtgcaaagttga		DMD-SA58-gGBE-G9	atttcacaggccttcaagaggga		DNMT3A-SA9-gTBE-T3	cctggagggtgacacgccagggt
DMD-SD25-dABE-A8	tgtctatacctgttggcacatgt		DMD-SD41-dCBE-C4	tcacaatttgtgcaaagttgagt		DMD-SD42-gCBE-C4	ttaccttcagagactcctcttgc		DMD-SA58-gGBE-G10	catttcacaggccttcaagaggg		DNMT3A-SA9-gTBE-T4	acctggagggtgacacgccaggg
DMD-SD26-dABE-A4	tttaccttcatctcttcaactgc		DMD-SD41-dCBE-C6	actcacaatttgtgcaaagttga		DMD-SD44-gCBE-C6	acttaccttaagataccatttgt		DMD-SA58-gGBE-G11	tcatttcacaggccttcaagagg		DNMT3A-SA9-gTBE-T5	cacctggagggtgacacgccagg
DMD-SD27-dABE-A8	gcaactgacttccaaagtcttgc		DMD-SD42-dCBE-C4	ttaccttcagagactcctcttgc		DMD-SD47-gCBE-C2	acctttatccactggagatttgt		DMD-SA59-gGBE-G7	aatttagagctgcctcctgagga		DNMT3A-SA10-gTBE-T6	tcttctggaggaggaaagcaggt
DMD-SD28-dABE-A5	acttacatctagcacctcagaga		DMD-SD43-dCBE-C7	tacctacccttgtcggtccttgt		DMD-SD49-gCBE-C2	accttcactggctgagtggctgg		DMD-SA59-gGBE-G8	caatttagagctgcctcctgagg		DNMT3A-SA10-gTBE-T7	ctcttctggaggaggaaagcagg
DMD-SD28-dABE-A7	caacttacatctagcacctcaga		DMD-SD44-dCBE-C6	acttaccttaagataccatttgt		DMD-SD49-gCBE-C5	attaccttcactggctgagtggc		DMD-SA59-gGBE-G10	gccaatttagagctgcctcctga		DNMT3A-SA11-gTBE-T3	tctgcaaggggaggagagctggc
DMD-SD32-dABE-A6	tacataccacacaatgatttagc		DMD-SD46-dCBE-C7	aaattaccttgacttgctcaagc		DMD-SD49-gCBE-C6	cattaccttcactggctgagtgg		DMD-SA60-gGBE-G9	tgcacacaggcacttcgaggaga		DNMT3A-SA11-gTBE-T4	ctctgcaaggggaggagagctgg
DMD-SD38-dABE-A5	atttaccatatctttattgaagt		DMD-SD47-dCBE-C7	gtctaacctttatccactggaga		DMD-SD50-gCBE-C3	tacaggctccaatagtggtcagt		DMD-SA60-gGBE-G11	attgcacacaggcacttcgagga		DNMT3A-SA11-gTBE-T7	ccgctctgcaaggggaggagagc
DMD-SD38-dABE-A8	ccaatttaccatatctttattga		DMD-SD48-dCBE-C7	tccctaccttaacgtcaaatggt		DMD-SD52-gCBE-C4	ttacttcgatccgtaatgattgt		DMD-SA61-gGBE-G9	tcctcccaggtggccgtcgagga		DNMT3A-SA12-gTBE-T4	gtctggaaagcagagggagggga
DMD-SD39-dABE-A6	ctaataccttgagagcattatgt		DMD-SD48-dCBE-C8	ttccctaccttaacgtcaaatgg		DMD-SD55-gCBE-C4	ttacttgccattgtttcatcagc		DMD-SA61-gGBE-G10	ttcctcccaggtggccgtcgagg		DNMT3A-SA12-gTBE-T5	tgtctggaaagcagagggagggg
DMD-SD41-dABE-A5	actcacaatttgtgcaaagttga		DMD-SD49-dCBE-C5	attaccttcactggctgagtggc		DMD-SD57-gCBE-C4	ctaccctatgtacatcgttctgc		DMD-SD10-gGBE-G10	actcatgaggtaaactaaaacgt		DNMT3A-SA12-gTBE-T6	atgtctggaaagcagagggaggg
DMD-SD41-dABE-A8	acaactcacaatttgtgcaaagt		DMD-SD49-dCBE-C6	cattaccttcactggctgagtgg		DMD-SD58-gCBE-C3	tacctctgggctcctggtagagt		DMD-SD11-gGBE-G8	aaagcaagtaagtccttatttgt		DNMT3A-SA12-gTBE-T7	gatgtctggaaagcagagggagg
DMD-SD43-dABE-A6	tacctacccttgtcggtccttgt		DMD-SD49-dCBE-C8	ttcattaccttcactggctgagt		DMD-SD58-gCBE-C5	attacctctgggctcctggtaga		DMD-SD12-gGBE-G7	cataaggtaggtgtatcttatgt		DNMT3A-SA13-gTBE-T4	ttctagacagcagcgggaagggt
DMD-SD44-dABE-A5	acttaccttaagataccatttgt		DMD-SD50-dCBE-C7	tacttacaggctccaatagtggt		DMD-SD59-gCBE-C4	gtaccttgactttctcgaggtga		DMD-SD13-gGBE-G9	aacttaaggtcagattattttgc		DNMT3A-SA13-gTBE-T5	gttctagacagcagcgggaaggg
DMD-SD46-dABE-A6	aaattaccttgacttgctcaagc		DMD-SD50-dCBE-C8	atacttacaggctccaatagtgg		DMD-SD59-gCBE-C6	cggtaccttgactttctcgaggt		DMD-SD14-gGBE-G7	gaacaggtgtgtcatgtgtgaga		DNMT3A-SA13-gTBE-T6	agttctagacagcagcgggaagg
DMD-SD47-dABE-A6	gtctaacctttatccactggaga		DMD-SD52-dCBE-C8	aaacttacttcgatccgtaatga		DMD-SD60-gCBE-C2	acctgcagaagcttccatctggt		DMD-SD14-gGBE-G9	aagaacaggtgtgtcatgtgtga		DNMT3A-SA14-gTBE-T4	acctggaaggagacccagtgagc
DMD-SD47-dABE-A8	atgtctaacctttatccactgga		DMD-SD55-dCBE-C4	ttacttgccattgtttcatcagc		DMD-SD60-gCBE-C3	tacctgcagaagcttccatctgg		DMD-SD14-gGBE-G11	tgaagaacaggtgtgtcatgtgt		DNMT3A-SA14-gTBE-T6	gcacctggaaggagacccagtga
DMD-SD48-dABE-A6	tccctaccttaacgtcaaatggt		DMD-SD57-dCBE-C4	ctaccctatgtacatcgttctgc		DMD-SD61-gCBE-C4	ttactggaaagaaagtgctgaga		DMD-SD15-gGBE-G8	actggccgtatgtactttctagc		DNMT3A-SA15-gTBE-T3	cctaagcagtgagcacaacaggt
DMD-SD48-dABE-A7	ttccctaccttaacgtcaaatgg		DMD-SD58-dCBE-C5	attacctctgggctcctggtaga		DMD-SD61-gCBE-C6	acttactggaaagaaagtgctga		DMD-SD17-gGBE-G7	gaaaaggtgagagcatcttaagc		DNMT3A-SA15-gTBE-T4	tcctaagcagtgagcacaacagg
DMD-SD49-dABE-A4	attaccttcactggctgagtggc		DMD-SD58-dCBE-C8	tcaattacctctgggctcctggt		DNMT3A-SA2-gCBE-C5	cgtcctgcaggcacagacacagc		DMD-SD19-gGBE-G7	tgaatggtaattacacgagttga		DNMT3A-SA16-gTBE-T4	ccctgcaccagccagcagacagc
DMD-SD49-dABE-A5	cattaccttcactggctgagtgg		DMD-SD59-dCBE-C4	gtaccttgactttctcgaggtga		DNMT3A-SA3-gCBE-C6	tccacctgcaaatgtaagaaaga		DMD-SD19-gGBE-G10	tggtgaatggtaattacacgagt		DNMT3A-SA17-gTBE-T4	atctgggaggataaaggcaacgt
DMD-SD49-dABE-A7	ttcattaccttcactggctgagt		DMD-SD59-dCBE-C6	cggtaccttgactttctcgaggt		DNMT3A-SA5-gCBE-C6	gagccctaggacagagagacaga		DMD-SD21-gGBE-G11	ctacagacaagtaagtaaaaagc		DNMT3A-SA18-gTBE-T3	tctgagaggtcggaagagaaagc
DMD-SD50-dABE-A6	tacttacaggctccaatagtggt		DMD-SD59-dCBE-C7	acggtaccttgactttctcgagg		DNMT3A-SA7-gCBE-C4	gtcctggagccccaaggagcaga		DMD-SD22-gGBE-G8	attgcaggtctgtgaatatttga		DNMT3A-SA18-gTBE-T7	gccctctgagaggtcggaagaga
DMD-SD50-dABE-A7	atacttacaggctccaatagtgg		DMD-SD61-dCBE-C4	ttactggaaagaaagtgctgaga		DNMT3A-SA9-gCBE-C2	cctggagggtgacacgccagggt		DMD-SD28-gGBE-G6	tagatgtaagttgtaaattaagc		DNMT3A-SA19-gTBE-T6	tggactacaaaacaggagacggt
DMD-SD51-dABE-A8	ttctcataccttctgcttgatga		DMD-SD61-dCBE-C6	acttactggaaagaaagtgctga		DNMT3A-SA9-gCBE-C3	acctggagggtgacacgccaggg		DMD-SD29-gGBE-G8	tgaagaggtatgaagataagtga		DNMT3A-SA19-gTBE-T7	ttggactacaaaacaggagacgg
DMD-SD52-dABE-A7	aaacttacttcgatccgtaatga		DNMT3A-SA2-dCBE-C5	cgtcctgcaggcacagacacagc		DNMT3A-SA9-gCBE-C4	cacctggagggtgacacgccagg		DMD-SD29-gGBE-G10	catgaagaggtatgaagataagt		DNMT3A-SA20-gTBE-T6	cggcctaggaggcagaagagaga
DMD-SD53-dABE-A8	gatactaaccttggtttctgtga		DNMT3A-SA3-dCBE-C6	tccacctgcaaatgtaagaaaga		DNMT3A-SA10-gCBE-C5	tcttctggaggaggaaagcaggt		DMD-SD31-gGBE-G7	gcacaggtatatgttatttcaga		DNMT3A-SA21-gTBE-T4	aactagatgaagaggagaaaaga
DMD-SD57-dABE-A8	atgtcctaccctatgtacatcgt		DNMT3A-SA4-dCBE-C8	tctttgcctgtggagagggaaga		DNMT3A-SA10-gCBE-C6	ctcttctggaggaggaaagcagg		DMD-SD32-gGBE-G9	attgtgtggtatgtatttctggt		DNMT3A-SA22-gTBE-T4	ccctgggggagaaaaggcagaga
DMD-SD58-dABE-A4	attacctctgggctcctggtaga		DNMT3A-SA5-dCBE-C6	gagccctaggacagagagacaga		DNMT3A-SA11-gCBE-C2	tctgcaaggggaggagagctggc		DMD-SD32-gGBE-G10	cattgtgtggtatgtatttctgg		DNMT3A-SA22-gTBE-T6	taccctgggggagaaaaggcaga
DMD-SD58-dABE-A7	tcaattacctctgggctcctggt		DNMT3A-SA7-dCBE-C4	gtcctggagccccaaggagcaga		DNMT3A-SA11-gCBE-C3	ctctgcaaggggaggagagctgg		DMD-SD32-gGBE-G11	tgtgtggtatgtatttctggtgg		DNMT3A-SD1-gTBE-T3	ggtgagcagcgggctctgctggg
DMD-SD58-dABE-A8	ttcaattacctctgggctcctgg		DNMT3A-SA7-dCBE-C7	gccgtcctggagccccaaggagc		DNMT3A-SA11-gCBE-C6	ccgctctgcaaggggaggagagc		DMD-SD33-gGBE-G7	gcaaaggtgtgtgcatgctgaga		DNMT3A-SD1-gTBE-T4	aggtgagcagcgggctctgctgg
DMD-SD59-dABE-A5	cggtaccttgactttctcgaggt		DNMT3A-SA9-dCBE-C4	cacctggagggtgacacgccagg		DNMT3A-SA12-gCBE-C3	gtctggaaagcagagggagggga		DMD-SD33-gGBE-G9	gagcaaaggtgtgtgcatgctga		DNMT3A-SD1-gTBE-T7	gaaaggtgagcagcgggctctgc
DMD-SD59-dABE-A6	acggtaccttgactttctcgagg		DNMT3A-SA9-dCBE-C8	tggccacctggagggtgacacgc		DNMT3A-SA12-gCBE-C4	tgtctggaaagcagagggagggg		DMD-SD36-gGBE-G6	ttaaggtagcaaataaaatatga		DNMT3A-SD3-gTBE-T3	ggtgagtcctcagcaccaggggc
DMD-SD59-dABE-A8	agacggtaccttgactttctcga		DNMT3A-SA10-dCBE-C5	tcttctggaggaggaaagcaggt		DNMT3A-SA12-gCBE-C5	atgtctggaaagcagagggaggg		DMD-SD38-gGBE-G9	aagatatggtaaattggttgtga		DNMT3A-SD3-gTBE-T4	gggtgagtcctcagcaccagggg
DMD-SD61-dABE-A5	acttactggaaagaaagtgctga		DNMT3A-SA10-dCBE-C6	ctcttctggaggaggaaagcagg		DNMT3A-SA12-gCBE-C6	gatgtctggaaagcagagggagg		DMD-SD38-gGBE-G11	taaagatatggtaaattggttgt		DNMT3A-SD3-gTBE-T5	cgggtgagtcctcagcaccaggg
DMD-SD61-dABE-A8	atgacttactggaaagaaagtgc		DNMT3A-SA11-dCBE-C4	ccgctctgcaaggggaggagagc		DNMT3A-SA13-gCBE-C3	ttctagacagcagcgggaagggt		DMD-SD41-gGBE-G8	acaaattgtgagttgttactggc		DNMT3A-SD3-gTBE-T6	gcgggtgagtcctcagcaccagg
DNMT3A-SA2-dABE-A5	ctgcaggacggagaggagcagga		DNMT3A-SA11-dCBE-C8	agccgctctgcaaggggaggaga		DNMT3A-SA13-gCBE-C4	gttctagacagcagcgggaaggg		DMD-SD41-gGBE-G9	cacaaattgtgagttgttactgg		DNMT3A-SD4-gTBE-T7	ggcaagtgttccacccccagggg
DNMT3A-SA2-dABE-A6	cctgcaggacggagaggagcagg		DNMT3A-SA12-dCBE-C4	tgtctggaaagcagagggagggg		DNMT3A-SA13-gCBE-C5	agttctagacagcagcgggaagg		DMD-SD42-gGBE-G11	gtctctgaaggtaaaaccaaagc		DNMT3A-SD5-gTBE-T3	ggtgaggcgccttctggcctggg
DNMT3A-SA3-dABE-A8	catttgcaggtggaaagcggtga		DNMT3A-SA12-dCBE-C5	atgtctggaaagcagagggaggg		DNMT3A-SA14-gCBE-C3	acctggaaggagacccagtgagc		DMD-SD44-gGBE-G7	cttaaggtaagtctttgatttgt		DNMT3A-SD5-gTBE-T4	aggtgaggcgccttctggcctgg
DNMT3A-SA4-dABE-A4	cacaggcaaagaacagaaggaga		DNMT3A-SA12-dCBE-C6	gatgtctggaaagcagagggagg		DNMT3A-SA14-gCBE-C5	gcacctggaaggagacccagtga		DMD-SD50-gGBE-G10	ttggagcctgtaagtatactgga		DNMT3A-SD6-gTBE-T4	aggtgagcggcttcttcaccagc
DNMT3A-SA4-dABE-A6	tccacaggcaaagaacagaagga		DNMT3A-SA12-dCBE-C8	cagatgtctggaaagcagaggga		DNMT3A-SA15-gCBE-C2	cctaagcagtgagcacaacaggt		DMD-SD50-gGBE-G11	attggagcctgtaagtatactgg		DNMT3A-SD7-gTBE-T6	agtggtaagttgtggggtttggc
DNMT3A-SA4-dABE-A7	ctccacaggcaaagaacagaagg		DNMT3A-SA13-dCBE-C4	gttctagacagcagcgggaaggg		DNMT3A-SA15-gCBE-C3	tcctaagcagtgagcacaacagg		DMD-SD51-gGBE-G8	gcagaaggtatgagaaaaaatga		DNMT3A-SD7-gTBE-T7	cagtggtaagttgtggggtttgg
DNMT3A-SA5-dABE-A6	gtcctagggctcccggggccggc		DNMT3A-SA13-dCBE-C5	agttctagacagcagcgggaagg		DNMT3A-SA16-gCBE-C3	ccctgcaccagccagcagacagc		DMD-SD53-gGBE-G10	gaaaccaaggttagtatcaaaga		DNMT3A-SD8-gTBE-T4	aggtgagtgtccctgctgggagc
DNMT3A-SA5-dABE-A7	tgtcctagggctcccggggccgg		DNMT3A-SA13-dCBE-C8	agcagttctagacagcagcggga		DNMT3A-SA17-gCBE-C3	atctgggaggataaaggcaacgt		DMD-SD56-gGBE-G7	cattaggtaggaaaagatgtgga		DNMT3A-SD8-gTBE-T6	gcaggtgagtgtccctgctggga
DNMT3A-SA6-dABE-A8	tttccccaggctgagaagaaagc		DNMT3A-SA14-dCBE-C5	gcacctggaaggagacccagtga		DNMT3A-SA18-gCBE-C2	tctgagaggtcggaagagaaagc		DMD-SD56-gGBE-G8	acattaggtaggaaaagatgtgg		DNMT3A-SD8-gTBE-T7	tgcaggtgagtgtccctgctggg
DNMT3A-SA7-dABE-A4	tccaggacggccggggctttggc		DNMT3A-SA14-dCBE-C7	aagcacctggaaggagacccagt		DNMT3A-SA18-gCBE-C6	gccctctgagaggtcggaagaga		DMD-SD56-gGBE-G10	caacattaggtaggaaaagatgt		DNMT3A-SD9-gTBE-T6	gaaggtaaatgagggcacccagc
DNMT3A-SA7-dABE-A5	ctccaggacggccggggctttgg		DNMT3A-SA16-dCBE-C7	ggagccctgcaccagccagcaga		DNMT3A-SA19-gCBE-C5	tggactacaaaacaggagacggt		DMD-SD58-gGBE-G9	gcccagaggtaattgaatgtgga		DNMT3A-SD10-gTBE-T3	ggtagttggcctgcttctggaga
DNMT3A-SA8-dABE-A6	cccccaggtgtgtgttgagaagc		DNMT3A-SA17-dCBE-C8	cctggatctgggaggataaaggc		DNMT3A-SA19-gCBE-C6	ttggactacaaaacaggagacgg		DMD-SD58-gGBE-G10	agcccagaggtaattgaatgtgg		DNMT3A-SD10-gTBE-T5	gaggtagttggcctgcttctgga
DNMT3A-SA9-dABE-A5	ctccaggtggccagcagccgcgc		DNMT3A-SA18-dCBE-C4	gccctctgagaggtcggaagaga		DNMT3A-SA20-gCBE-C5	cggcctaggaggcagaagagaga		DMD-SD60-gGBE-G11	gcttctgcaggtaagcacattgt		DNMT3A-SD10-gTBE-T6	agaggtagttggcctgcttctgg
DNMT3A-SA9-dABE-A7	ccctccaggtggccagcagccgc		DNMT3A-SA18-dCBE-C8	gtgccctctgagaggtcggaaga		DNMT3A-SA21-gCBE-C3	aactagatgaagaggagaaaaga		DNMT3A-SA2-gGBE-G6	ctgcaggacggagaggagcagga		DNMT3A-SD11-gTBE-T6	gagggtaagtttgttgcctggga
DNMT3A-SA11-dABE-A4	tgcagagcggctggtgtacgagg		DNMT3A-SA19-dCBE-C5	tggactacaaaacaggagacggt		DNMT3A-SA22-gCBE-C3	ccctgggggagaaaaggcagaga		DNMT3A-SA2-gGBE-G7	cctgcaggacggagaggagcagg		DNMT3A-SD11-gTBE-T7	tgagggtaagtttgttgcctggg
DNMT3A-SA11-dABE-A6	cttgcagagcggctggtgtacga		DNMT3A-SA19-dCBE-C6	ttggactacaaaacaggagacgg		DNMT3A-SA22-gCBE-C5	taccctgggggagaaaaggcaga		DNMT3A-SA2-gGBE-G10	gtgcctgcaggacggagaggagc		DNMT3A-SD12-gTBE-T3	ggtaggagcacacccacccagga
DNMT3A-SA12-dABE-A5	ttccagacatctgcatctcctgt		DNMT3A-SA20-dCBE-C5	cggcctaggaggcagaagagaga		DNMT3A-SD1-gCBE-C4	tcacctttcggtcctcctcccgc		DNMT3A-SA3-gGBE-G9	catttgcaggtggaaagcggtga		DNMT3A-SD12-gTBE-T4	aggtaggagcacacccacccagg
DNMT3A-SA13-dABE-A4	tctagaactgctttctggagtgt		DNMT3A-SA20-dCBE-C7	aacggcctaggaggcagaagaga		DNMT3A-SD6-gCBE-C6	gctcacctcgtactctggctcgt		DNMT3A-SA3-gGBE-G11	tacatttgcaggtggaaagcggt		DNMT3A-SD14-gTBE-T3	tgtgagtgctgggcctggggcgc
DNMT3A-SA13-dABE-A6	tgtctagaactgctttctggagt		DNMT3A-SA21-dCBE-C8	tgctgaactagatgaagaggaga		DNMT3A-SD7-gCBE-C6	acttaccactgagaatttgccgt		DNMT3A-SA4-gGBE-G7	tccacaggcaaagaacagaagga		DNMT3A-SD14-gTBE-T5	tttgtgagtgctgggcctggggc
DNMT3A-SA13-dABE-A8	gctgtctagaactgctttctgga		DNMT3A-SA22-dCBE-C5	taccctgggggagaaaaggcaga		DNMT3A-SD8-gCBE-C3	cacctgcaggacctcgtagatgg		DNMT3A-SA4-gGBE-G8	ctccacaggcaaagaacagaagg		DNMT3A-SD14-gTBE-T6	atttgtgagtgctgggcctgggg
DNMT3A-SA15-dABE-A8	actgcttaggaccctccaaaggt		DNMT3A-SA22-dCBE-C8	aaataccctgggggagaaaaggc		DNMT3A-SD8-gCBE-C6	actcacctgcaggacctcgtaga		DNMT3A-SA4-gGBE-G11	cctctccacaggcaaagaacaga		DNMT3A-SD14-gTBE-T7	aatttgtgagtgctgggcctggg
DNMT3A-SA16-dABE-A4	tgcagggctcctggtgctgaagg		DNMT3A-SD1-dCBE-C4	tcacctttcggtcctcctcccgc		DNMT3A-SD9-gCBE-C5	tttaccttctggtggctccaggc		DNMT3A-SA5-gGBE-G7	gtcctagggctcccggggccggc		DNMT3A-SD15-gTBE-T4	aggtgaggggtgcaggcccaaga
DNMT3A-SA16-dABE-A7	tggtgcagggctcctggtgctga		DNMT3A-SD3-dCBE-C7	gactcacccgcttctgcaggggc		DNMT3A-SD9-gCBE-C6	atttaccttctggtggctccagg		DNMT3A-SA5-gGBE-G8	tgtcctagggctcccggggccgg		DNMT3A-SD16-gTBE-T3	tgtatgtccatgctgtggggcgc
DNMT3A-SA17-dABE-A7	cctcccagatccaggagtggggc		DNMT3A-SD3-dCBE-C8	ggactcacccgcttctgcagggg		DNMT3A-SD14-gCBE-C6	actcacaaattcctggtcgtggt		DNMT3A-SA5-gGBE-G11	ctctgtcctagggctcccggggc		DNMT3A-SD16-gTBE-T5	catgtatgtccatgctgtggggc
DNMT3A-SA17-dABE-A8	tcctcccagatccaggagtgggg		DNMT3A-SD6-dCBE-C6	gctcacctcgtactctggctcgt		DNMT3A-SD15-gCBE-C2	acctgtagcgattccatcaaaga		DNMT3A-SA6-gGBE-G9	tttccccaggctgagaagaaagc		DNMT3A-SD16-gTBE-T6	gcatgtatgtccatgctgtgggg
DNMT3A-SA18-dABE-A7	cctctcagagggcactggccggc		DNMT3A-SD7-dCBE-C6	acttaccactgagaatttgccgt		DNMT3A-SD16-gCBE-C3	tacatgcttctgtgtgacgctgc		DNMT3A-SA7-gGBE-G6	ctccaggacggccggggctttgg		DNMT3A-SD16-gTBE-T7	agcatgtatgtccatgctgtggg
DNMT3A-SA18-dABE-A8	acctctcagagggcactggccgg		DNMT3A-SD8-dCBE-C6	actcacctgcaggacctcgtaga		DNMT3A-SD16-gCBE-C6	acatacatgcttctgtgtgacgc		DNMT3A-SA7-gGBE-G11	tggggctccaggacggccggggc		DNMT3A-SD18-gTBE-T5	gaggtatagccagcaaccttggt
DNMT3A-SA19-dABE-A6	tttgtagtccaaccctgtgatga		DNMT3A-SD9-dCBE-C5	tttaccttctggtggctccaggc		DNMT3A-SD17-gCBE-C4	ctaccgtagaggcccttgcgagc		DNMT3A-SA8-gGBE-G7	cccccaggtgtgtgttgagaagc		DNMT3A-SD18-gTBE-T6	cgaggtatagccagcaaccttgg
DNMT3A-SA20-dABE-A4	cctaggccgttggcatccactgt		DNMT3A-SD9-dCBE-C6	atttaccttctggtggctccagg		DNMT3A-SD17-gCBE-C6	acctaccgtagaggcccttgcga		DNMT3A-SA9-gGBE-G6	ctccaggtggccagcagccgcgc		DNMT3A-SD19-gTBE-T5	caggttggtgaaagctcctgggc
DNMT3A-SA21-dABE-A6	catctagttcagcaaagtgagga		DNMT3A-SD11-dCBE-C8	aaacttaccctcaatgttccggc		DNMT3A-SD18-gCBE-C3	tacctcgagaaatcgcgagatgt		DNMT3A-SA9-gGBE-G8	ccctccaggtggccagcagccgc		DNMT3A-SD19-gTBE-T6	acaggttggtgaaagctcctggg
DNMT3A-SA21-dABE-A7	tcatctagttcagcaaagtgagg		DNMT3A-SD13-dCBE-C7	gcctcacctgcagcagttgttgt		DNMT3A-SD18-gCBE-C6	ctatacctcgagaaatcgcgaga		DNMT3A-SA9-gGBE-G11	tcaccctccaggtggccagcagc		DNMT3A-SD19-gTBE-T7	aacaggttggtgaaagctcctgg
DNMT3A-SA22-dABE-A4	cccagggtatttggtttcccagt		DNMT3A-SD14-dCBE-C6	actcacaaattcctggtcgtggt		DNMT3A-SD19-gCBE-C4	caacctgttcataccgggaaggt		DNMT3A-SA11-gGBE-G7	cttgcagagcggctggtgtacga		DNMT3A-SD20-gTBE-T6	caaggtcagctccagcgtctaga
DNMT3A-SD3-dABE-A6	gactcacccgcttctgcaggggc		DNMT3A-SD14-dCBE-C7	cactcacaaattcctggtcgtgg		DNMT3A-SD19-gCBE-C5	ccaacctgttcataccgggaagg		DNMT3A-SA11-gGBE-G11	tccccttgcagagcggctggtgt		DNMT3A-SD21-gTBE-T6	aaaggtacccgggttgtgctggc
DNMT3A-SD3-dABE-A7	ggactcacccgcttctgcagggg		DNMT3A-SD16-dCBE-C6	acatacatgcttctgtgtgacgc		DNMT3A-SD20-gCBE-C4	tgaccttggctatcctgccatgc		DNMT3A-SA12-gGBE-G6	ttccagacatctgcatctcctgt		DNMT3A-SD21-gTBE-T7	gaaaggtacccgggttgtgctgg
DNMT3A-SD3-dABE-A8	aggactcacccgcttctgcaggg		DNMT3A-SD17-dCBE-C6	acctaccgtagaggcccttgcga		HPD-SA3-gCBE-C3	ggctgcagaaggagagaagaggt		DNMT3A-SA13-gGBE-G7	tgtctagaactgctttctggagt		HPD-SA3-gTBE-T4	ggctgcagaaggagagaagaggt
DNMT3A-SD6-dABE-A5	gctcacctcgtactctggctcgt		DNMT3A-SD17-dCBE-C8	gtacctaccgtagaggcccttgc		HPD-SA3-gCBE-C4	aggctgcagaaggagagaagagg		DNMT3A-SA13-gGBE-G9	gctgtctagaactgctttctgga		HPD-SA3-gTBE-T5	aggctgcagaaggagagaagagg
DNMT3A-SD7-dABE-A5	acttaccactgagaatttgccgt		DNMT3A-SD18-dCBE-C6	ctatacctcgagaaatcgcgaga		HPD-SA3-gCBE-C6	tcaggctgcagaaggagagaaga		DNMT3A-SA13-gGBE-G10	tgctgtctagaactgctttctgg		HPD-SA3-gTBE-T7	tcaggctgcagaaggagagaaga
DNMT3A-SD7-dABE-A8	acaacttaccactgagaatttgc		DNMT3A-SD18-dCBE-C8	ggctatacctcgagaaatcgcga		HPD-SA4-gCBE-C4	ggcctgaatcacagggttgcagc		DNMT3A-SA15-gGBE-G9	actgcttaggaccctccaaaggt		HPD-SA4-gTBE-T5	ggcctgaatcacagggttgcagc
DNMT3A-SD8-dABE-A5	actcacctgcaggacctcgtaga		DNMT3A-SD19-dCBE-C5	ccaacctgttcataccgggaagg		HPD-SA5-gCBE-C2	tctaagataggaggagaaggagg		DNMT3A-SA15-gGBE-G10	cactgcttaggaccctccaaagg		HPD-SA5-gTBE-T3	tctaagataggaggagaaggagg
DNMT3A-SD8-dABE-A8	gacactcacctgcaggacctcgt		DNMT3A-SD19-dCBE-C8	tcaccaacctgttcataccggga		HPD-SA5-gCBE-C4	aatctaagataggaggagaagga		DNMT3A-SA16-gGBE-G8	tggtgcagggctcctggtgctga		HPD-SA5-gTBE-T5	aatctaagataggaggagaagga
DNMT3A-SD9-dABE-A4	tttaccttctggtggctccaggc		DNMT3A-SD20-dCBE-C4	tgaccttggctatcctgccatgc		HPD-SA5-gCBE-C5	caatctaagataggaggagaagg		DNMT3A-SA16-gGBE-G11	ggctggtgcagggctcctggtgc		HPD-SA5-gTBE-T6	caatctaagataggaggagaagg
DNMT3A-SD9-dABE-A5	atttaccttctggtggctccagg		DNMT3A-SD21-dCBE-C7	cgggtacctttccatttcagtgc		HPD-SA6-gCBE-C2	tctctgtggccggcagggagagg		DNMT3A-SA17-gGBE-G8	cctcccagatccaggagtggggc		HPD-SA6-gTBE-T3	tctctgtggccggcagggagagg
DNMT3A-SD11-dABE-A7	aaacttaccctcaatgttccggc		HPD-SA3-dCBE-C4	aggctgcagaaggagagaagagg		HPD-SA6-gCBE-C3	ctctgtggccggcagggagagga		DNMT3A-SA17-gGBE-G9	tcctcccagatccaggagtgggg		HPD-SA6-gTBE-T4	ctctgtggccggcagggagagga
DNMT3A-SD11-dABE-A8	caaacttaccctcaatgttccgg		HPD-SA3-dCBE-C6	tcaggctgcagaaggagagaaga		HPD-SA6-gCBE-C6	catctctgtggccggcagggaga		DNMT3A-SA17-gGBE-G10	atcctcccagatccaggagtggg		HPD-SA6-gTBE-T7	catctctgtggccggcagggaga
DNMT3A-SD13-dABE-A6	gcctcacctgcagcagttgttgt		HPD-SA4-dCBE-C4	ggcctgaatcacagggttgcagc		HPD-SA7-gCBE-C2	tctgcagagaagatgggatcggg		DNMT3A-SA17-gGBE-G11	tatcctcccagatccaggagtgg		HPD-SA7-gTBE-T3	tctgcagagaagatgggatcggg
DNMT3A-SD14-dABE-A5	actcacaaattcctggtcgtggt		HPD-SA4-dCBE-C7	cgtggcctgaatcacagggttgc		HPD-SA7-gCBE-C3	ttctgcagagaagatgggatcgg		DNMT3A-SA18-gGBE-G8	cctctcagagggcactggccggc		HPD-SA7-gTBE-T4	ttctgcagagaagatgggatcgg
DNMT3A-SD14-dABE-A6	cactcacaaattcctggtcgtgg		HPD-SA5-dCBE-C4	aatctaagataggaggagaagga		HPD-SA8-gCBE-C2	actacgggtggaaaacagcctgg		DNMT3A-SA18-gGBE-G9	acctctcagagggcactggccgg		HPD-SA8-gTBE-T3	actacgggtggaaaacagcctgg
DNMT3A-SD14-dABE-A8	agcactcacaaattcctggtcgt		HPD-SA5-dCBE-C5	caatctaagataggaggagaagg		HPD-SA8-gCBE-C6	ccatactacgggtggaaaacagc		DNMT3A-SA19-gGBE-G7	tttgtagtccaaccctgtgatga		HPD-SA8-gTBE-T7	ccatactacgggtggaaaacagc
DNMT3A-SD16-dABE-A5	acatacatgcttctgtgtgacgc		HPD-SA5-dCBE-C8	acacaatctaagataggaggaga		HPD-SA9-gCBE-C2	cctgggaagggaagaagatgggg		DNMT3A-SA21-gGBE-G7	catctagttcagcaaagtgagga		HPD-SA9-gTBE-T3	cctgggaagggaagaagatgggg
DNMT3A-SD16-dABE-A8	tggacatacatgcttctgtgtga		HPD-SA6-dCBE-C4	catctctgtggccggcagggaga		HPD-SA9-gCBE-C3	gcctgggaagggaagaagatggg		DNMT3A-SA21-gGBE-G8	tcatctagttcagcaaagtgagg		HPD-SA9-gTBE-T4	gcctgggaagggaagaagatggg
DNMT3A-SD17-dABE-A5	acctaccgtagaggcccttgcga		HPD-SA6-dCBE-C8	cccatctctgtggccggcaggga		HPD-SA9-gCBE-C4	ggcctgggaagggaagaagatgg		DNMT3A-SA21-gGBE-G10	cttcatctagttcagcaaagtga		HPD-SA9-gTBE-T5	ggcctgggaagggaagaagatgg
DNMT3A-SD17-dABE-A7	gtacctaccgtagaggcccttgc		HPD-SA7-dCBE-C7	tgctttctgcagagaagatggga		HPD-SA10-gCBE-C5	gtacctgtagggtgggcggtgga		DNMT3A-SD1-gGBE-G6	gaaaggtgagcagcgggctctgc		HPD-SA10-gTBE-T6	gtacctgtagggtgggcggtgga
DNMT3A-SD18-dABE-A5	ctatacctcgagaaatcgcgaga		HPD-SA7-dCBE-C8	gtgctttctgcagagaagatggg		HPD-SA10-gCBE-C6	ggtacctgtagggtgggcggtgg		DNMT3A-SD1-gGBE-G11	ggaccgaaaggtgagcagcgggc		HPD-SA10-gTBE-T7	ggtacctgtagggtgggcggtgg
DNMT3A-SD18-dABE-A7	ggctatacctcgagaaatcgcga		HPD-SA8-dCBE-C6	ccatactacgggtggaaaacagc		HPD-SA11-gCBE-C2	cctgggggagggaaacaaggaga		DNMT3A-SD3-gGBE-G11	gcagaagcgggtgagtcctcagc		HPD-SA11-gTBE-T3	cctgggggagggaaacaaggaga
DNMT3A-SD19-dABE-A7	tcaccaacctgttcataccggga		HPD-SA9-dCBE-C4	ggcctgggaagggaagaagatgg		HPD-SA11-gCBE-C4	ttcctgggggagggaaacaagga		DNMT3A-SD5-gGBE-G7	agggaggtgaggcgccttctggc		HPD-SA11-gTBE-T5	ttcctgggggagggaaacaagga
DNMT3A-SD19-dABE-A8	ttcaccaacctgttcataccggg		HPD-SA9-dCBE-C7	ttgggcctgggaagggaagaaga		HPD-SA11-gCBE-C5	attcctgggggagggaaacaagg		DNMT3A-SD5-gGBE-G8	aagggaggtgaggcgccttctgg		HPD-SA11-gTBE-T6	attcctgggggagggaaacaagg
DNMT3A-SD20-dABE-A8	ggagctgaccttggctatcctgc		HPD-SA10-dCBE-C5	gtacctgtagggtgggcggtgga		HPD-SA12-gCBE-C2	tctgtttcagagcaaagctgagg		DNMT3A-SD7-gGBE-G6	cagtggtaagttgtggggtttgg		HPD-SA12-gTBE-T3	tctgtttcagagcaaagctgagg
DNMT3A-SD21-dABE-A6	cgggtacctttccatttcagtgc		HPD-SA10-dCBE-C6	ggtacctgtagggtgggcggtgg		HPD-SA12-gCBE-C4	aatctgtttcagagcaaagctga		DNMT3A-SD7-gGBE-G10	ttctcagtggtaagttgtggggt		HPD-SA12-gTBE-T5	aatctgtttcagagcaaagctga
DNMT3A-SD21-dABE-A8	cccgggtacctttccatttcagt		HPD-SA10-dCBE-C8	caggtacctgtagggtgggcggt		HPD-SA13-gCBE-C4	ctcctaggcgggagacagggggc		DNMT3A-SD7-gGBE-G11	attctcagtggtaagttgtgggg		HPD-SA13-gTBE-T5	ctcctaggcgggagacagggggc
HPD-SA2-dABE-A8	tctccttagacgacttacagtga		HPD-SA11-dCBE-C4	ttcctgggggagggaaacaagga		HPD-SA13-gCBE-C5	gctcctaggcgggagacaggggg		DNMT3A-SD8-gGBE-G6	tgcaggtgagtgtccctgctggg		HPD-SA13-gTBE-T6	gctcctaggcgggagacaggggg
HPD-SA3-dABE-A7	ttctgcagcctgagagaggccga		HPD-SA11-dCBE-C5	attcctgggggagggaaacaagg		HPD-SA13-gCBE-C6	agctcctaggcgggagacagggg		DNMT3A-SD8-gGBE-G7	ctgcaggtgagtgtccctgctgg		HPD-SA13-gTBE-T7	agctcctaggcgggagacagggg
HPD-SA4-dABE-A4	ttcaggccacgtcattctactgc		HPD-SA12-dCBE-C4	aatctgtttcagagcaaagctga		HPD-SA14-gCBE-C2	cctgtggcgggaaagagaggaga		DNMT3A-SD8-gGBE-G10	gtcctgcaggtgagtgtccctgc		HPD-SA14-gTBE-T3	cctgtggcgggaaagagaggaga
HPD-SA6-dABE-A4	cacagagatgggcgatcacctgg		HPD-SA12-dCBE-C7	gcgaatctgtttcagagcaaagc		HPD-SA14-gCBE-C4	accctgtggcgggaaagagagga		DNMT3A-SD10-gGBE-G11	cgcacaagaggtagttggcctgc		HPD-SA14-gTBE-T5	accctgtggcgggaaagagagga
HPD-SA7-dABE-A5	ctgcagaaagcacgggaacgggg		HPD-SA13-dCBE-C6	agctcctaggcgggagacagggg		HPD-SA14-gCBE-C5	aaccctgtggcgggaaagagagg		DNMT3A-SD11-gGBE-G6	tgagggtaagtttgttgcctggg		HPD-SA14-gTBE-T6	aaccctgtggcgggaaagagagg
HPD-SA7-dABE-A6	tctgcagaaagcacgggaacggg		HPD-SA13-dCBE-C7	cagctcctaggcgggagacaggg		HPD-SD2-gCBE-C3	tacctttgcccctttgtcactgt		DNMT3A-SD11-gGBE-G7	ttgagggtaagtttgttgcctgg		HPD-SD2-gTBE-T4	aggtaagcaggcgaaatgtggga
HPD-SA7-dABE-A7	ctctgcagaaagcacgggaacgg		HPD-SA13-dCBE-C8	tcagctcctaggcgggagacagg		HPD-SD5-gCBE-C3	cacctttgttccaggggttgagc		DNMT3A-SD11-gGBE-G11	aacattgagggtaagtttgttgc		HPD-SD2-gTBE-T5	aaggtaagcaggcgaaatgtggg
HPD-SA7-dABE-A8	tgcagaaagcacgggaacggggc		HPD-SA14-dCBE-C4	accctgtggcgggaaagagagga		HPD-SD5-gCBE-C5	ctcacctttgttccaggggttga		DNMT3A-SD13-gGBE-G8	gctgcaggtgaggctgttgtggc		HPD-SD2-gTBE-T6	aaaggtaagcaggcgaaatgtgg
HPD-SA9-dABE-A4	cccaggcccaaatgcagtctgga		HPD-SA14-dCBE-C5	aaccctgtggcgggaaagagagg		HPD-SD8-gCBE-C4	tcacagtttaggaagtagggggt		DNMT3A-SD13-gGBE-G9	tgctgcaggtgaggctgttgtgg		HPD-SD3-gTBE-T4	aggtagaagccggggcaaggtgc
HPD-SA9-dABE-A5	tcccaggcccaaatgcagtctgg		HPD-SA14-dCBE-C7	aaaaccctgtggcgggaaagaga		HPD-SD8-gCBE-C5	ctcacagtttaggaagtaggggg		DNMT3A-SD13-gGBE-G11	actgctgcaggtgaggctgttgt		HPD-SD3-gTBE-T6	gcaggtagaagccggggcaaggt
HPD-SA12-dABE-A5	aaacagattcgccacttgagaga		HPD-SD1-dCBE-C7	cacttaccatgattgatcttagt		HPD-SD8-gCBE-C6	actcacagtttaggaagtagggg		DNMT3A-SD14-gGBE-G6	aatttgtgagtgctgggcctggg		HPD-SD3-gTBE-T7	agcaggtagaagccggggcaagg
HPD-SA12-dABE-A7	tgaaacagattcgccacttgaga		HPD-SD5-dCBE-C5	ctcacctttgttccaggggttga		HPD-SD11-gCBE-C2	accgctgtgatgatgtcttcggt		DNMT3A-SD14-gGBE-G7	gaatttgtgagtgctgggcctgg		HPD-SD4-gTBE-T5	aaggtgagtcaccacccccagga
HPD-SA13-dABE-A5	gcctaggagctgaaaatcctggt		HPD-SD5-dCBE-C8	cacctcacctttgttccaggggt		HPD-SD11-gCBE-C3	aaccgctgtgatgatgtcttcgg		DNMT3A-SD14-gGBE-G11	ccaggaatttgtgagtgctgggc		HPD-SD4-gTBE-T6	gaaggtgagtcaccacccccagg
HPD-SA13-dABE-A6	cgcctaggagctgaaaatcctgg		HPD-SD7-dCBE-C8	gaactcaccgtctgcagcacagc		HPD-SD12-gCBE-C6	cctcacctccagggcatcaatgt		DNMT3A-SD15-gGBE-G9	cgctacaggtgaggggtgcaggc		HPD-SD5-gTBE-T3	ggtgaggtgcccggggagggtgg
HPD-SD1-dABE-A6	cacttaccatgattgatcttagt		HPD-SD8-dCBE-C5	ctcacagtttaggaagtaggggg		HPD-SD13-gCBE-C3	tacctggtggttgtggcgctgga		DNMT3A-SD15-gGBE-G10	tcgctacaggtgaggggtgcagg		HPD-SD5-gTBE-T5	aaggtgaggtgcccggggagggt
HPD-SD2-dABE-A8	cctgcttacctttgcccctttgt		HPD-SD8-dCBE-C6	actcacagtttaggaagtagggg		HPD-SD13-gCBE-C4	gtacctggtggttgtggcgctgg		DNMT3A-SD16-gGBE-G6	agcatgtatgtccatgctgtggg		HPD-SD5-gTBE-T6	aaaggtgaggtgcccggggaggg
HPD-SD3-dABE-A8	ggcttctacctgcttggcgttgc		HPD-SD8-dCBE-C7	cactcacagtttaggaagtaggg		KLKB1-SA5-gCBE-C3	tcctgaatgggaagaaaagaggt		DNMT3A-SD16-gGBE-G7	aagcatgtatgtccatgctgtgg		HPD-SD5-gTBE-T7	caaaggtgaggtgcccggggagg
HPD-SD4-dABE-A8	gtgactcaccttcccttgtttga		HPD-SD8-dCBE-C8	acactcacagtttaggaagtagg		KLKB1-SA5-gCBE-C4	ttcctgaatgggaagaaaagagg		DNMT3A-SD16-gGBE-G9	agaagcatgtatgtccatgctgt		HPD-SD6-gTBE-T4	aggtaagaaagcacctgggtgga
HPD-SD5-dABE-A4	ctcacctttgttccaggggttga		HPD-SD12-dCBE-C6	cctcacctccagggcatcaatgt		KLKB1-SA5-gCBE-C6	tgttcctgaatgggaagaaaaga		DNMT3A-SD17-gGBE-G8	ctctacggtaggtaccatcctgt		HPD-SD6-gTBE-T5	caggtaagaaagcacctgggtgg
HPD-SD5-dABE-A7	cacctcacctttgttccaggggt		HPD-SD13-dCBE-C4	gtacctggtggttgtggcgctgg		KLKB1-SA6-gCBE-C2	cctgtgaactcacagagagaaga		DNMT3A-SD19-gGBE-G6	aacaggttggtgaaagctcctgg		HPD-SD6-gTBE-T7	tgcaggtaagaaagcacctgggt
HPD-SD5-dABE-A8	gcacctcacctttgttccagggg		HPD-SD13-dCBE-C7	gcagtacctggtggttgtggcgc		KLKB1-SA6-gCBE-C5	caacctgtgaactcacagagaga		DNMT3A-SD20-gGBE-G10	atagccaaggtcagctccagcgt		HPD-SD7-gTBE-T7	agacggtgagttccctttggtgc
HPD-SD6-dABE-A8	ctttcttacctgcacgatgtagt		KLKB1-SA5-dCBE-C4	ttcctgaatgggaagaaaagagg		KLKB1-SA9-gCBE-C3	acctagatgaaatgaacagtaga		DNMT3A-SD21-gGBE-G6	gaaaggtacccgggttgtgctgg		HPD-SD8-gTBE-T4	ctgtgagtgtccctcagggcaga
HPD-SD7-dABE-A7	gaactcaccgtctgcagcacagc		KLKB1-SA5-dCBE-C6	tgttcctgaatgggaagaaaaga		KLKB1-SA9-gCBE-C6	tacacctagatgaaatgaacagt		DNMT3A-SD21-gGBE-G9	atggaaaggtacccgggttgtgc		HPD-SD8-gTBE-T7	aaactgtgagtgtccctcagggc
HPD-SD8-dABE-A4	ctcacagtttaggaagtaggggg		KLKB1-SA6-dCBE-C5	caacctgtgaactcacagagaga		KLKB1-SA10-gCBE-C3	gactgaaaagagagcgttgacgc		DNMT3A-SD21-gGBE-G11	aaatggaaaggtacccgggttgt		HPD-SD10-gTBE-T3	ggtgaggccgcccctggctgggg
HPD-SD8-dABE-A5	actcacagtttaggaagtagggg		KLKB1-SA6-dCBE-C7	ggcaacctgtgaactcacagaga		KLKB1-SA10-gCBE-C6	gcagactgaaaagagagcgttga		HPD-SA2-gGBE-G9	tctccttagacgacttacagtga		HPD-SD10-gTBE-T4	aggtgaggccgcccctggctggg
HPD-SD8-dABE-A6	cactcacagtttaggaagtaggg		KLKB1-SA9-dCBE-C6	tacacctagatgaaatgaacagt		KLKB1-SD4-gCBE-C5	ctcaccggtactctgccttgtga		HPD-SA2-gGBE-G11	tttctccttagacgacttacagt		HPD-SD10-gTBE-T5	caggtgaggccgcccctggctgg
HPD-SD8-dABE-A7	acactcacagtttaggaagtagg		KLKB1-SA10-dCBE-C6	gcagactgaaaagagagcgttga		KLKB1-SD5-gCBE-C2	accaatttctgaaagggcacagg		HPD-SA3-gGBE-G8	ttctgcagcctgagagaggccga		HPD-SD11-gTBE-T5	gcggttagaacccccttccctgt
HPD-SD9-dABE-A8	aggtctcaccattcggaggcgga		KLKB1-SD1-dCBE-C7	cacttaccacaggaaactgtagc		KLKB1-SD7-gCBE-C5	attaccaggtaaagttcttttgc		HPD-SA3-gGBE-G11	tccttctgcagcctgagagaggc		HPD-SD12-gTBE-T3	ggtgaggcccaggcaggatccgc
HPD-SD11-dABE-A8	ggttctaaccgctgtgatgatgt		KLKB1-SD4-dCBE-C5	ctcaccggtactctgccttgtga		KLKB1-SD9-gCBE-C5	ctcaccagagttgtccccagtgt		HPD-SA7-gGBE-G6	ctgcagaaagcacgggaacgggg		HPD-SD13-gTBE-T3	ggtactgcttgtccccggcaggc
HPD-SD12-dABE-A5	cctcacctccagggcatcaatgt		KLKB1-SD4-dCBE-C7	tactcaccggtactctgccttgt		KLKB1-SD10-gCBE-C3	tacccatcaaagcagtgggcagc		HPD-SA7-gGBE-G7	tctgcagaaagcacgggaacggg		HPD-SD13-gTBE-T4	aggtactgcttgtccccggcagg
HPD-SD13-dABE-A6	gcagtacctggtggttgtggcgc		KLKB1-SD5-dCBE-C7	caattaccaatttctgaaagggc		KLKB1-SD10-gCBE-C6	acttacccatcaaagcagtgggc		HPD-SA7-gGBE-G8	ctctgcagaaagcacgggaacgg		HPD-SD13-gTBE-T7	accaggtactgcttgtccccggc
HPD-SD13-dABE-A8	aagcagtacctggtggttgtggc		KLKB1-SD5-dCBE-C8	acaattaccaatttctgaaaggg		KLKB1-SD11-gCBE-C4	ataccagtgtaattcaaaggagc		HPD-SA9-gGBE-G6	tcccaggcccaaatgcagtctgg		KLKB1-SA5-gTBE-T4	tcctgaatgggaagaaaagaggt
KLKB1-SA3-dABE-A5	aaataggtttggttgcttcttga		KLKB1-SD7-dCBE-C5	attaccaggtaaagttcttttgc		KLKB1-SD11-gCBE-C6	acataccagtgtaattcaaagga		HPD-SA9-gGBE-G10	cccttcccaggcccaaatgcagt		KLKB1-SA5-gTBE-T5	ttcctgaatgggaagaaaagagg
KLKB1-SA11-dABE-A4	cctaggcttcccctgcaggatgt		KLKB1-SD8-dCBE-C7	cctttacttctcttccttacagt		KLKB1-SD12-gCBE-C5	cttacctttctccttcgagaagc		HPD-SA12-gGBE-G6	aaacagattcgccacttgagaga		KLKB1-SA5-gTBE-T7	tgttcctgaatgggaagaaaaga
KLKB1-SA11-dABE-A7	tctcctaggcttcccctgcagga		KLKB1-SD9-dCBE-C5	ctcaccagagttgtccccagtgt		PCSK9-SA2-gCBE-C4	atcctggccccatgcaaggagga		HPD-SA12-gGBE-G8	tgaaacagattcgccacttgaga		KLKB1-SA6-gTBE-T3	cctgtgaactcacagagagaaga
KLKB1-SA11-dABE-A8	ctctcctaggcttcccctgcagg		KLKB1-SD9-dCBE-C7	tactcaccagagttgtccccagt		PCSK9-SA2-gCBE-C5	gatcctggccccatgcaaggagg		HPD-SA12-gGBE-G10	tctgaaacagattcgccacttga		KLKB1-SA6-gTBE-T6	caacctgtgaactcacagagaga
KLKB1-SA14-dABE-A7	tgactcagggagattcaggtggt		KLKB1-SD10-dCBE-C6	acttacccatcaaagcagtgggc		PCSK9-SA3-gCBE-C2	cctgcagaagccagagaggccgg		HPD-SA13-gGBE-G6	gcctaggagctgaaaatcctggt		KLKB1-SA9-gTBE-T4	acctagatgaaatgaacagtaga
KLKB1-SA14-dABE-A8	gtgactcagggagattcaggtgg		KLKB1-SD10-dCBE-C7	cacttacccatcaaagcagtggg		PCSK9-SA3-gCBE-C5	aggcctgcagaagccagagaggc		HPD-SA13-gGBE-G7	cgcctaggagctgaaaatcctgg		KLKB1-SA9-gTBE-T7	tacacctagatgaaatgaacagt
KLKB1-SD1-dABE-A6	cacttaccacaggaaactgtagc		KLKB1-SD10-dCBE-C8	acacttacccatcaaagcagtgg		PCSK9-SA3-gCBE-C6	aaggcctgcagaagccagagagg		HPD-SD1-gGBE-G10	tcaatcatggtaagtgccatggc		KLKB1-SA10-gTBE-T4	gactgaaaagagagcgttgacgc
KLKB1-SD3-dABE-A8	acaacttaccacttatttgatga		KLKB1-SD11-dCBE-C4	ataccagtgtaattcaaaggagc		PCSK9-SA4-gCBE-C2	tctttccaaggcgacatttgtgg		HPD-SD1-gGBE-G11	atcaatcatggtaagtgccatgg		KLKB1-SA10-gTBE-T7	gcagactgaaaagagagcgttga
KLKB1-SD4-dABE-A4	ctcaccggtactctgccttgtga		KLKB1-SD11-dCBE-C6	acataccagtgtaattcaaagga		PCSK9-SA4-gCBE-C4	cgtctttccaaggcgacatttgt		HPD-SD2-gGBE-G7	gcaaaggtaagcaggcgaaatgt		KLKB1-SD3-gTBE-T4	tggtaagttgtgaatttcttagc
KLKB1-SD4-dABE-A6	tactcaccggtactctgccttgt		KLKB1-SD11-dCBE-C7	tacataccagtgtaattcaaagg		PCSK9-SA5-gCBE-C4	ggcctgctcgacgaacacaagga		HPD-SD3-gGBE-G6	agcaggtagaagccggggcaagg		KLKB1-SD4-gTBE-T3	ggtgagtacaattcaaggtgtgt
KLKB1-SD5-dABE-A6	caattaccaatttctgaaagggc		KLKB1-SD12-dCBE-C5	cttacctttctccttcgagaagc		PCSK9-SA5-gCBE-C5	tggcctgctcgacgaacacaagg		HPD-SD3-gGBE-G10	gccaagcaggtagaagccggggc		KLKB1-SD4-gTBE-T5	ccggtgagtacaattcaaggtgt
KLKB1-SD5-dABE-A7	acaattaccaatttctgaaaggg		KLKB1-SD12-dCBE-C8	atgcttacctttctccttcgaga		PCSK9-SA6-gCBE-C2	cctgggaggaacaaagccaaggt		HPD-SD3-gGBE-G11	cgccaagcaggtagaagccgggg		KLKB1-SD4-gTBE-T7	taccggtgagtacaattcaaggt
KLKB1-SD5-dABE-A8	tacaattaccaatttctgaaagg		PCSK9-SA2-dCBE-C4	atcctggccccatgcaaggagga		PCSK9-SA6-gCBE-C3	gcctgggaggaacaaagccaagg		HPD-SD5-gGBE-G6	caaaggtgaggtgcccggggagg		KLKB1-SD6-gTBE-T7	ggcgagtatgcatggaaaatcgc
KLKB1-SD7-dABE-A4	attaccaggtaaagttcttttgc		PCSK9-SA2-dCBE-C5	gatcctggccccatgcaaggagg		PCSK9-SA7-gCBE-C2	cctggaaaggtgaggaggtgggt		HPD-SD5-gGBE-G8	aacaaaggtgaggtgcccgggga		KLKB1-SD11-gTBE-T3	ggtatgtagcatatgtaagaagg
KLKB1-SD8-dABE-A6	cctttacttctcttccttacagt		PCSK9-SA2-dCBE-C7	cggatcctggccccatgcaagga		PCSK9-SA7-gCBE-C3	acctggaaaggtgaggaggtggg		HPD-SD5-gGBE-G9	gaacaaaggtgaggtgcccgggg		KLKB1-SD11-gTBE-T6	actggtatgtagcatatgtaaga
KLKB1-SD9-dABE-A4	ctcaccagagttgtccccagtgt		PCSK9-SA2-dCBE-C8	acggatcctggccccatgcaagg		PCSK9-SA7-gCBE-C4	gacctggaaaggtgaggaggtgg		HPD-SD5-gGBE-G10	ggaacaaaggtgaggtgcccggg		KLKB1-SD13-gTBE-T6	taaggtaactcatgagattatga
KLKB1-SD9-dABE-A6	tactcaccagagttgtccccagt		PCSK9-SA3-dCBE-C5	aggcctgcagaagccagagaggc		PCSK9-SA7-gCBE-C6	atgacctggaaaggtgaggaggt		HPD-SD5-gGBE-G11	tggaacaaaggtgaggtgcccgg		PCSK9-SA2-gTBE-T5	atcctggccccatgcaaggagga
KLKB1-SD10-dABE-A5	acttacccatcaaagcagtgggc		PCSK9-SA3-dCBE-C6	aaggcctgcagaagccagagagg		PCSK9-SA8-gCBE-C2	cctggtgcaggggtgaatggtga		HPD-SD6-gGBE-G6	tgcaggtaagaaagcacctgggt		PCSK9-SA2-gTBE-T6	gatcctggccccatgcaaggagg
KLKB1-SD10-dABE-A6	cacttacccatcaaagcagtggg		PCSK9-SA3-dCBE-C8	tcaaggcctgcagaagccagaga		PCSK9-SA8-gCBE-C4	tgcctggtgcaggggtgaatggt		HPD-SD6-gGBE-G7	gtgcaggtaagaaagcacctggg		PCSK9-SA3-gTBE-T3	cctgcagaagccagagaggccgg
KLKB1-SD10-dABE-A7	acacttacccatcaaagcagtgg		PCSK9-SA4-dCBE-C4	cgtctttccaaggcgacatttgt		PCSK9-SA8-gCBE-C5	atgcctggtgcaggggtgaatgg		HPD-SD6-gGBE-G8	cgtgcaggtaagaaagcacctgg		PCSK9-SA3-gTBE-T6	aggcctgcagaagccagagaggc
KLKB1-SD11-dABE-A5	acataccagtgtaattcaaagga		PCSK9-SA5-dCBE-C4	ggcctgctcgacgaacacaagga		PCSK9-SA10-gCBE-C6	tgggccttagagtcaaagacgga		HPD-SD7-gGBE-G6	agacggtgagttccctttggtgc		PCSK9-SA3-gTBE-T7	aaggcctgcagaagccagagagg
KLKB1-SD11-dABE-A6	tacataccagtgtaattcaaagg		PCSK9-SA5-dCBE-C5	tggcctgctcgacgaacacaagg		PCSK9-SA11-gCBE-C3	gcctggggcagaggaaagccagc		HPD-SD7-gGBE-G8	gcagacggtgagttccctttggt		PCSK9-SA4-gTBE-T3	tctttccaaggcgacatttgtgg
KLKB1-SD12-dABE-A4	cttacctttctccttcgagaagc		PCSK9-SA6-dCBE-C8	tccaggcctgggaggaacaaagc		PCSK9-SA12-gCBE-C2	cctgccagagcccgaggaaaaga		HPD-SD7-gGBE-G9	tgcagacggtgagttccctttgg		PCSK9-SA4-gTBE-T5	cgtctttccaaggcgacatttgt
KLKB1-SD12-dABE-A7	atgcttacctttctccttcgaga		PCSK9-SA7-dCBE-C4	gacctggaaaggtgaggaggtgg		PCSK9-SD1-gCBE-C2	accttggcgcagcggtggaaggt		HPD-SD8-gGBE-G6	aaactgtgagtgtccctcagggc		PCSK9-SA5-gTBE-T5	ggcctgctcgacgaacacaagga
PCSK9-SA2-dABE-A6	gggccaggatccgtggaggttgc		PCSK9-SA7-dCBE-C6	atgacctggaaaggtgaggaggt		PCSK9-SD1-gCBE-C3	caccttggcgcagcggtggaagg		HPD-SD8-gGBE-G7	taaactgtgagtgtccctcaggg		PCSK9-SA5-gTBE-T6	tggcctgctcgacgaacacaagg
PCSK9-SA4-dABE-A4	gaaagacggaggcagcctggtgg		PCSK9-SA7-dCBE-C7	gatgacctggaaaggtgaggagg		PCSK9-SD1-gCBE-C6	ccgcaccttggcgcagcggtgga		HPD-SD8-gGBE-G8	ctaaactgtgagtgtccctcagg		PCSK9-SA6-gTBE-T3	cctgggaggaacaaagccaaggt
PCSK9-SA4-dABE-A6	tggaaagacggaggcagcctggt		PCSK9-SA8-dCBE-C4	tgcctggtgcaggggtgaatggt		PCSK9-SD2-gCBE-C6	gctcaccagctccagcaggtcgc		HPD-SD9-gGBE-G11	cctccgaatggtgagaccttggc		PCSK9-SA6-gTBE-T4	gcctgggaggaacaaagccaagg
PCSK9-SA4-dABE-A7	ttggaaagacggaggcagcctgg		PCSK9-SA8-dCBE-C5	atgcctggtgcaggggtgaatgg		PCSK9-SD4-gCBE-C5	cttacctgtctgtggaagcgggt		HPD-SD10-gGBE-G7	atccaggtgaggccgcccctggc		PCSK9-SA7-gTBE-T3	cctggaaaggtgaggaggtgggt
PCSK9-SA5-dABE-A4	agcaggccagcaagtgtgacagt		PCSK9-SA10-dCBE-C6	tgggccttagagtcaaagacgga		PCSK9-SD4-gCBE-C6	gcttacctgtctgtggaagcggg		HPD-SD10-gGBE-G8	gatccaggtgaggccgcccctgg		PCSK9-SA7-gTBE-T4	acctggaaaggtgaggaggtggg
PCSK9-SA5-dABE-A8	gtcgagcaggccagcaagtgtga		PCSK9-SA10-dCBE-C7	ttgggccttagagtcaaagacgg		PCSK9-SD6-gCBE-C2	acctcgggagctgaggctgggga		HPD-SD12-gGBE-G7	ctggaggtgaggcccaggcagga		PCSK9-SA7-gTBE-T5	gacctggaaaggtgaggaggtgg
PCSK9-SA6-dABE-A4	cccaggcctggagtttattcgga		PCSK9-SA11-dCBE-C7	tgcagcctggggcagaggaaagc		PCSK9-SD6-gCBE-C3	tacctcgggagctgaggctgggg		HPD-SD12-gGBE-G8	cctggaggtgaggcccaggcagg		PCSK9-SA7-gTBE-T7	atgacctggaaaggtgaggaggt
PCSK9-SA6-dABE-A5	tcccaggcctggagtttattcgg		PCSK9-SA12-dCBE-C7	ggtcacctgccagagcccgagga		PCSK9-SD6-gCBE-C4	ctacctcgggagctgaggctggg		HPD-SD12-gGBE-G11	tgccctggaggtgaggcccaggc		PCSK9-SA8-gTBE-T3	cctggtgcaggggtgaatggtga
PCSK9-SA7-dABE-A5	ttccaggtcatcacagttggggc		PCSK9-SA12-dCBE-C8	cggtcacctgccagagcccgagg		PCSK9-SD6-gCBE-C5	cctacctcgggagctgaggctgg		HPD-SD13-gGBE-G6	accaggtactgcttgtccccggc		PCSK9-SA8-gTBE-T5	tgcctggtgcaggggtgaatggt
PCSK9-SA7-dABE-A6	tttccaggtcatcacagttgggg		PCSK9-SD1-dCBE-C6	ccgcaccttggcgcagcggtgga		PCSK9-SD7-gCBE-C4	ttaccagccacgtgggcagcagc		HPD-SD13-gGBE-G7	caccaggtactgcttgtccccgg		PCSK9-SA8-gTBE-T6	atgcctggtgcaggggtgaatgg
PCSK9-SA7-dABE-A7	ctttccaggtcatcacagttggg		PCSK9-SD1-dCBE-C7	cccgcaccttggcgcagcggtgg		PCSK9-SD8-gCBE-C2	acctgccccatgggtgctggggg		KLKB1-SA3-gGBE-G6	aaataggtttggttgcttcttga		PCSK9-SA10-gTBE-T7	tgggccttagagtcaaagacgga
PCSK9-SA7-dABE-A8	cctttccaggtcatcacagttgg		PCSK9-SD2-dCBE-C6	gctcaccagctccagcaggtcgc		PCSK9-SD8-gCBE-C3	tacctgccccatgggtgctgggg		KLKB1-SA4-gGBE-G10	tcttgtacagcttgccatcgaga		PCSK9-SA11-gTBE-T4	gcctggggcagaggaaagccagc
PCSK9-SA8-dABE-A4	accaggcattgcagccatgatgc		PCSK9-SD4-dCBE-C5	cttacctgtctgtggaagcgggt		PCSK9-SD8-gCBE-C4	ttacctgccccatgggtgctggg		KLKB1-SA6-gGBE-G11	tgagttcacaggttgccacatga		PCSK9-SA12-gTBE-T3	cctgccagagcccgaggaaaaga
PCSK9-SA8-dABE-A7	tgcaccaggcattgcagccatga		PCSK9-SD4-dCBE-C6	gcttacctgtctgtggaagcggg		PCSK9-SD8-gCBE-C5	cttacctgccccatgggtgctgg		KLKB1-SA11-gGBE-G8	tctcctaggcttcccctgcagga		PCSK9-SD1-gTBE-T3	ggtgcgggtgtagggatgggagg
PCSK9-SA9-dABE-A5	ttgcaggttggcagctgttttgc		PCSK9-SD4-dCBE-C7	tgcttacctgtctgtggaagcgg		PCSK9-SD9-gCBE-C4	tcacctccatgcgctcgccccgc		KLKB1-SA11-gGBE-G9	ctctcctaggcttcccctgcagg		PCSK9-SD1-gTBE-T5	aaggtgcgggtgtagggatggga
PCSK9-SA10-dABE-A6	ctctaaggcccaagggggcaagc		PCSK9-SD5-dCBE-C8	tcacttacctatgagggtgccgc		PCSK9-SD10-gCBE-C3	tacctgtgaggacgtggccctgt		KLKB1-SA14-gGBE-G8	tgactcagggagattcaggtggt		PCSK9-SD1-gTBE-T6	caaggtgcgggtgtagggatggg
PCSK9-SA11-dABE-A4	cccaggctgcagctcccactggg		PCSK9-SD6-dCBE-C5	cctacctcgggagctgaggctgg		PCSK9-SD11-gCBE-C3	cacctgctcctgaggggccggga		KLKB1-SA14-gGBE-G9	gtgactcagggagattcaggtgg		PCSK9-SD1-gTBE-T7	ccaaggtgcgggtgtagggatgg
PCSK9-SA11-dABE-A5	ccccaggctgcagctcccactgg		PCSK9-SD6-dCBE-C8	gcacctacctcgggagctgaggc		PCSK9-SD11-gCBE-C4	tcacctgctcctgaggggccggg		KLKB1-SA14-gGBE-G11	ctgtgactcagggagattcaggt		PCSK9-SD3-gTBE-T6	cccggtaagacccccatctgtgc
PCSK9-SA12-dABE-A5	tggcaggtgaccgtggcctgcga		PCSK9-SD7-dCBE-C4	ttaccagccacgtgggcagcagc		PCSK9-SD11-gCBE-C5	ttcacctgctcctgaggggccgg		KLKB1-SD4-gGBE-G6	taccggtgagtacaattcaaggt		PCSK9-SD4-gTBE-T3	ggtaagcacggccgtctgatggg
PCSK9-SA12-dABE-A7	tctggcaggtgaccgtggcctgc		PCSK9-SD7-dCBE-C7	gacttaccagccacgtgggcagc		PDCD1-SA2-gCBE-C3	gtctgagagatggagagaggtga		KLKB1-SD4-gGBE-G7	gtaccggtgagtacaattcaagg		PCSK9-SD4-gTBE-T4	aggtaagcacggccgtctgatgg
PCSK9-SD1-dABE-A5	ccgcaccttggcgcagcggtgga		PCSK9-SD8-dCBE-C4	ttacctgccccatgggtgctggg		PDCD1-SA2-gCBE-C5	gagtctgagagatggagagaggt		KLKB1-SD7-gGBE-G10	ctttacctggtaatgtgatttga		PCSK9-SD4-gTBE-T7	gacaggtaagcacggccgtctga
PCSK9-SD1-dABE-A6	cccgcaccttggcgcagcggtgg		PCSK9-SD8-dCBE-C5	cttacctgccccatgggtgctgg		PDCD1-SA2-gCBE-C6	ggagtctgagagatggagagagg		KLKB1-SD10-gGBE-G9	tttgatgggtaagtgttggatgc		PCSK9-SD5-gTBE-T4	aggtaagtgatggccccagacgc
PCSK9-SD1-dABE-A8	cacccgcaccttggcgcagcggt		PCSK9-SD8-dCBE-C8	ctgcttacctgccccatgggtgc		PDCD1-SA3-gCBE-C6	tctctctggaagggcacaaaggt		KLKB1-SD11-gGBE-G9	ttacactggtatgtagcatatgt		PCSK9-SD5-gTBE-T7	cataggtaagtgatggccccaga
PCSK9-SD2-dABE-A5	gctcaccagctccagcaggtcgc		PCSK9-SD9-dCBE-C4	tcacctccatgcgctcgccccgc		PDCD1-SA4-gCBE-C2	cctgcagagaaacacacttgggg		KLKB1-SD12-gGBE-G11	aaggagaaaggtaagcatgacgc		PCSK9-SD6-gTBE-T5	gaggtaggtgctggggctgctgc
PCSK9-SD2-dABE-A8	gtggctcaccagctccagcaggt		PCSK9-SD10-dCBE-C8	cctcctacctgtgaggacgtggc		PDCD1-SA4-gCBE-C3	ccctgcagagaaacacacttggg		KLKB1-SD13-gGBE-G11	tgcttgtaaggtaactcatgaga		PCSK9-SD7-gTBE-T5	ctggtaagtcaccaccccactgc
PCSK9-SD4-dABE-A4	cttacctgtctgtggaagcgggt		PCSK9-SD11-dCBE-C4	tcacctgctcctgaggggccggg		PDCD1-SA4-gCBE-C4	tccctgcagagaaacacacttgg		PCSK9-SA2-gGBE-G7	gggccaggatccgtggaggttgc		PCSK9-SD8-gTBE-T3	ggtaagcaggatggcagggtggg
PCSK9-SD4-dABE-A5	gcttacctgtctgtggaagcggg		PCSK9-SD11-dCBE-C5	ttcacctgctcctgaggggccgg		PDCD1-SA5-gCBE-C3	ttctttgaggagaaagggagagg		PCSK9-SA2-gGBE-G10	atggggccaggatccgtggaggt		PCSK9-SD8-gTBE-T4	aggtaagcaggatggcagggtgg
PCSK9-SD4-dABE-A6	tgcttacctgtctgtggaagcgg		PCSK9-SD11-dCBE-C8	ctcttcacctgctcctgaggggc		PDCD1-SA5-gCBE-C5	ccttctttgaggagaaagggaga		PCSK9-SA2-gGBE-G11	catggggccaggatccgtggagg		PCSK9-SD8-gTBE-T6	gcaggtaagcaggatggcagggt
PCSK9-SD4-dABE-A8	cgtgcttacctgtctgtggaagc		PDCD1-SA2-dCBE-C5	gagtctgagagatggagagaggt		PDCD1-SD1-gCBE-C3	tacctaagaaccatcctggccgc		PCSK9-SA3-gGBE-G10	gcttctgcaggccttgaagttgc		PCSK9-SD8-gTBE-T7	ggcaggtaagcaggatggcaggg
PCSK9-SD5-dABE-A7	tcacttacctatgagggtgccgc		PDCD1-SA2-dCBE-C6	ggagtctgagagatggagagagg		PDCD1-SD1-gCBE-C6	acctacctaagaaccatcctggc		PCSK9-SA4-gGBE-G7	tggaaagacggaggcagcctggt		PCSK9-SD9-gTBE-T4	aggtgactgtacccctccttcgt
PCSK9-SD6-dABE-A7	gcacctacctcgggagctgaggc		PDCD1-SA2-dCBE-C8	ggggagtctgagagatggagaga		PDCD1-SD2-gCBE-C4	gcacctgtcaccctgagctctgc		PCSK9-SA4-gGBE-G8	ttggaaagacggaggcagcctgg		PCSK9-SD10-gTBE-T7	cacaggtaggaggctgggcttgc
PCSK9-SD6-dABE-A8	agcacctacctcgggagctgagg		PDCD1-SA3-dCBE-C6	tctctctggaagggcacaaaggt		PDCD1-SD3-gCBE-C2	acctcgtgcggcccgggagcaga		PCSK9-SA5-gGBE-G9	gtcgagcaggccagcaagtgtga		PCSK9-SD11-gTBE-T3	ggtgaagaggcccgtgaggccgg
PCSK9-SD7-dABE-A6	gacttaccagccacgtgggcagc		PDCD1-SA3-dCBE-C7	ttctctctggaagggcacaaagg		PDCD1-SD3-gCBE-C5	gttacctcgtgcggcccgggagc		PCSK9-SA5-gGBE-G11	tcgtcgagcaggccagcaagtgt		PCSK9-SD11-gTBE-T6	gcaggtgaagaggcccgtgaggc
PCSK9-SD8-dABE-A4	cttacctgccccatgggtgctgg		PDCD1-SA4-dCBE-C4	tccctgcagagaaacacacttgg		PDCD1-SD4-gCBE-C4	tcaccaggggctggccggtgcgc		PCSK9-SA6-gGBE-G6	tcccaggcctggagtttattcgg		PCSK9-SD11-gTBE-T7	agcaggtgaagaggcccgtgagg
PCSK9-SD8-dABE-A7	ctgcttacctgccccatgggtgc		PDCD1-SA5-dCBE-C7	ctccttctttgaggagaaaggga		PDCD1-SD4-gCBE-C6	actcaccaggggctggccggtgc		PCSK9-SA7-gGBE-G6	ttccaggtcatcacagttggggc		PDCD1-SA2-gTBE-T4	gtctgagagatggagagaggtga
PCSK9-SD9-dABE-A8	tacagtcacctccatgcgctcgc		PDCD1-SA5-dCBE-C8	cctccttctttgaggagaaaggg		PRDM1-SA2-gCBE-C4	agcctggaagagaaaggaaaggc		PCSK9-SA7-gGBE-G7	tttccaggtcatcacagttgggg		PDCD1-SA2-gTBE-T6	gagtctgagagatggagagaggt
PCSK9-SD10-dABE-A7	cctcctacctgtgaggacgtggc		PDCD1-SD1-dCBE-C6	acctacctaagaaccatcctggc		PRDM1-SA2-gCBE-C5	cagcctggaagagaaaggaaagg		PCSK9-SA7-gGBE-G8	ctttccaggtcatcacagttggg		PDCD1-SA2-gTBE-T7	ggagtctgagagatggagagagg
PCSK9-SD10-dABE-A8	gcctcctacctgtgaggacgtgg		PDCD1-SD1-dCBE-C7	cacctacctaagaaccatcctgg		PRDM1-SA4-gCBE-C2	tctgtccaaaagagaagacaggc		PCSK9-SA7-gGBE-G9	cctttccaggtcatcacagttgg		PDCD1-SA3-gTBE-T7	tctctctggaagggcacaaaggt
PCSK9-SD11-dABE-A4	ttcacctgctcctgaggggccgg		PDCD1-SD2-dCBE-C4	gcacctgtcaccctgagctctgc		PRDM1-SA4-gCBE-C3	atctgtccaaaagagaagacagg		PCSK9-SA8-gGBE-G8	tgcaccaggcattgcagccatga		PDCD1-SA4-gTBE-T3	cctgcagagaaacacacttgggg
PCSK9-SD11-dABE-A7	ctcttcacctgctcctgaggggc		PDCD1-SD3-dCBE-C5	gttacctcgtgcggcccgggagc		PRDM1-SA5-gCBE-C4	gtgctgaaataaagaaaaagggg		PCSK9-SA9-gGBE-G6	ttgcaggttggcagctgttttgc		PDCD1-SA4-gTBE-T4	ccctgcagagaaacacacttggg
PCSK9-SD11-dABE-A8	cctcttcacctgctcctgagggg		PDCD1-SD3-dCBE-C7	acgttacctcgtgcggcccggga		PRDM1-SA5-gCBE-C5	tgtgctgaaataaagaaaaaggg		PCSK9-SA10-gGBE-G7	ctctaaggcccaagggggcaagc		PDCD1-SA4-gTBE-T5	tccctgcagagaaacacacttgg
PDCD1-SA2-dABE-A7	tctctcagactccccagacaggc		PDCD1-SD3-dCBE-C8	gacgttacctcgtgcggcccggg		PRDM1-SA5-gCBE-C6	ttgtgctgaaataaagaaaaagg		PCSK9-SA10-gGBE-G11	ttgactctaaggcccaagggggc		PDCD1-SA5-gTBE-T4	ttctttgaggagaaagggagagg
PDCD1-SA2-dABE-A8	atctctcagactccccagacagg		PDCD1-SD4-dCBE-C6	actcaccaggggctggccggtgc		PRDM1-SA6-gCBE-C3	acctgggaagaagccacatgtgt		PCSK9-SA11-gGBE-G6	ccccaggctgcagctcccactgg		PDCD1-SA5-gTBE-T6	ccttctttgaggagaaagggaga
PDCD1-SA3-dABE-A4	tccagagagaagggcagaagtgc		PDCD1-SD4-dCBE-C8	agactcaccaggggctggccggt		PRDM1-SA6-gCBE-C5	ggacctgggaagaagccacatgt		PCSK9-SA12-gGBE-G6	tggcaggtgaccgtggcctgcga		PDCD1-SD1-gTBE-T3	ggtaggtggggtcggcggtcagg
PDCD1-SA3-dABE-A6	cttccagagagaagggcagaagt		PRDM1-SA2-dCBE-C4	agcctggaagagaaaggaaaggc		PRDM1-SA7-gCBE-C3	acctacagtgtaggggagagaga		PCSK9-SA12-gGBE-G8	tctggcaggtgaccgtggcctgc		PDCD1-SD1-gTBE-T7	cttaggtaggtggggtcggcggt
PDCD1-SA4-dABE-A4	tgcagggacaataggagccaggc		PRDM1-SA2-dCBE-C5	cagcctggaagagaaaggaaagg		PRDM1-SA7-gCBE-C5	agacctacagtgtaggggagaga		PCSK9-SD1-gGBE-G6	ccaaggtgcgggtgtagggatgg		PDCD1-SD2-gTBE-T3	ggtgcggcctcggaggccccggg
PDCD1-SA4-dABE-A5	ctgcagggacaataggagccagg		PRDM1-SA4-dCBE-C7	atagatctgtccaaaagagaaga		PRDM1-SD1-gCBE-C4	ttaccaaggtcgtacccacacgt		PCSK9-SD1-gGBE-G9	gcgccaaggtgcgggtgtaggga		PDCD1-SD2-gTBE-T4	aggtgcggcctcggaggccccgg
PDCD1-SA5-dABE-A5	tcaaagaaggaggacccctcagc		PRDM1-SA5-dCBE-C4	gtgctgaaataaagaaaaagggg		PRDM1-SD2-gCBE-C5	cttacctcttcactgttggtggc		PCSK9-SD1-gGBE-G10	tgcgccaaggtgcgggtgtaggg		PRDM1-SA2-gTBE-T5	agcctggaagagaaaggaaaggc
PDCD1-SD1-dABE-A5	acctacctaagaaccatcctggc		PRDM1-SA5-dCBE-C5	tgtgctgaaataaagaaaaaggg		PRDM1-SD2-gCBE-C6	gcttacctcttcactgttggtgg		PCSK9-SD1-gGBE-G11	ctgcgccaaggtgcgggtgtagg		PRDM1-SA2-gTBE-T6	cagcctggaagagaaaggaaagg
PDCD1-SD1-dABE-A6	cacctacctaagaaccatcctgg		PRDM1-SA5-dCBE-C6	ttgtgctgaaataaagaaaaagg		PRDM1-SD4-gCBE-C3	tactgagattcatcattgtcagc		PCSK9-SD3-gGBE-G7	cccccggtaagacccccatctgt		PRDM1-SA4-gTBE-T3	tctgtccaaaagagaagacaggc
PDCD1-SD2-dABE-A8	aggccgcacctgtcaccctgagc		PRDM1-SA6-dCBE-C5	ggacctgggaagaagccacatgt		PRDM1-SD5-gCBE-C3	taccttcagattggagagctggc		PCSK9-SD4-gGBE-G6	gacaggtaagcacggccgtctga		PRDM1-SA4-gTBE-T4	atctgtccaaaagagaagacagg
PDCD1-SD3-dABE-A4	gttacctcgtgcggcccgggagc		PRDM1-SA7-dCBE-C5	agacctacagtgtaggggagaga		PRDM1-SD5-gCBE-C4	ctaccttcagattggagagctgg		PCSK9-SD4-gGBE-G10	cacagacaggtaagcacggccgt		PRDM1-SA5-gTBE-T5	gtgctgaaataaagaaaaagggg
PDCD1-SD3-dABE-A6	acgttacctcgtgcggcccggga		PRDM1-SA7-dCBE-C7	gcagacctacagtgtaggggaga		TGFBR2-SA4-gCBE-C2	cctagagtgaagagattcattgg		PCSK9-SD5-gGBE-G6	cataggtaagtgatggccccaga		PRDM1-SA5-gTBE-T6	tgtgctgaaataaagaaaaaggg
PDCD1-SD3-dABE-A7	gacgttacctcgtgcggcccggg		PRDM1-SD1-dCBE-C4	ttaccaaggtcgtacccacacgt		TGFBR2-SA6-gCBE-C2	tctgatggggaaacaaaacaagg		PCSK9-SD6-gGBE-G7	cccgaggtaggtgctggggctgc		PRDM1-SA5-gTBE-T7	ttgtgctgaaataaagaaaaagg
PDCD1-SD3-dABE-A8	tgacgttacctcgtgcggcccgg		PRDM1-SD2-dCBE-C5	cttacctcttcactgttggtggc		TGFBR2-SD1-gCBE-C3	cacccgacttctgaacgtgcggt		PCSK9-SD6-gGBE-G10	gctcccgaggtaggtgctggggc		PRDM1-SA6-gTBE-T4	acctgggaagaagccacatgtgt
PDCD1-SD4-dABE-A5	actcaccaggggctggccggtgc		PRDM1-SD2-dCBE-C6	gcttacctcttcactgttggtgg		TGFBR2-SD1-gCBE-C4	tcacccgacttctgaacgtgcgg		PCSK9-SD6-gGBE-G11	agctcccgaggtaggtgctgggg		PRDM1-SA6-gTBE-T6	ggacctgggaagaagccacatgt
PDCD1-SD4-dABE-A7	agactcaccaggggctggccggt		PRDM1-SD2-dCBE-C8	aggcttacctcttcactgttggt		TGFBR2-SD1-gCBE-C6	actcacccgacttctgaacgtgc		PCSK9-SD8-gGBE-G6	ggcaggtaagcaggatggcaggg		PRDM1-SA7-gTBE-T4	acctacagtgtaggggagagaga
PDCD1-SD4-dABE-A8	gagactcaccaggggctggccgg		PRDM1-SD4-dCBE-C7	cacttactgagattcatcattgt		TGFBR2-SD2-gCBE-C4	ttactatgtctcagtggatgggc		PCSK9-SD8-gGBE-G7	gggcaggtaagcaggatggcagg		PRDM1-SA7-gTBE-T6	agacctacagtgtaggggagaga
PRDM1-SA2-dABE-A7	tcttccaggctgcccccaagtgt		PRDM1-SD5-dCBE-C4	ctaccttcagattggagagctgg		TGFBR2-SD2-gCBE-C5	tttactatgtctcagtggatggg		PCSK9-SD8-gGBE-G10	atggggcaggtaagcaggatggc		PRDM1-SD2-gTBE-T5	gaggtaagcctctggtttattga
PRDM1-SA3-dABE-A4	tttaggttattggagtgatgagt		PRDM1-SD5-dCBE-C7	ggcctaccttcagattggagagc		TGFBR2-SD2-gCBE-C6	ctttactatgtctcagtggatgg		PCSK9-SD8-gGBE-G11	catggggcaggtaagcaggatgg		PRDM1-SD5-gTBE-T3	ggtaggccttgagagagagcagt
PRDM1-SA3-dABE-A6	tgtttaggttattggagtgatga		PRDM1-SD6-dCBE-C7	tgcgcacctggcattcatgtggc		TGFBR2-SD4-gCBE-C2	accttctgagaagatgatgttgt		PCSK9-SD10-gGBE-G6	cacaggtaggaggctgggcttgc		PRDM1-SD5-gTBE-T6	gaaggtaggccttgagagagagc
PRDM1-SA4-dABE-A5	ggacagatctattccagagggga		PRDM1-SD6-dCBE-C8	ctgcgcacctggcattcatgtgg		TGFBR2-SD4-gCBE-C5	ctcaccttctgagaagatgatgt		PCSK9-SD10-gGBE-G10	tcctcacaggtaggaggctgggc		TGFBR2-SA4-gTBE-T3	cctagagtgaagagattcattgg
PRDM1-SA4-dABE-A6	tggacagatctattccagagggg		TGFBR2-SA3-dCBE-C7	tattaactgaggagagagaaaga		TGFBR2-SD6-gCBE-C3	tacctgcccactgttagccaggt		PCSK9-SD10-gGBE-G11	gtcctcacaggtaggaggctggg		TGFBR2-SA6-gTBE-T3	tctgatggggaaacaaaacaagg
PRDM1-SA4-dABE-A7	ttggacagatctattccagaggg		TGFBR2-SA7-dCBE-C8	ttcccacctatagcaaaaacaga		TGFBR2-SD6-gCBE-C4	ttacctgcccactgttagccagg		PCSK9-SD11-gGBE-G6	agcaggtgaagaggcccgtgagg		TGFBR2-SD1-gTBE-T3	ggtgagtggtccccagcccgggc
PRDM1-SA4-dABE-A8	tttggacagatctattccagagg		TGFBR2-SA8-dCBE-C7	ttacttctgtgaagaaagccagc		TGFBR2-SD7-gCBE-C3	tacctcccactgcattacagcga		PCSK9-SD11-gGBE-G8	ggagcaggtgaagaggcccgtga		TGFBR2-SD1-gTBE-T4	gggtgagtggtccccagcccggg
PRDM1-SA5-dABE-A5	tttcagcacaaacacagagcagt		TGFBR2-SA9-dCBE-C7	gatgccctgtagcgggaaagaga		TGFBR2-SD7-gCBE-C5	cctacctcccactgcattacagc		PCSK9-SD11-gGBE-G10	caggagcaggtgaagaggcccgt		TGFBR2-SD1-gTBE-T5	cgggtgagtggtccccagcccgg
PRDM1-SA5-dABE-A8	ttatttcagcacaaacacagagc		TGFBR2-SD1-dCBE-C6	actcacccgacttctgaacgtgc		TGFBR2-SD8-gCBE-C3	tacctggtggttgagccagaagc		PDCD1-SA2-gGBE-G8	tctctcagactccccagacaggc		TGFBR2-SD5-gTBE-T5	gaggtgagttaaggtcattttga
PRDM1-SA6-dABE-A6	ttcccaggtccacctgagagtgc		TGFBR2-SD1-dCBE-C8	ccactcacccgacttctgaacgt		TGFBR2-SD8-gCBE-C6	ccttacctggtggttgagccaga		PDCD1-SA2-gGBE-G9	atctctcagactccccagacagg		TGFBR2-SD6-gTBE-T3	ggtaagttagagctagtgctaga
PRDM1-SA6-dABE-A8	tcttcccaggtccacctgagagt		TGFBR2-SD2-dCBE-C4	ttactatgtctcagtggatgggc		TRAC-SD1-gCBE-C2	acctgggctggggaagaaggtgt		PDCD1-SA3-gGBE-G7	cttccagagagaagggcagaagt		TGFBR2-SD6-gTBE-T7	ggcaggtaagttagagctagtgc
PRDM1-SA7-dABE-A7	cactgtaggtctgccacaagaga		TGFBR2-SD2-dCBE-C5	tttactatgtctcagtggatggg		TRAC-SD1-gCBE-C4	ttacctgggctggggaagaaggt		PDCD1-SA3-gGBE-G10	gcccttccagagagaagggcaga		TRAC-SD1-gTBE-T6	ccaggtaagggcagctttggtgc
PRDM1-SD2-dABE-A4	cttacctcttcactgttggtggc		TGFBR2-SD2-dCBE-C6	ctttactatgtctcagtggatgg		TRAC-SD1-gCBE-C5	cttacctgggctggggaagaagg		PDCD1-SA4-gGBE-G6	ctgcagggacaataggagccagg		TRAC-SD2-gTBE-T3	ggtaagacaggggtctagcctgg
PRDM1-SD2-dABE-A5	gcttacctcttcactgttggtgg		TGFBR2-SD3-dCBE-C7	tgcttaccatacagccacacaga		TTR-SA2-gCBE-C3	ccctgggtgtagagaagacacgt		PDCD1-SA4-gGBE-G10	ttctctgcagggacaataggagc		TRAC-SD2-gTBE-T7	aacaggtaagacaggggtctagc
PRDM1-SD2-dABE-A7	aggcttacctcttcactgttggt		TGFBR2-SD4-dCBE-C5	ctcaccttctgagaagatgatgt		TTR-SA3-gCBE-C2	cctataaggtgtgaaagtctgga		PDCD1-SA5-gGBE-G6	tcaaagaaggaggacccctcagc		TTR-SA2-gTBE-T4	ccctgggtgtagagaagacacgt
PRDM1-SD2-dABE-A8	gaggcttacctcttcactgttgg		TGFBR2-SD4-dCBE-C8	aaactcaccttctgagaagatga		TTR-SA3-gCBE-C3	tcctataaggtgtgaaagtctgg		PDCD1-SD1-gGBE-G6	cttaggtaggtggggtcggcggt		TTR-SA3-gTBE-T3	cctataaggtgtgaaagtctgga
PRDM1-SD4-dABE-A6	cacttactgagattcatcattgt		TGFBR2-SD5-dCBE-C7	aactcacctctaaaccctggggt		TTR-SA4-gCBE-C3	acctatgagagaagacagacaga		PDCD1-SD1-gGBE-G7	tcttaggtaggtggggtcggcgg		TTR-SA3-gTBE-T4	tcctataaggtgtgaaagtctgg
PRDM1-SD5-dABE-A6	ggcctaccttcagattggagagc		TGFBR2-SD5-dCBE-C8	taactcacctctaaaccctgggg		TTR-SD1-gCBE-C5	ctcaccgtagggccagcctcaga		PDCD1-SD1-gGBE-G9	gttcttaggtaggtggggtcggc		TTR-SA4-gTBE-T4	acctatgagagaagacagacaga
PRDM1-SD5-dABE-A8	aaggcctaccttcagattggaga		TGFBR2-SD6-dCBE-C8	taacttacctgcccactgttagc		TTR-SD3-gCBE-C6	actcacctctgcatgctcatgga		PDCD1-SD1-gGBE-G10	ggttcttaggtaggtggggtcgg		TTR-SD3-gTBE-T3	ggtgagtatacagaccttcgagg
PRDM1-SD6-dABE-A6	tgcgcacctggcattcatgtggc		TGFBR2-SD7-dCBE-C5	cctacctcccactgcattacagc		VEGFA-SA2-gCBE-C5	accactgaggacagaaagagagc		PDCD1-SD2-gGBE-G8	gtgacaggtgcggcctcggaggc		TTR-SD3-gTBE-T5	gaggtgagtatacagaccttcga
PRDM1-SD6-dABE-A7	ctgcgcacctggcattcatgtgg		TGFBR2-SD8-dCBE-C6	ccttacctggtggttgagccaga		VEGFA-SA3-gCBE-C6	caccactgcatgagaggcgatga		PDCD1-SD2-gGBE-G9	ggtgacaggtgcggcctcggagg		VEGFA-SA2-gTBE-T6	accactgaggacagaaagagagc
TGFBR2-SA2-dABE-A6	tttacagatgtggaaatggaggc		TRAC-SA2-dCBE-C7	aactttctaaaaggaaaaacaga		VEGFA-SA4-gCBE-C4	aatctggaaaggaaggaagcaga		PDCD1-SD2-gGBE-G11	agggtgacaggtgcggcctcgga		VEGFA-SA3-gTBE-T7	caccactgcatgagaggcgatga
TGFBR2-SA3-dABE-A7	ctcctcagttaataacgacatga		TRAC-SA3-dCBE-C7	tcgtatctgtaaaaccaagaggc		VEGFA-SA5-gCBE-C2	tctgcaatgggtagggagagaga		PDCD1-SD3-gGBE-G8	gcacgaggtaacgtcatcccagc		VEGFA-SA4-gTBE-T5	aatctggaaaggaaggaagcaga
TGFBR2-SA4-dABE-A5	ctctaggagaaagaatgacgaga		TRAC-SA3-dCBE-C8	ttcgtatctgtaaaaccaagagg		VEGFA-SA5-gCBE-C4	ggtctgcaatgggtagggagaga		PRDM1-SA2-gGBE-G8	tcttccaggctgcccccaagtgt		VEGFA-SA5-gTBE-T3	tctgcaatgggtagggagagaga
TGFBR2-SA4-dABE-A7	cactctaggagaaagaatgacga		TRAC-SD1-dCBE-C4	ttacctgggctggggaagaaggt		VEGFA-SA5-gCBE-C6	ttggtctgcaatgggtagggaga		PRDM1-SA2-gGBE-G10	tctcttccaggctgcccccaagt		VEGFA-SA5-gTBE-T5	ggtctgcaatgggtagggagaga
TGFBR2-SA5-dABE-A5	tgacaggtagatgtaaaatcaga		TRAC-SD1-dCBE-C5	cttacctgggctggggaagaagg		VEGFA-SD1-gCBE-C3	taccttggcatggtggaggtaga		PRDM1-SA3-gGBE-G7	tgtttaggttattggagtgatga		VEGFA-SA5-gTBE-T7	ttggtctgcaatgggtagggaga
TGFBR2-SA6-dABE-A8	ccccatcagaatataacaccagc		TRAC-SD1-dCBE-C8	gcccttacctgggctggggaaga		VEGFA-SD1-gCBE-C6	gcttaccttggcatggtggaggt		PRDM1-SA3-gGBE-G10	tcctgtttaggttattggagtga		VEGFA-SD1-gTBE-T3	ggtaagcggtcgtgccctgctgg
TGFBR2-SA7-dABE-A7	tgctataggtgggaactgcaaga		TTR-SA2-dCBE-C8	cggtgccctgggtgtagagaaga		VEGFA-SD2-gCBE-C6	actcaccttcgtgatgattctgc		PRDM1-SA4-gGBE-G6	ggacagatctattccagagggga		VEGFA-SD1-gTBE-T6	caaggtaagcggtcgtgccctgc
TGFBR2-SA8-dABE-A4	cacagaagtaaaagattatgagc		TTR-SA4-dCBE-C7	taccacctatgagagaagacaga		VEGFA-SD3-gCBE-C5	cccacctgcatggtgatgttgga		PRDM1-SA4-gGBE-G7	tggacagatctattccagagggg		VEGFA-SD2-gTBE-T3	ggtgagtccccctggctgttgga
TGFBR2-SA8-dABE-A6	ttcacagaagtaaaagattatga		TTR-SD1-dCBE-C5	ctcaccgtagggccagcctcaga		VEGFA-SD3-gCBE-C6	gcccacctgcatggtgatgttgg		PRDM1-SA4-gGBE-G8	ttggacagatctattccagaggg		VEGFA-SD2-gTBE-T4	aggtgagtccccctggctgttgg
TGFBR2-SA9-dABE-A4	tacagggcatccagatggtgtgt		TTR-SD2-dCBE-C8	caacttacccagaggcaaatggc		VEGFA-SD4-gCBE-C2	acctgcattcacatttgttgtgc		PRDM1-SA4-gGBE-G9	tttggacagatctattccagagg		VEGFA-SD2-gTBE-T7	cgaaggtgagtccccctggctgt
TGFBR2-SA9-dABE-A6	gctacagggcatccagatggtgt		TTR-SD3-dCBE-C6	actcacctctgcatgctcatgga		VEGFA-SD4-gCBE-C4	tcacctgcattcacatttgttgt		PRDM1-SA5-gGBE-G6	tttcagcacaaacacagagcagt		VEGFA-SD3-gTBE-T3	ggtgggcatctttgggaagtggg
TGFBR2-SA9-dABE-A8	ccgctacagggcatccagatggt		TTR-SD3-dCBE-C7	tactcacctctgcatgctcatgg					PRDM1-SA5-gGBE-G9	ttatttcagcacaaacacagagc		VEGFA-SD3-gTBE-T4	aggtgggcatctttgggaagtgg
TGFBR2-SD1-dABE-A5	actcacccgacttctgaacgtgc		VEGFA-SA2-dCBE-C5	accactgaggacagaaagagagc					PRDM1-SA5-gGBE-G11	ctttatttcagcacaaacacaga		VEGFA-SD3-gTBE-T6	gcaggtgggcatctttgggaagt
TGFBR2-SD1-dABE-A7	ccactcacccgacttctgaacgt		VEGFA-SA2-dCBE-C7	ggaccactgaggacagaaagaga					PRDM1-SA6-gGBE-G7	ttcccaggtccacctgagagtgc		VEGFA-SD4-gTBE-T6	gcaggtgaggatgtagtcacgga
TGFBR2-SD2-dABE-A4	tttactatgtctcagtggatggg		VEGFA-SA3-dCBE-C6	caccactgcatgagaggcgatga					PRDM1-SA6-gGBE-G9	tcttcccaggtccacctgagagt		VEGFA-SD4-gTBE-T7	tgcaggtgaggatgtagtcacgg
TGFBR2-SD2-dABE-A5	ctttactatgtctcagtggatgg		VEGFA-SA4-dCBE-C4	aatctggaaaggaaggaagcaga					PRDM1-SA6-gGBE-G11	cttcttcccaggtccacctgaga		VEGFA-SD5-gTBE-T4	aagtaagtggccctgactttagc
TGFBR2-SD2-dABE-A8	atactttactatgtctcagtgga		VEGFA-SA4-dCBE-C7	cataatctggaaaggaaggaagc					PRDM1-SA7-gGBE-G8	cactgtaggtctgccacaagaga		VEGFA-SD7-gTBE-T4	aggttggttcccagagggcaagc
TGFBR2-SD3-dABE-A6	tgcttaccatacagccacacaga		VEGFA-SA5-dCBE-C4	ggtctgcaatgggtagggagaga					PRDM1-SA7-gGBE-G10	tacactgtaggtctgccacaaga
TGFBR2-SD4-dABE-A4	ctcaccttctgagaagatgatgt		VEGFA-SA5-dCBE-C6	ttggtctgcaatgggtagggaga					PRDM1-SD1-gGBE-G11	tacgaccttggtaaggaacttga
TGFBR2-SD4-dABE-A7	aaactcaccttctgagaagatga		VEGFA-SA5-dCBE-C8	ctttggtctgcaatgggtaggga					PRDM1-SD2-gGBE-G11	cagtgaagaggtaagcctctggt
TGFBR2-SD5-dABE-A6	aactcacctctaaaccctggggt		VEGFA-SD1-dCBE-C6	gcttaccttggcatggtggaggt					PRDM1-SD4-gGBE-G8	aatctcagtaagtggattacaga
TGFBR2-SD5-dABE-A7	taactcacctctaaaccctgggg		VEGFA-SD1-dCBE-C7	cgcttaccttggcatggtggagg					PRDM1-SD5-gGBE-G7	ctgaaggtaggccttgagagaga
TGFBR2-SD5-dABE-A8	ttaactcacctctaaaccctggg		VEGFA-SD2-dCBE-C6	actcaccttcgtgatgattctgc					PRDM1-SD5-gGBE-G9	atctgaaggtaggccttgagaga
TGFBR2-SD6-dABE-A7	taacttacctgcccactgttagc		VEGFA-SD3-dCBE-C5	cccacctgcatggtgatgttgga					PRDM1-SD5-gGBE-G11	caatctgaaggtaggccttgaga
TGFBR2-SD7-dABE-A4	cctacctcccactgcattacagc		VEGFA-SD3-dCBE-C6	gcccacctgcatggtgatgttgg					TGFBR2-SA2-gGBE-G7	tttacagatgtggaaatggaggc
TGFBR2-SD8-dABE-A5	ccttacctggtggttgagccaga		VEGFA-SD4-dCBE-C4	tcacctgcattcacatttgttgt					TGFBR2-SA3-gGBE-G8	ctcctcagttaataacgacatga
TRAC-SD1-dABE-A4	cttacctgggctggggaagaagg		VEGFA-SD4-dCBE-C7	tcctcacctgcattcacatttgt					TGFBR2-SA4-gGBE-G6	ctctaggagaaagaatgacgaga
TRAC-SD1-dABE-A7	gcccttacctgggctggggaaga		VEGFA-SD6-dCBE-C7	gttgtactgggggccagggaggc					TGFBR2-SA4-gGBE-G8	cactctaggagaaagaatgacga
TTR-SA3-dABE-A4	tataggaaaaccagtgagtctgg		VEGFA-SD6-dCBE-C8	ggttgtactgggggccagggagg					TGFBR2-SA4-gGBE-G11	cttcactctaggagaaagaatga
TTR-SA3-dABE-A8	accttataggaaaaccagtgagt		VEGFA-SD7-dCBE-C7	aaccaacctgcaagtacgttcgt					TGFBR2-SA5-gGBE-G6	tgacaggtagatgtaaaatcaga
TTR-SA4-dABE-A8	ctctcataggtggtattcacagc								TGFBR2-SA6-gGBE-G9	ccccatcagaatataacaccagc
TTR-SD1-dABE-A4	ctcaccgtagggccagcctcaga								TGFBR2-SA7-gGBE-G8	tgctataggtgggaactgcaaga
TTR-SD2-dABE-A7	caacttacccagaggcaaatggc								TGFBR2-SA8-gGBE-G7	ttcacagaagtaaaagattatga
TTR-SD2-dABE-A8	gcaacttacccagaggcaaatgg								TGFBR2-SA9-gGBE-G7	gctacagggcatccagatggtgt
TTR-SD3-dABE-A5	actcacctctgcatgctcatgga								TGFBR2-SA9-gGBE-G9	ccgctacagggcatccagatggt
TTR-SD3-dABE-A6	tactcacctctgcatgctcatgg								TGFBR2-SA9-gGBE-G10	cccgctacagggcatccagatgg
VEGFA-SA2-dABE-A8	tgtcctcagtggtcccaggctgc								TGFBR2-SD1-gGBE-G8	aagtcgggtgagtggtccccagc
VEGFA-SA3-dABE-A6	catgcagtggtgaagttcatgga								TGFBR2-SD6-gGBE-G6	ggcaggtaagttagagctagtgc
VEGFA-SA3-dABE-A7	tcatgcagtggtgaagttcatgg								TGFBR2-SD6-gGBE-G8	tgggcaggtaagttagagctagt
VEGFA-SA5-dABE-A4	tgcagaccaaagaaagatagagc								TGFBR2-SD7-gGBE-G8	gtgggaggtaggtgtggaccagc
VEGFA-SA5-dABE-A6	attgcagaccaaagaaagataga								TGFBR2-SD8-gGBE-G9	accaccaggtaaggagtgagtgt
VEGFA-SA6-dABE-A6	tttccagaaaatcagttcgagga								TGFBR2-SD8-gGBE-G11	caaccaccaggtaaggagtgagt
VEGFA-SA7-dABE-A6	tttgcagtccctgtgggccttgc								TRAC-SD1-gGBE-G7	gcccaggtaagggcagctttggt
VEGFA-SA8-dABE-A5	cctcagatgtgacaagccgaggc								TRAC-SD1-gGBE-G8	agcccaggtaagggcagctttgg
VEGFA-SA8-dABE-A6	ccctcagatgtgacaagccgagg								TRAC-SD2-gGBE-G6	aacaggtaagacaggggtctagc
VEGFA-SA8-dABE-A8	ttccctcagatgtgacaagccga								TRAC-SD2-gGBE-G11	tttgaaacaggtaagacaggggt
VEGFA-SD1-dABE-A5	gcttaccttggcatggtggaggt								TTR-SA3-gGBE-G9	accttataggaaaaccagtgagt
VEGFA-SD1-dABE-A6	cgcttaccttggcatggtggagg								TTR-SA3-gGBE-G11	acaccttataggaaaaccagtga
VEGFA-SD1-dABE-A8	accgcttaccttggcatggtgga								TTR-SA4-gGBE-G9	ctctcataggtggtattcacagc
VEGFA-SD2-dABE-A5	actcaccttcgtgatgattctgc								TTR-SD1-gGBE-G8	ccctacggtgagtgtttctgtga
VEGFA-SD3-dABE-A4	cccacctgcatggtgatgttgga								TTR-SD1-gGBE-G10	ggccctacggtgagtgtttctgt
VEGFA-SD3-dABE-A5	gcccacctgcatggtgatgttgg								TTR-SD2-gGBE-G9	gcctctgggtaagttgccaaaga
VEGFA-SD3-dABE-A8	gatgcccacctgcatggtgatgt								TTR-SD3-gGBE-G11	gcatgcagaggtgagtatacaga
VEGFA-SD4-dABE-A6	tcctcacctgcattcacatttgt								VEGFA-SA2-gGBE-G9	tgtcctcagtggtcccaggctgc
VEGFA-SD6-dABE-A6	gttgtactgggggccagggaggc								VEGFA-SA3-gGBE-G7	catgcagtggtgaagttcatgga
VEGFA-SD6-dABE-A7	ggttgtactgggggccagggagg								VEGFA-SA3-gGBE-G8	tcatgcagtggtgaagttcatgg
VEGFA-SD7-dABE-A6	aaccaacctgcaagtacgttcgt								VEGFA-SA5-gGBE-G7	attgcagaccaaagaaagataga
									VEGFA-SA5-gGBE-G11	acccattgcagaccaaagaaaga
									VEGFA-SA6-gGBE-G7	tttccagaaaatcagttcgagga
									VEGFA-SA7-gGBE-G7	tttgcagtccctgtgggccttgc
									VEGFA-SA8-gGBE-G6	cctcagatgtgacaagccgaggc
									VEGFA-SA8-gGBE-G7	ccctcagatgtgacaagccgagg
									VEGFA-SA8-gGBE-G9	ttccctcagatgtgacaagccga
									VEGFA-SD1-gGBE-G10	catgccaaggtaagcggtcgtgc
									VEGFA-SD2-gGBE-G6	cgaaggtgagtccccctggctgt
									VEGFA-SD2-gGBE-G9	tcacgaaggtgagtccccctggc
									VEGFA-SD2-gGBE-G10	atcacgaaggtgagtccccctgg
									VEGFA-SD3-gGBE-G8	catgcaggtgggcatctttggga
									VEGFA-SD3-gGBE-G9	ccatgcaggtgggcatctttggg
									VEGFA-SD3-gGBE-G10	accatgcaggtgggcatctttgg
									VEGFA-SD4-gGBE-G6	tgcaggtgaggatgtagtcacgg
									VEGFA-SD4-gGBE-G11	gtgaatgcaggtgaggatgtagt
									VEGFA-SD5-gGBE-G10	acaagaaaagtaagtggccctga
									VEGFA-SD6-gGBE-G7	cccccagtacaacctccgcctgc
									VEGFA-SD6-gGBE-G11	ctggcccccagtacaacctccgc
									VEGFA-SD7-gGBE-G7	ttgcaggttggttcccagagggc
									VEGFA-SD7-gGBE-G8	cttgcaggttggttcccagaggg
									VEGFA-SD7-gGBE-G9	acttgcaggttggttcccagagg
									VEGFA-SD7-gGBE-G11	gtacttgcaggttggttcccaga
