# Supplementary material for: Development of deaminase-free T-to-S base editor and C-to-G base editor by engineered human uracil DNA glycosylase
Source: Nat Commun. 2024 Jun 8;15:4897. doi: 10.1038/s41467-024-49343-5 (PMC11162499; doi:10.1038/s41467-024-49343-5)
Supplement: Supplementary file 7 — Supplementary Data 4 [file 41467_2024_49343_MOESM7_ESM.xlsx]

## Sheet: Sheet1
Supplementary Data 4. sgRNA candidates for introduction of PTCs with various base editors.
sgRNA_Name = Gene-Exon(#)-BE-AA(#)-condon-N#(target position)
sgRNA_Name	Spacer+PAM(NGG or NGN)		sgRNA_Name	Spacer+PAM(NGG or NGN)
AGT-E1-dCBE-Q150-CAG-C7	aggctacaggcaatcctgggtgt		AGT-E1-gGBE-Y272-TAC-G9	aagtggacgtaggtgttgaaagc
AGT-E1-dCBE-Q176-CAG-C5	cctgcaggctgtacagggcctgc		AGT-E1-gGBE-Y28-TAC-G6	tgtatgtacacccggtcacctgc
AGT-E1-dCBE-Q179-CAG-C7	gctgtacagggcctgctagtggc		AGT-E2-gGBE-S298-TCA-G11	aacagacactgaggtgctgttgt
AGT-E1-dCBE-Q179-CAG-C8	ggctgtacagggcctgctagtgg		ANGPTL3-E1-gGBE-S122-TCA-G7	agttttgagttgagttcaagtga
AGT-E1-dCBE-Q185-CAG-C6	tggcccagggcagggctgatagc		ANGPTL3-E1-gGBE-S122-TCA-G9	caagttttgagttgagttcaagt
AGT-E1-dCBE-Q191-CAG-C5	tagccaggcccagctgctgctgt		ANGPTL3-E1-gGBE-S163-TCA-G10	actttaagtgaagttacttctgg
AGT-E1-dCBE-Q191-CAG-C8	tgatagccaggcccagctgctgc		ANGPTL3-E1-gGBE-S163-TCA-G6	taagtgaagttacttctgggtgt
AGT-E1-dCBE-Q193-CAG-C4	gcccagctgctgctgtccacggt		ANGPTL3-E1-gGBE-S163-TCA-G8	tttaagtgaagttacttctgggt
AGT-E1-dCBE-Q193-CAG-C5	ggcccagctgctgctgtccacgg		ANGPTL3-E1-gGBE-S163-TCA-G9	ctttaagtgaagttacttctggg
AGT-E1-dCBE-Q212-CAG-C6	tgaagcagccgtttgtgcagggc		ANGPTL3-E1-gGBE-S25-TCA-G9	aatcaaatgatgaattgtcttga
AGT-E1-dCBE-Q212-CAG-C7	ctgaagcagccgtttgtgcaggg		ANGPTL3-E1-gGBE-S35-TCA-G10	gcaaatcttgattttggctctgg
AGT-E1-dCBE-Q212-CAG-C8	cctgaagcagccgtttgtgcagg		ANGPTL3-E1-gGBE-S35-TCA-G7	aatcttgattttggctctggaga
AGT-E1-dCBE-Q247-CAG-C5	catgcaggctgtgacaggatgga		ANGPTL3-E1-gGBE-S35-TCA-G9	caaatcttgattttggctctgga
AGT-E1-dCBE-Q247-CAG-C6	tcatgcaggctgtgacaggatgg		ANGPTL3-E4-gGBE-S278-TCA-G8	tttacctgatataacatcacagt
AGT-E1-dCBE-Q44-CAG-C4	gagcagctggcaaaggccaatgc		ANGPTL3-E5-gGBE-S292-TCA-G6	tttgtgatccatctattcgatgt
AGT-E1-dCBE-Q64-CAG-C4	attcaggccaagacatcccctgt		ANGPTL3-E5-gGBE-S292-TCA-G9	agttttgtgatccatctattcga
AGT-E1-dCBE-Q76-CAG-C4	ctacaggaccagctggtgctagt		ANGPTL3-E5-gGBE-Y302-TAC-G9	ccatatttgtagttctcccacgt
AGT-E1-dCBE-Q76-CAG-C8	ggccctacaggaccagctggtgc		ANGPTL3-E6-gGBE-S399-TCA-G10	aagatacctgaataaccctctgg
AGT-E1-dCBE-Q78-CAG-C4	gaccagctggtgctagtcgctgc		ANGPTL3-E6-gGBE-S399-TCA-G9	agatacctgaataaccctctgga
AGT-E1-dCBE-Q78-CAG-C7	caggaccagctggtgctagtcgc		ANGPTL3-E6-gGBE-Y321-TAC-G7	tatggagtatatcttctctaggc
AGT-E1-dCBE-W116-TGG-C4	gccccatagctcactgtgcatgc		ANGPTL3-E6-gGBE-Y321-TAC-G8	ctatggagtatatcttctctagg
AGT-E1-dCBE-W116-TGG-C8	ccacgccccatagctcactgtgc		ANGPTL3-E7-gGBE-S446-TCA-G11	cattttggttgattttatagagt
AGT-E1-dCBE-W157-TGG-C4	ttccaaggaacacccaggattgc		ANGPTL3-E7-gGBE-S456-TCA-G8	gctttctgaatctgttggatgga
AGT-E1-dCBE-W157-TGG-C7	gtccttccaaggaacacccagga		ANGPTL3-E7-gGBE-S456-TCA-G9	agctttctgaatctgttggatgg
AGT-E1-dCBE-W18-TGG-C4	agcccaggccaggaggcagagga		APOC3-E2-gGBE-S21-TCA-G10	tcggcctctgaagctcctgagga
AGT-E1-dCBE-W18-TGG-C6	cagcccaggccaggaggcagagg		APOC3-E2-gGBE-S21-TCA-G11	ctcggcctctgaagctcctgagg
AGT-E1-dCBE-W18-TGG-C7	gccagcccaggccaggaggcaga		APOC3-E2-gGBE-S21-TCA-G6	cctctgaagctcctgaggaaaga
AGT-E1-dCBE-W252-TGG-C5	tcttccatcctgtcacagcctgc		APOC3-E2-gGBE-Y35-TAC-G10	gtgcttcatgtaaccctgcatga
AGT-E2-dCBE-Q289-CAG-C7	gagccccaggagttctgggtgga		APOC3-E2-gGBE-Y35-TAC-G7	cttcatgtaaccctgcatgaagc
AGT-E2-dCBE-Q289-CAG-C8	cgagccccaggagttctgggtgg		APOC3-E3-gGBE-S95-TCA-G11	agccacggctgaagttggtctga
AGT-E2-dCBE-Q317-CAG-C5	catccaggacaacttctcggtga		APOC3-E3-gGBE-Y73-TAC-G10	ggtgctccagtagtctttcaggg
AGT-E2-dCBE-Q317-CAG-C7	gacatccaggacaacttctcggt		APOC3-E3-gGBE-Y73-TAC-G11	cggtgctccagtagtctttcagg
AGT-E2-dCBE-Q317-CAG-C8	tgacatccaggacaacttctcgg		APOC3-E3-gGBE-Y73-TAC-G9	gtgctccagtagtctttcaggga
AGT-E2-dCBE-Q324-CAA-C5	gactcaagtgcccttcactgaga		B2M-E2-gGBE-S108-TCA-G8	gggctgtgacaaagtcacatggt
AGT-E2-dCBE-Q324-CAA-C7	gtgactcaagtgcccttcactga		B2M-E2-gGBE-S108-TCA-G9	tgggctgtgacaaagtcacatgg
AGT-E2-dCBE-Q337-CAG-C4	atccagcctcactatgcctctga		B2M-E2-gGBE-S40-TCA-G7	aaatttgactttccattctctgc
AGT-E2-dCBE-Q354-CAA-C5	ccagcaaaactccctcaactgga		B2M-E2-gGBE-Y30-TAC-G6	cgtgagtaaacctgaatctttgg
AGT-E2-dCBE-Q354-CAA-C6	tccagcaaaactccctcaactgg		B2M-E2-gGBE-Y86-TAC-G6	gtgtagtacaagagatagaaaga
AGT-E2-dCBE-W292-TGG-C4	acccagaactcctggggctcggc		B2M-E2-gGBE-Y87-TAC-G11	tgaattcagtgtagtacaagaga
AGT-E2-dCBE-W292-TGG-C5	cacccagaactcctggggctcgg		B2M-E2-gGBE-Y87-TAC-G7	ttcagtgtagtacaagagataga
AGT-E2-dCBE-W292-TGG-C8	tgtccacccagaactcctggggc		CD33-E1-gGBE-S28-TCA-G7	cactctgaggtgcttttctgtgc
AGT-E2-dCBE-W313-TGG-C7	gtcactccagtgctggaaggtgc		CD33-E1-gGBE-S28-TCA-G9	tccactctgaggtgcttttctgt
AGT-E2-dCBE-W359-TGG-C5	tcatccagttgagggagttttgc		CD33-E2-gGBE-S53-TCA-G6	tgtctgaggaagcagcttccagg
AGT-E3-dCBE-Q374-CAA-C6	tgccccaactggtgctgcaagga		CD33-E3-gGBE-S82-TCA-G6	tcactgactcctgcacttgcagc
AGT-E3-dCBE-Q374-CAA-C7	atgccccaactggtgctgcaagg		CD33-E3-gGBE-S82-TCA-G9	ccgtcactgactcctgcacttgc
AGT-E3-dCBE-Q378-CAA-C5	gctgcaaggatcttatgacctgc		CD33-E3-gGBE-Y103-TAC-G7	gtcgtagtagggtatgggatgga
AGT-E3-dCBE-Q384-CAG-C4	ctgcaggacctgctcgcccaggc		CD33-E3-gGBE-Y103-TAC-G8	tgtcgtagtagggtatgggatgg
AGT-E3-dCBE-Q384-CAG-C5	cctgcaggacctgctcgcccagg		CD33-E3-gGBE-Y104-TAC-G10	gttcttgtcgtagtagggtatgg
AGT-E3-dCBE-Q389-CAG-C7	ctcgcccaggctgagctgcccgc		CD33-E3-gGBE-Y104-TAC-G8	tcttgtcgtagtagggtatggga
AGT-E4-dCBE-Q435-CAA-C4	acccaacagcttaacaagcctga		CD33-E3-gGBE-Y104-TAC-G9	ttcttgtcgtagtagggtatggg
AGT-E4-dCBE-Q435-CAA-C8	gtctacccaacagcttaacaagc		CD33-E3-gGBE-Y113-TAC-G6	aaccagtaaccatgaactgggga
AGT-E4-dCBE-Q436-CAG-C4	caacagcttaacaagcctgaggt		CD33-E3-gGBE-Y113-TAC-G7	gaaccagtaaccatgaactgggg
AGT-E4-dCBE-Q436-CAG-C5	ccaacagcttaacaagcctgagg		CD33-E3-gGBE-Y113-TAC-G8	ggaaccagtaaccatgaactggg
AGT-E4-dCBE-Q458-CAA-C5	tgatcaaagcgccactgccctgc		CD33-E3-gGBE-Y113-TAC-G9	cggaaccagtaaccatgaactgg
ANGPTL3-E1-dCBE-Q152-CAA-C7	caaaatcaacctgaaactccaga		CD33-E3-gGBE-Y183-TAC-G10	gggagatttgtaactgtatttgg
ANGPTL3-E1-dCBE-Q21-CAA-C4	gatcaagacaattcatcatttga		CD33-E3-gGBE-Y183-TAC-G9	ggagatttgtaactgtatttggt
ANGPTL3-E1-dCBE-Q88-CAA-C4	ctgcaaaccagtgaaatcaaaga		CD33-E4-gGBE-S235-TCA-G8	ggcagctgacaaccaggagaaga
ANGPTL3-E2-dCBE-Q171-CAA-C4	aaacaagataatagcatcaaaga		CD33-E5-gGBE-S302-TCA-G10	ttcctacctgagccatctcctgg
ANGPTL3-E2-dCBE-Q188-CAA-C8	atataaacaattaaaccaacagc		CD33-E5-gGBE-S302-TCA-G9	tcctacctgagccatctcctgga
ANGPTL3-E2-dCBE-Q192-CAG-C4	caacagcatagtcaaataaaaga		CD33-E7-gGBE-S359-TCA-G10	ggggaggctgaccctgtggtagg
ANGPTL3-E2-dCBE-Q195-CAA-C7	catagtcaaataaaagaaataga		CD33-E7-gGBE-S359-TCA-G6	aggctgaccctgtggtagggtgg
ANGPTL3-E3-dCBE-Q230-CAG-C6	ttcttcagttgaatgaaataaga		CD33-E7-gGBE-S359-TCA-G8	ggaggctgaccctgtggtagggt
ANGPTL3-E5-dCBE-Q286-CAA-C6	taattcaacatcgaatagatgga		CD33-E7-gGBE-S359-TCA-G9	gggaggctgaccctgtggtaggg
ANGPTL3-E5-dCBE-Q286-CAA-C7	ttaattcaacatcgaatagatgg		CD33-E8-gGBE-S377-TCA-G10	gaacagcttgaggtttcagtggg
ANGPTL3-E5-dCBE-Q293-CAA-C5	atcacaaaacttcaatgaaacgt		CD33-E8-gGBE-S377-TCA-G11	tgaacagcttgaggtttcagtgg
ANGPTL3-E5-dCBE-W299-TGG-C7	gttctcccacgtttcattgaagt		CD33-E8-gGBE-S377-TCA-G8	acagcttgaggtttcagtggggc
ANGPTL3-E6-dCBE-R332-CGA-C7	gttttacgaattgagttggaaga		CD33-E8-gGBE-S377-TCA-G9	aacagcttgaggtttcagtgggg
ANGPTL3-E6-dCBE-W314-TGG-C4	caaccaaaattctcctgaaaaga		CD33-E8-gGBE-S380-TCA-G10	gcggcacctgaacagcttgaggt
ANGPTL3-E7-dCBE-W402-TGG-C4	caccaccagcctcctaaaggaga		CD33-E8-gGBE-S380-TCA-G11	ggcggcacctgaacagcttgagg
ANGPTL3-E7-dCBE-W402-TGG-C5	gccaccaccagcctcctaaagga		CD33-E8-gGBE-S413-TCA-G10	ctgacctctgagtattcggtgga
APOC3-E1-dCBE-Q2-CAG-C4	atgcagccccgggtactccttgt		CD33-E8-gGBE-S413-TCA-G11	cctgacctctgagtattcggtgg
APOC3-E2-dCBE-Q33-CAG-C4	atgcagggttacatgaagcacgc		CD33-E8-gGBE-Y412-TAC-G10	gacctctgagtattcggtggagg
APOC3-E2-dCBE-Q33-CAG-C8	cttcatgcagggttacatgaagc		CD33-E8-gGBE-Y412-TAC-G7	ctctgagtattcggtggaggtgt
APOC3-E2-dCBE-Q51-CAG-C7	agcgtgcaggagtcccaggtggc		CD33-E8-gGBE-Y412-TAC-G9	acctctgagtattcggtggaggt
APOC3-E2-dCBE-Q51-CAG-C8	cagcgtgcaggagtcccaggtgg		DNMT3A-E10-gGBE-Y436-TAC-G10	catgtccgtgtacacttctttgt
APOC3-E2-dCBE-Q54-CAG-C7	gagtcccaggtggcccagcaggc		DNMT3A-E10-gGBE-Y436-TAC-G6	tccgtgtacacttctttgtaggg
APOC3-E2-dCBE-Q54-CAG-C8	ggagtcccaggtggcccagcagg		DNMT3A-E10-gGBE-Y436-TAC-G7	gtccgtgtacacttctttgtagg
APOC3-E2-dCBE-Q58-CAG-C6	cccagcaggccaggtacacccgc		DNMT3A-E10-gGBE-Y448-TAC-G6	ggtgcgtaggcagctgcctcagg
APOC3-E3-dCBE-W62-TGG-C4	acccagcccctaaatcagtcagg		DNMT3A-E11-gGBE-Y481-TAC-G11	gccgcacctcgtacaccagccgc
APOC3-E3-dCBE-W62-TGG-C7	ggtcacccagcccctaaatcagt		DNMT3A-E11-gGBE-Y481-TAC-G6	acctcgtacaccagccgctctgc
APOC3-E3-dCBE-W74-TGG-C6	gtgctccagtagtctttcaggga		DNMT3A-E13-gGBE-Y526-TAC-G8	cgtactggtacgcacactccaga
APOC3-E3-dCBE-W74-TGG-C8	ggtgctccagtagtctttcaggg		DNMT3A-E13-gGBE-Y533-TAC-G10	gtaggactggtagccgtcgtcgt
APOC3-E3-dCBE-W85-TGG-C4	atcccagaactcagagaacttgt		DNMT3A-E13-gGBE-Y533-TAC-G7	ggactggtagccgtcgtcgtcgt
B2M-E2-dCBE-Q109-CAG-C5	gtcacagcccaagatagttaagt		DNMT3A-E13-gGBE-Y536-TAC-G10	gatggtgcagtaggactggtagc
B2M-E2-dCBE-W115-TGG-C5	taccccacttaactatcttgggc		DNMT3A-E13-gGBE-Y536-TAC-G7	ggtgcagtaggactggtagccgt
B2M-E2-dCBE-W115-TGG-C7	ttaccccacttaactatcttggg		DNMT3A-E14-gGBE-Y584-TAC-G10	cccgcacatgtagcagttccagg
B2M-E2-dCBE-W115-TGG-C8	cttaccccacttaactatcttgg		DNMT3A-E14-gGBE-Y584-TAC-G7	gcacatgtagcagttccaggggt
B2M-E2-dCBE-W80-TGG-C6	aaagaccagtccttgctgaaaga		DNMT3A-E14-gGBE-Y584-TAC-G8	cgcacatgtagcagttccagggg
CD33-E1-dCBE-Q24-CAG-C5	tgcacagaaaagcacctcagagt		DNMT3A-E14-gGBE-Y584-TAC-G9	ccgcacatgtagcagttccaggg
CD33-E1-dCBE-Q24-CAG-C7	tgtgcacagaaaagcacctcaga		DNMT3A-E14-gGBE-Y592-TAC-G10	cagcagcccgtaggtacccttgt
CD33-E1-dCBE-Q41-CAG-C7	atgtctcagatggccctgaaggt		DNMT3A-E14-gGBE-Y592-TAC-G8	gcagcccgtaggtacccttgtgc
CD33-E1-dCBE-Q41-CAG-C8	catgtctcagatggccctgaagg		DNMT3A-E15-gGBE-Y623-TAC-G11	ggacaggtgggtaaacctttgga
CD33-E2-dCBE-W65-TGG-C5	ctgcccacagcaggggcagcagt		DNMT3A-E15-gGBE-Y623-TAC-G7	aggtgggtaaacctttggagggt
CD33-E2-dCBE-W65-TGG-C8	cacctgcccacagcaggggcagc		DNMT3A-E15-gGBE-Y623-TAC-G8	caggtgggtaaacctttggaggg
CD33-E3-dCBE-Q134-CAA-C5	agatcaagaagtacaggaggaga		DNMT3A-E15-gGBE-Y623-TAC-G9	acaggtgggtaaacctttggagg
CD33-E3-dCBE-Q134-CAA-C7	ctagatcaagaagtacaggagga		DNMT3A-E16-gGBE-Y660-TAC-G8	aggcaatgtagcggtccacctga
CD33-E3-dCBE-Q134-CAA-C8	gctagatcaagaagtacaggagg		DNMT3A-E17-gGBE-Y724-TAC-G10	gtacctaccgtagaggcccttgc
CD33-E3-dCBE-Q137-CAG-C6	aagtacaggaggagactcagggc		DNMT3A-E17-gGBE-Y724-TAC-G6	ctaccgtagaggcccttgcgagc
CD33-E3-dCBE-Q137-CAG-C7	gaagtacaggaggagactcaggg		DNMT3A-E17-gGBE-Y724-TAC-G8	acctaccgtagaggcccttgcga
CD33-E3-dCBE-Q137-CAG-C8	agaagtacaggaggagactcagg		DNMT3A-E18-gGBE-Y735-TAC-G10	caggaggcggtagaactcaaaga
CD33-E3-dCBE-Q187-CAG-C5	tccccagctctctgtgcatgtga		DNMT3A-E18-gGBE-Y735-TAC-G7	gaggcggtagaactcaaagaaga
CD33-E3-dCBE-Q187-CAG-C7	tctccccagctctctgtgcatgt		DNMT3A-E19-gGBE-S786-TCA-G10	tgtgcagctgacacttctttggc
CD33-E3-dCBE-Q78-CAA-C5	gctgcaagtgcaggagtcagtga		DNMT3A-E19-gGBE-S786-TCA-G11	gtgtgcagctgacacttctttgg
CD33-E3-dCBE-Q78-CAA-C7	tggctgcaagtgcaggagtcagt		DNMT3A-E19-gGBE-Y793-TAC-G10	accccagaagtagcgggccctgt
CD33-E3-dCBE-Q80-CAG-C7	caagtgcaggagtcagtgacggt		DNMT3A-E19-gGBE-Y793-TAC-G6	cagaagtagcgggccctgtgtgc
CD33-E3-dCBE-Q80-CAG-C8	gcaagtgcaggagtcagtgacgg		DNMT3A-E19-gGBE-Y793-TAC-G8	cccagaagtagcgggccctgtgt
CD33-E3-dCBE-Q86-CAG-C7	acggtacaggagggtttgtgcgt		DNMT3A-E21-gGBE-S837-TCA-G7	gagtttgacctcgtagtaatggt
CD33-E3-dCBE-W114-TGG-C4	aaccagtaaccatgaactgggga		DNMT3A-E21-gGBE-S837-TCA-G8	ggagtttgacctcgtagtaatgg
CD33-E3-dCBE-W114-TGG-C5	gaaccagtaaccatgaactgggg		DNMT3A-E22-gGBE-S892-TCA-G9	cgctccatgaccggcccagcagt
CD33-E3-dCBE-W114-TGG-C6	ggaaccagtaaccatgaactggg		DNMT3A-E3-gGBE-S129-TCA-G7	gctcttgaggcttcaggcagggt
CD33-E3-dCBE-W114-TGG-C7	cggaaccagtaaccatgaactgg		DNMT3A-E3-gGBE-S129-TCA-G8	tgctcttgaggcttcaggcaggg
CD33-E3-dCBE-W76-TGG-C4	agccagaaatttggatccatagc		DNMT3A-E3-gGBE-S129-TCA-G9	ctgctcttgaggcttcaggcagg
CD33-E4-dCBE-Q267-CAG-C4	tgtcaggtgaagttcgctggagc		DNMT3A-E3-gGBE-S82-TCA-G7	gcgcctgagtcctgggccatgga
CD33-E4-dCBE-Q267-CAG-C6	cctgtcaggtgaagttcgctgga		DNMT3A-E3-gGBE-S82-TCA-G8	ggcgcctgagtcctgggccatgg
CD33-E4-dCBE-Q267-CAG-C7	acctgtcaggtgaagttcgctgg		DNMT3A-E3-gGBE-S85-TCA-G11	taatagctctgaggcgcctgagt
CD33-E4-dCBE-Q282-CAG-C6	ccatccagctcaacgtcacctgt		DNMT3A-E3-gGBE-S85-TCA-G6	gctctgaggcgcctgagtcctgg
CD33-E4-dCBE-W221-TGG-C6	caggcccaggacacagagcaggt		DNMT3A-E6-gGBE-Y284-TAC-G10	gctcacctcgtactctggctcgt
CD33-E4-dCBE-W221-TGG-C8	acaggcccaggacacagagcagg		DNMT3A-E7-gGBE-S337-TCA-G11	acttaccactgagaatttgccgt
CD33-E4-dCBE-W233-TGG-C8	tgacaaccaggagaagatcgggg		DNMT3A-E8-gGBE-Y359-TAC-G10	ctgcttgttgtacgtggcctggt
CD33-E5-dCBE-Q290-CAG-C6	ttccacagaacccaacaactggt		DNMT3A-E8-gGBE-Y359-TAC-G11	gctgcttgttgtacgtggcctgg
CD33-E5-dCBE-Q290-CAG-C7	gttccacagaacccaacaactgg		DNMT3A-E8-gGBE-Y359-TAC-G7	cttgttgtacgtggcctggtgga
CD33-E6-dCBE-Q305-CAA-C4	aaacaagagaccagagcaggagt		DNMT3A-E8-gGBE-Y359-TAC-G8	gcttgttgtacgtggcctggtgg
CD33-E6-dCBE-Q305-CAA-C6	ggaaacaagagaccagagcagga		DNMT3A-E8-gGBE-Y365-TAC-G11	tggctttgcggtacatgggctgc
CD33-E6-dCBE-Q305-CAA-C7	gggaaacaagagaccagagcagg		DNMT3A-E8-gGBE-Y365-TAC-G7	tttgcggtacatgggctgcttgt
CD33-E8-dCBE-Q365-CAG-C8	gaaacaccagaagaagtccaagt		DNMT3A-E8-gGBE-Y370-TAC-G10	caggacctcgtagatggctttgc
DNMT3A-E11-dCBE-Q485-CAG-C4	cggcagaagtgccggaacattga		DNMT3A-E8-gGBE-Y370-TAC-G7	gacctcgtagatggctttgcggt
DNMT3A-E12-dCBE-Q515-CAA-C4	tgccaaaactgcaaggtaggagc		DNMT3A-E8-gGBE-Y370-TAC-G8	ggacctcgtagatggctttgcgg
DNMT3A-E12-dCBE-Q515-CAA-C6	tgtgccaaaactgcaaggtagga		HPD-E10-gGBE-Y200-TAC-G7	tttcaggtacctgtagggtgggc
DNMT3A-E12-dCBE-Q515-CAA-C7	atgtgccaaaactgcaaggtagg		HPD-E10-gGBE-Y200-TAC-G8	ttttcaggtacctgtagggtggg
DNMT3A-E13-dCBE-Q527-CAG-C6	cgtaccagtacgacgacgacggc		HPD-E12-gGBE-Y295-TAC-G6	ttgtagtacgtggagggaacaga
DNMT3A-E13-dCBE-Q527-CAG-C7	gcgtaccagtacgacgacgacgg		HPD-E12-gGBE-Y296-TAC-G10	cagttgtttgtagtacgtggagg
DNMT3A-E14-dCBE-Q573-CAG-C4	gcccaggcagccattaaggaaga		HPD-E12-gGBE-Y296-TAC-G8	gttgtttgtagtacgtggaggga
DNMT3A-E14-dCBE-Q573-CAG-C7	gctgcccaggcagccattaagga		HPD-E12-gGBE-Y296-TAC-G9	agttgtttgtagtacgtggaggg
DNMT3A-E14-dCBE-Q573-CAG-C8	ggctgcccaggcagccattaagg		HPD-E13-gGBE-Y326-TAC-G10	tttctcgtcgtagtccaccagga
DNMT3A-E14-dCBE-Q615-CAG-C4	gaccaggaatttgtgagtgctgg		HPD-E13-gGBE-Y326-TAC-G11	ctttctcgtcgtagtccaccagg
DNMT3A-E14-dCBE-Q615-CAG-C7	cacgaccaggaatttgtgagtgc		HPD-E13-gGBE-Y331-TAC-G10	ctgcaggaggtagcctttctcgt
DNMT3A-E14-dCBE-W581-TGG-C4	ttccaggggtcttccttaatggc		HPD-E13-gGBE-Y331-TAC-G7	caggaggtagcctttctcgtcgt
DNMT3A-E14-dCBE-W581-TGG-C5	gttccaggggtcttccttaatgg		HPD-E14-gGBE-S366-TCA-G11	cttgaacagtgagttgaagttgc
DNMT3A-E14-dCBE-W601-TGG-C5	agggccagtcctctcgccgccgc		HPD-E14-gGBE-S366-TCA-G7	aacagtgagttgaagttgccggc
DNMT3A-E14-dCBE-W601-TGG-C8	gggagggccagtcctctcgccgc		HPD-E14-gGBE-S366-TCA-G8	gaacagtgagttgaagttgccgg
DNMT3A-E16-dCBE-Q656-CAG-C4	attcaggtggaccgctacattgc		HPD-E2-gGBE-Y4-TAC-G6	tcactgtaagtcgtctaaggaga
DNMT3A-E16-dCBE-Q678-CAG-C4	caccaggggaagatcatgtacgt		HPD-E2-gGBE-Y4-TAC-G8	tgtcactgtaagtcgtctaagga
DNMT3A-E16-dCBE-Q678-CAG-C8	gcggcaccaggggaagatcatgt		HPD-E2-gGBE-Y4-TAC-G9	ttgtcactgtaagtcgtctaagg
DNMT3A-E17-dCBE-Q696-CAG-C4	atccaggagtggggcccattcga		HPD-E4-gGBE-Y36-TAC-G10	cttgctgcagtagaatgacgtgg
DNMT3A-E17-dCBE-W698-TGG-C4	ccccactcctggatctgggagga		HPD-E4-gGBE-Y36-TAC-G9	ttgctgcagtagaatgacgtggc
DNMT3A-E17-dCBE-W698-TGG-C5	gccccactcctggatctgggagg		HPD-E4-gGBE-Y47-TAC-G11	ccaggcccctgtaggctagaggt
DNMT3A-E17-dCBE-W698-TGG-C6	gggccccactcctggatctggga		KLKB1-E10-gGBE-S422-TCA-G6	tgagtgaccctccacacaggtgc
DNMT3A-E17-dCBE-W698-TGG-C8	tgggccccactcctggatctggg		KLKB1-E10-gGBE-S422-TCA-G8	tatgagtgaccctccacacaggt
DNMT3A-E18-dCBE-R771-CGA-C5	ctcgcgatttctcgaggtatagc		KLKB1-E10-gGBE-S422-TCA-G9	ctatgagtgaccctccacacagg
DNMT3A-E18-dCBE-W753-TGG-C8	caaagagccagaagaaggggcga		KLKB1-E11-gGBE-S455-TCA-G8	aatgtctgacagatttaaaatgc
DNMT3A-E19-dCBE-W795-TGG-C4	accccagaagtagcgggccctgt		KLKB1-E11-gGBE-S478-TCA-G11	attcccttctgagactttatagt
DNMT3A-E1-dCBE-R23-CGA-C5	ggaccgaaaggtgagcagcgggc		KLKB1-E11-gGBE-S478-TCA-G6	cttctgagactttatagttttgg
DNMT3A-E1-dCBE-R23-CGA-C6	aggaccgaaaggtgagcagcggg		KLKB1-E11-gGBE-Y495-TAC-G11	acataccagtgtaattcaaagga
DNMT3A-E1-dCBE-R23-CGA-C7	gaggaccgaaaggtgagcagcgg		KLKB1-E11-gGBE-Y495-TAC-G9	ataccagtgtaattcaaaggagc
DNMT3A-E20-dCBE-Q816-CAG-C4	ctgcaggagtgtctggagcatgg		KLKB1-E14-gGBE-S578-TCA-G10	ggaccacctgaatctccctgagt
DNMT3A-E20-dCBE-Q816-CAG-C8	ggagctgcaggagtgtctggagc		KLKB1-E14-gGBE-S636-TCA-G10	catgctggtgactgcatctgagc
DNMT3A-E21-dCBE-Q842-CAG-C8	cataaagcagggcaaagaccagc		KLKB1-E14-gGBE-Y611-TAC-G11	cgactttggtgtagacaccaggt
DNMT3A-E22-dCBE-Q886-CAG-C5	gaggcagagactgctgggccggt		KLKB1-E14-gGBE-Y611-TAC-G8	ctttggtgtagacaccaggttgc
DNMT3A-E22-dCBE-Q886-CAG-C6	cgaggcagagactgctgggccgg		KLKB1-E14-gGBE-Y617-TAC-G6	tccatgtactcagcgactttggt
DNMT3A-E22-dCBE-W893-TGG-C5	cgctccatgaccggcccagcagt		KLKB1-E14-gGBE-Y617-TAC-G7	gtccatgtactcagcgactttgg
DNMT3A-E22-dCBE-W893-TGG-C8	gcacgctccatgaccggcccagc		KLKB1-E2-gGBE-S67-TCA-G9	cattgattgaacttgctggaaga
DNMT3A-E2-dCBE-Q29-CAG-C6	aggagcaggaggagccgcgtggc		KLKB1-E2-gGBE-Y46-TAC-G6	tggcagtattgggcatttggggt
DNMT3A-E2-dCBE-Q29-CAG-C7	gaggagcaggaggagccgcgtgg		KLKB1-E2-gGBE-Y46-TAC-G7	ctggcagtattgggcatttgggg
DNMT3A-E2-dCBE-Q39-CAA-C4	cgccaagagcccagcaccacggc		KLKB1-E2-gGBE-Y46-TAC-G8	tctggcagtattgggcatttggg
DNMT3A-E2-dCBE-Q39-CAA-C5	gcgccaagagcccagcaccacgg		KLKB1-E2-gGBE-Y46-TAC-G9	atctggcagtattgggcatttgg
DNMT3A-E3-dCBE-Q100-CAG-C6	agccccagccagaggaggggagc		KLKB1-E4-gGBE-Y162-TAC-G10	tactcaccggtactctgccttgt
DNMT3A-E3-dCBE-Q100-CAG-C8	tgagccccagccagaggagggga		KLKB1-E4-gGBE-Y162-TAC-G8	ctcaccggtactctgccttgtga
DNMT3A-E3-dCBE-Q110-CAG-C4	gggcagaagggcggggccccagc		KLKB1-E5-gGBE-S197-TCA-G10	ccaatttctgaaagggcacaggg
DNMT3A-E3-dCBE-Q80-CAG-C4	gcccaggactcaggcgcctcaga		KLKB1-E5-gGBE-S197-TCA-G11	accaatttctgaaagggcacagg
DNMT3A-E3-dCBE-R143-CGA-C4	ggccgaggagcccctgcagaagc		KLKB1-E5-gGBE-S197-TCA-G9	caatttctgaaagggcacagggc
DNMT3A-E3-dCBE-R143-CGA-C7	gagggccgaggagcccctgcaga		KLKB1-E5-gGBE-Y170-TAC-G10	tccgggactgtactttaataggc
DNMT3A-E4-dCBE-Q153-CAG-C4	gaacagaaggagaccaacatcga		KLKB1-E5-gGBE-Y170-TAC-G11	ctccgggactgtactttaatagg
DNMT3A-E5-dCBE-Q182-CAG-C5	ccgtcagcggcccatgccgaggc		KLKB1-E6-gGBE-S212-TCA-G6	catctgagaacgcaagatgctgg
DNMT3A-E5-dCBE-Q182-CAG-C6	tccgtcagcggcccatgccgagg		KLKB1-E6-gGBE-S212-TCA-G9	ccacatctgagaacgcaagatgc
DNMT3A-E5-dCBE-Q182-CAG-C8	cctccgtcagcggcccatgccga		KLKB1-E8-gGBE-Y297-TAC-G7	tcccgggtaaattttagaatggc
DNMT3A-E5-dCBE-W176-TGG-C5	actcccagcccaagccaccccgc		KLKB1-E8-gGBE-Y297-TAC-G8	ctcccgggtaaattttagaatgg
DNMT3A-E5-dCBE-W206-TGG-C5	ccagccactcgtcccgcttgcgc		PCSK9-E1-gGBE-Y38-TAC-G7	ctcctcgtagtcgccgtcctcgt
DNMT3A-E5-dCBE-W206-TGG-C7	tgccagccactcgtcccgcttgc		PCSK9-E2-gGBE-S91-TCA-G11	agtgcgctctgactgcgagaggt
DNMT3A-E5-dCBE-W210-TGG-C4	tttccagcgtgccagccactcgt		PCSK9-E2-gGBE-S91-TCA-G7	cgctctgactgcgagaggtgggt
DNMT3A-E6-dCBE-Q231-CAG-C8	agaaaaccaggggcccggggagt		PCSK9-E2-gGBE-S91-TCA-G8	gcgctctgactgcgagaggtggg
DNMT3A-E6-dCBE-Q237-CAG-C7	gagtctcagaaggtggaggaggc		PCSK9-E2-gGBE-S91-TCA-G9	tgcgctctgactgcgagaggtgg
DNMT3A-E6-dCBE-Q237-CAG-C8	ggagtctcagaaggtggaggagg		PCSK9-E2-gGBE-Y107-TAC-G10	cttggtgaggtatccccggcggg
DNMT3A-E6-dCBE-Q248-CAG-C4	gtgcagcagcccactgaccccgc		PCSK9-E2-gGBE-Y107-TAC-G11	tcttggtgaggtatccccggcgg
DNMT3A-E7-dCBE-W305-TGG-C5	gccaccaggagaagccccgcagt		PCSK9-E2-gGBE-Y107-TAC-G6	gtgaggtatccccggcgggcagc
DNMT3A-E7-dCBE-W306-TGG-C5	ctggccaccaggagaagccccgc		PCSK9-E2-gGBE-Y107-TAC-G9	ttggtgaggtatccccggcgggc
DNMT3A-E7-dCBE-W313-TGG-C4	caccaagacacaatgcggcctgg		PCSK9-E2-gGBE-Y78-TAC-G11	gcaccaccacgtaggtgccaggc
DNMT3A-E7-dCBE-W314-TGG-C4	catccaccaagacacaatgcggc		PCSK9-E3-gGBE-Y142-TAC-G10	ctcctcgatgtagtcgacatggg
DNMT3A-E7-dCBE-W314-TGG-C6	tcatccaccaagacacaatgcgg		PCSK9-E3-gGBE-Y142-TAC-G11	cctcctcgatgtagtcgacatgg
DNMT3A-E7-dCBE-W314-TGG-C7	cgtcatccaccaagacacaatgc		PCSK9-E3-gGBE-Y142-TAC-G8	cctcgatgtagtcgacatggggc
DNMT3A-E7-dCBE-W327-TGG-C4	acccagcgggtgccttcagctgc		PCSK9-E3-gGBE-Y142-TAC-G9	tcctcgatgtagtcgacatgggg
DNMT3A-E7-dCBE-W327-TGG-C6	atgacccagcgggtgccttcagc		PCSK9-E3-gGBE-Y166-TAC-G10	atccgcccggtaccgtggagggg
DNMT3A-E7-dCBE-W330-TGG-C4	gaaccacatgacccagcgggtgc		PCSK9-E3-gGBE-Y166-TAC-G11	catccgcccggtaccgtggaggg
DNMT3A-E7-dCBE-W330-TGG-C6	ccgaaccacatgacccagcgggt		PCSK9-E3-gGBE-Y166-TAC-G9	tccgcccggtaccgtggaggggt
DNMT3A-E7-dCBE-W330-TGG-C8	tccgaaccacatgacccagcggg		PCSK9-E3-gGBE-Y171-TAC-G7	gggctggtattcatccgcccggt
DNMT3A-E8-dCBE-Q356-CAG-C5	ccaccaggccacgtacaacaagc		PCSK9-E3-gGBE-Y171-TAC-G8	ggggctggtattcatccgcccgg
DNMT3A-E8-dCBE-Q362-CAG-C4	aagcagcccatgtaccgcaaagc		PCSK9-E6-gGBE-S329-TCA-G11	ctcgggagctgaggctggggagt
DNMT3A-E8-dCBE-Q374-CAG-C4	ctgcaggtgagtgtccctgctgg		PCSK9-E6-gGBE-S329-TCA-G6	gagctgaggctggggagtagagg
DNMT3A-E8-dCBE-Q374-CAG-C7	gtcctgcaggtgagtgtccctgc		PCSK9-E6-gGBE-S329-TCA-G8	gggagctgaggctggggagtaga
DNMT3A-E9-dCBE-Q402-CAG-C4	gtgcagaacaagcccatgattga		PCSK9-E6-gGBE-Y293-TAC-G6	cggctgtacccacccgccagggg
DNMT3A-E9-dCBE-Q402-CAG-C8	ggaggtgcagaacaagcccatga		PCSK9-E6-gGBE-Y293-TAC-G7	gcggctgtacccacccgccaggg
DNMT3A-E9-dCBE-Q415-CAG-C4	ttccagccttctggccctaaggg		PCSK9-E6-gGBE-Y293-TAC-G8	cgcggctgtacccacccgccagg
DNMT3A-E9-dCBE-Q415-CAG-C5	cttccagccttctggccctaagg		PCSK9-E6-gGBE-Y325-TAC-G7	tggggagtagaggcaggcatcgt
DNMT3A-E9-dCBE-W409-TGG-C4	ggcccattcaatcatgggcttgt		PCSK9-E7-gGBE-S381-TCA-G10	ccactctgtgacacaaagcaggt
DNMT3A-E9-dCBE-W409-TGG-C8	ccagggcccattcaatcatgggc		PCSK9-E7-gGBE-S381-TCA-G11	cccactctgtgacacaaagcagg
HPD-E10-dCBE-Q205-CAG-C5	cctgcagttccaccgcttctggt		PCSK9-E7-gGBE-S381-TCA-G8	actctgtgacacaaagcaggtgc
HPD-E10-dCBE-Q205-CAG-C6	acctgcagttccaccgcttctgg		PCSK9-E7-gGBE-S386-TCA-G7	gcctgtgatgtcccactctgtga
HPD-E10-dCBE-Q251-CAG-C5	gtcccagatccaggtgaggccgc		PCSK9-E7-gGBE-S386-TCA-G9	cagcctgtgatgtcccactctgt
HPD-E10-dCBE-Q251-CAG-C8	gaagtcccagatccaggtgaggc		PCSK9-E9-gGBE-S462-TCA-G8	gtgtgctgaccatacagtcctgc
HPD-E10-dCBE-Q253-CAG-C4	atccaggtgaggccgcccctggc		PDCD1-E2-gGBE-Y121-TAC-G10	cccacagaggtaggtgccgctgt
HPD-E10-dCBE-Q253-CAG-C5	gatccaggtgaggccgcccctgg		PDCD1-E2-gGBE-Y68-TAC-G11	ggctcatgcggtaccagtttagc
HPD-E10-dCBE-R225-CGA-C7	tctctgcgatccattgtggtggc		PDCD1-E2-gGBE-Y68-TAC-G7	catgcggtaccagtttagcacga
HPD-E10-dCBE-R225-CGA-C8	ctctctgcgatccattgtggtgg		PDCD1-E3-gGBE-S159-TCA-G11	tggcctgggtgaggggctggggt
HPD-E10-dCBE-W210-TGG-C5	cggaccagaagcggtggaactgc		PDCD1-E3-gGBE-S159-TCA-G7	ctgggtgaggggctggggtgggc
HPD-E11-dCBE-Q265-CAG-C5	ggtccagcacatcgctctcaaga		PDCD1-E3-gGBE-S159-TCA-G8	cctgggtgaggggctggggtggg
HPD-E12-dCBE-Q298-CAA-C5	caaacaactgcgggagaagctga		PDCD1-E3-gGBE-S159-TCA-G9	gcctgggtgaggggctggggtgg
HPD-E12-dCBE-Q298-CAA-C8	ctacaaacaactgcgggagaagc		PDCD1-E5-gGBE-S267-TCA-G10	ccgtcagctgagcccctgcgggc
HPD-E13-dCBE-Q334-CAG-C4	ctgcagatcttcaccaaaccggt		PDCD1-E5-gGBE-S267-TCA-G11	gccgtcagctgagcccctgcggg
HPD-E13-dCBE-Q334-CAG-C5	cctgcagatcttcaccaaaccgg		PDCD1-E5-gGBE-S267-TCA-G6	cagctgagcccctgcgggcgggg
HPD-E13-dCBE-Q341-CAG-C8	accggtgcaggaccggcccacgc		PDCD1-E5-gGBE-S267-TCA-G7	tcagctgagcccctgcgggcggg
HPD-E13-dCBE-Q352-CAG-C4	atccagcgccacaaccaccaggt		PDCD1-E5-gGBE-S267-TCA-G8	gtcagctgagcccctgcgggcgg
HPD-E13-dCBE-Q352-CAG-C5	catccagcgccacaaccaccagg		PRDM1-E4-gGBE-Y183-TAC-G7	gtagaagtagatgttcatcccgt
HPD-E13-dCBE-Q357-CAG-C4	caccaggtactgcttgtccccgg		PRDM1-E4-gGBE-Y185-TAC-G10	cttaatggtgtagaagtagatgt
HPD-E3-dCBE-Q31-CAG-C7	gccaagcaggtagaagccggggc		PRDM1-E4-gGBE-Y210-TAC-G6	taagggtagtgaagcctttctgc
HPD-E3-dCBE-Q31-CAG-C8	cgccaagcaggtagaagccgggg		PRDM1-E5-gGBE-S272-TCA-G8	gaggggtgaaatgttagaacggt
HPD-E3-dCBE-W25-TGG-C4	aacccagaaggtcacagagtgga		PRDM1-E5-gGBE-S272-TCA-G9	tgaggggtgaaatgttagaacgg
HPD-E3-dCBE-W25-TGG-C6	caacccagaaggtcacagagtgg		PRDM1-E5-gGBE-S276-TCA-G10	tccttttctgatgtgaggggtga
HPD-E3-dCBE-W25-TGG-C7	gccaacccagaaggtcacagagt		PRDM1-E5-gGBE-S472-TCA-G11	ggctccatctgagggcagcgagc
HPD-E5-dCBE-W78-TGG-C4	ttccaggggttgagcgctgagga		PRDM1-E5-gGBE-S472-TCA-G6	catctgagggcagcgagctcggg
HPD-E5-dCBE-W78-TGG-C5	gttccaggggttgagcgctgagg		PRDM1-E5-gGBE-S472-TCA-G7	ccatctgagggcagcgagctcgg
HPD-E5-dCBE-W78-TGG-C6	ttgttccaggggttgagcgctga		PRDM1-E5-gGBE-S535-TCA-G10	atcgctgctgaggtagctttggg
HPD-E6-dCBE-Q108-CAG-C4	gtgcaggtaagaaagcacctggg		PRDM1-E5-gGBE-S535-TCA-G11	catcgctgctgaggtagctttgg
HPD-E6-dCBE-Q108-CAG-C5	cgtgcaggtaagaaagcacctgg		PRDM1-E5-gGBE-S535-TCA-G6	ctgctgaggtagctttgggctgc
HPD-E7-dCBE-Q125-CAA-C4	gagcaagacaagtttgggaaggt		PRDM1-E5-gGBE-S535-TCA-G9	tcgctgctgaggtagctttgggc
HPD-E7-dCBE-Q125-CAA-C5	agagcaagacaagtttgggaagg		PRDM1-E5-gGBE-Y248-TAC-G7	cacgctgtactctctctttggga
HPD-E7-dCBE-Q125-CAA-C8	ggtagagcaagacaagtttggga		PRDM1-E5-gGBE-Y248-TAC-G8	tcacgctgtactctctctttggg
HPD-E7-dCBE-W122-TGG-C7	ctctacccagggctcccgcatga		PRDM1-E5-gGBE-Y248-TAC-G9	ttcacgctgtactctctctttgg
HPD-E8-dCBE-Q155-CAA-C4	ggccaattcttgcctggatatga		PRDM1-E5-gGBE-Y294-TAC-G6	cgagggtagaagggcatttcggg
HPD-E9-dCBE-Q188-CAG-C4	aaccagcctgatcaggagatggt		PRDM1-E5-gGBE-Y294-TAC-G7	ccgagggtagaagggcatttcgg
HPD-E9-dCBE-Q188-CAG-C5	aaaccagcctgatcaggagatgg		PRDM1-E5-gGBE-Y299-TAC-G11	cccggatggggtaaacgacccga
HPD-E9-dCBE-Q188-CAG-C8	gggaaaccagcctgatcaggaga		PRDM1-E5-gGBE-Y299-TAC-G7	gatggggtaaacgacccgagggt
HPD-E9-dCBE-Q191-CAG-C7	cctgatcaggagatggtgtccgc		PRDM1-E5-gGBE-Y299-TAC-G8	ggatggggtaaacgacccgaggg
KLKB1-E10-dCBE-Q405-CAG-C5	ctggcaggtgagcctgcaggtga		PRDM1-E5-gGBE-Y299-TAC-G9	cggatggggtaaacgacccgagg
KLKB1-E10-dCBE-Q405-CAG-C7	ccctggcaggtgagcctgcaggt		PRDM1-E5-gGBE-Y316-TAC-G9	tcgatcccgtaggccagggaagc
KLKB1-E10-dCBE-Q405-CAG-C8	gccctggcaggtgagcctgcagg		PRDM1-E5-gGBE-Y323-TAC-G7	agtgatgtacgtgggtctctcga
KLKB1-E10-dCBE-Q409-CAG-C7	agcctgcaggtgaagctgacagc		PRDM1-E5-gGBE-Y374-TAC-G10	caagtaagcgtaggagtcccggt
KLKB1-E10-dCBE-Q415-CAG-C4	gctcagaggcacctgtgtggagg		PRDM1-E5-gGBE-Y374-TAC-G11	tcaagtaagcgtaggagtcccgg
KLKB1-E10-dCBE-Q415-CAG-C6	cagctcagaggcacctgtgtgga		PRDM1-E5-gGBE-Y374-TAC-G8	agtaagcgtaggagtcccggtgc
KLKB1-E10-dCBE-Q415-CAG-C7	acagctcagaggcacctgtgtgg		PRDM1-E5-gGBE-Y376-TAC-G10	cgcgttcaagtaagcgtaggagt
KLKB1-E10-dCBE-Q427-CAG-C4	caccagtgggtcctcactgctgc		PRDM1-E5-gGBE-Y381-TAC-G7	cgtgccgtaggacgcgttcaagt
KLKB1-E10-dCBE-Q427-CAG-C7	ggacaccagtgggtcctcactgc		PRDM1-E5-gGBE-Y392-TAC-G10	caggggtgcgtagccagggtagg
KLKB1-E10-dCBE-W402-TGG-C4	gggccactctccccaagaagagt		PRDM1-E5-gGBE-Y392-TAC-G7	gggtgcgtagccagggtaggagc
KLKB1-E10-dCBE-W402-TGG-C6	cagggccactctccccaagaaga		PRDM1-E5-gGBE-Y392-TAC-G9	aggggtgcgtagccagggtagga
KLKB1-E10-dCBE-W404-TGG-C4	tgccagggccactctccccaaga		PRDM1-E5-gGBE-Y406-TAC-G10	gtgagcgttgtacgaggggatga
KLKB1-E10-dCBE-W428-TGG-C4	acccactggtgtcctatgagtga		PRDM1-E5-gGBE-Y406-TAC-G6	gcgttgtacgaggggatgaaagc
KLKB1-E10-dCBE-W428-TGG-C6	ggacccactggtgtcctatgagt		PRDM1-E5-gGBE-Y410-TAC-G10	gaacttggggtagtgagcgttgt
KLKB1-E10-dCBE-W428-TGG-C7	gaggacccactggtgtcctatga		PRDM1-E5-gGBE-Y410-TAC-G6	ttggggtagtgagcgttgtacga
KLKB1-E11-dCBE-Q473-CAA-C4	caccaaaactataaagtctcaga		PRDM1-E5-gGBE-Y447-TAC-G8	gattgctgtagacagggcacagc
KLKB1-E11-dCBE-W445-TGG-C5	tgcgccaaacatcctgcagggga		PRDM1-E5-gGBE-Y559-TAC-G10	aagggtcttgtagccggtcatgt
KLKB1-E11-dCBE-W445-TGG-C7	atgcgccaaacatcctgcagggg		PRDM1-E5-gGBE-Y564-TAC-G7	cagcgggtagggaagggtcttgt
KLKB1-E11-dCBE-W445-TGG-C8	gatgcgccaaacatcctgcaggg		PRDM1-E5-gGBE-Y575-TAC-G10	gttgcattcgtacttgatcttgc
KLKB1-E12-dCBE-W518-TGG-C4	acccaacagttggtataaattgt		PRDM1-E5-gGBE-Y575-TAC-G7	gcattcgtacttgatcttgccgt
KLKB1-E12-dCBE-W522-TGG-C4	gccccatccggttacccaacagt		PRDM1-E6-gGBE-Y622-TAC-G11	tgtgtaccaggtagtgtttctgc
KLKB1-E13-dCBE-Q532-CAA-C4	atccaaaatattctacaaaaggt		PRDM1-E6-gGBE-Y622-TAC-G7	taccaggtagtgtttctgcaggt
KLKB1-E13-dCBE-Q532-CAA-C5	aatccaaaatattctacaaaagg		PRDM1-E6-gGBE-Y622-TAC-G8	gtaccaggtagtgtttctgcagg
KLKB1-E13-dCBE-Q549-CAG-C7	gaatgccagaaaagatatcaaga		PRDM1-E7-gGBE-S794-TCA-G8	atctgatgactcataaaggctgc
KLKB1-E13-dCBE-Q559-CAA-C4	acccaacggatggtctgtgctgg		PRDM1-E7-gGBE-S795-TCA-G8	tagatctgatgactcataaaggc
KLKB1-E13-dCBE-Q559-CAA-C7	ataacccaacggatggtctgtgc		PRDM1-E7-gGBE-S795-TCA-G9	gtagatctgatgactcataaagg
KLKB1-E14-dCBE-Q626-CAG-C4	acacagagcagtgatggaaaagc		PRDM1-E7-gGBE-Y659-TAC-G6	cattggtatggtttctctccaga
KLKB1-E14-dCBE-Q633-CAG-C7	aaagctcagatgcagtcaccagc		PRDM1-E7-gGBE-Y696-TAC-G10	gagatggatgtagttcttgtggc
KLKB1-E14-dCBE-Q635-CAG-C4	atgcagtcaccagcatgagaagc		PRDM1-E7-gGBE-Y696-TAC-G11	agagatggatgtagttcttgtgg
KLKB1-E14-dCBE-Q635-CAG-C7	cagatgcagtcaccagcatgaga		TGFBR2-E4-gGBE-S175-TCA-G11	ctcaccttctgagaagatgatgt
KLKB1-E14-dCBE-W590-TGG-C4	acgccacattccattgtgtttgc		TGFBR2-E4-gGBE-S175-TCA-G8	accttctgagaagatgatgttgt
KLKB1-E14-dCBE-W590-TGG-C8	ccaaacgccacattccattgtgt		TGFBR2-E4-gGBE-Y133-TAC-G10	aaagtcatggtaggggagcttgg
KLKB1-E14-dCBE-W620-TGG-C4	aatccagtccatgtactcagcga		TGFBR2-E4-gGBE-Y133-TAC-G7	gtcatggtaggggagcttggggt
KLKB1-E14-dCBE-W620-TGG-C6	aaaatccagtccatgtactcagc		TGFBR2-E4-gGBE-Y133-TAC-G8	agtcatggtaggggagcttgggg
KLKB1-E2-dCBE-Q24-CAA-C7	ctgactcaactctatgaaaacgc		TGFBR2-E4-gGBE-Y133-TAC-G9	aagtcatggtaggggagcttggg
KLKB1-E2-dCBE-Q45-CAA-C5	tgcccaatactgccagatgaggt		TGFBR2-E5-gGBE-S224-TCA-G6	aggttgaactcagcttctgctgc
KLKB1-E2-dCBE-Q45-CAA-C6	atgcccaatactgccagatgagg		TGFBR2-E5-gGBE-S224-TCA-G9	cccaggttgaactcagcttctgc
KLKB1-E2-dCBE-Q45-CAA-C8	aaatgcccaatactgccagatga		TGFBR2-E5-gGBE-S293-TCA-G6	gctctgaagtgttctgcttcagc
KLKB1-E3-dCBE-Q107-CAA-C5	tcatcaaataagtggtaagttgt		TGFBR2-E5-gGBE-Y212-TAC-G10	gcggtagcagtagaagatgatga
KLKB1-E3-dCBE-Q107-CAA-C8	tggtcatcaaataagtggtaagt		TGFBR2-E5-gGBE-Y212-TAC-G7	gtagcagtagaagatgatgatga
KLKB1-E3-dCBE-R92-CGA-C4	catcgaacaggtgcagtttctgg		TGFBR2-E5-gGBE-Y214-TAC-G10	gttaacgcggtagcagtagaaga
KLKB1-E4-dCBE-Q155-CAA-C4	acgcaaacatttcacaaggcaga		TGFBR2-E5-gGBE-Y214-TAC-G7	aacgcggtagcagtagaagatga
KLKB1-E4-dCBE-Q155-CAA-C7	gccacgcaaacatttcacaaggc		TGFBR2-E5-gGBE-Y361-TAC-G10	ccgcgtcaggtactcctgtaggt
KLKB1-E4-dCBE-Q155-CAA-C8	tgccacgcaaacatttcacaagg		TGFBR2-E5-gGBE-Y361-TAC-G11	gccgcgtcaggtactcctgtagg
KLKB1-E4-dCBE-R113-CGA-C4	catcgagacatttataaaggagt		TGFBR2-E5-gGBE-Y361-TAC-G7	cgtcaggtactcctgtaggttgc
KLKB1-E4-dCBE-R113-CGA-C6	gccatcgagacatttataaagga		TGFBR2-E6-gGBE-Y473-TAC-G8	ccatggagtagacatcggtctgc
KLKB1-E4-dCBE-R113-CGA-C7	tgccatcgagacatttataaagg		TRAC-E1-gGBE-S34-TCA-G7	ctttgtgacacatttgtttgaga
KLKB1-E6-dCBE-Q207-CAG-C4	ttccagcatcttgcgttctcaga		TRAC-E1-gGBE-S34-TCA-G9	tactttgtgacacatttgtttga
KLKB1-E6-dCBE-Q252-CAA-C4	tcacaaaggcgagtatgcatgga		TRAC-E1-gGBE-Y9-TAC-G10	tctcagctggtacacggcagggt
KLKB1-E6-dCBE-Q252-CAA-C5	gtcacaaaggcgagtatgcatgg		TRAC-E1-gGBE-Y9-TAC-G11	ctctcagctggtacacggcaggg
KLKB1-E6-dCBE-W247-TGG-C4	ttccatacatttgtatagaatgt		TRAC-E1-gGBE-Y9-TAC-G6	agctggtacacggcagggtcagg
KLKB1-E6-dCBE-W247-TGG-C7	gattttccatacatttgtataga		TRAC-E3-gGBE-S115-TCA-G8	aatcactgacaggttttgaaagt
KLKB1-E7-dCBE-Q272-CAA-C4	cctcaagaaaacaccatatctgg		TTR-E3-gGBE-Y98-TAC-G10	tgccttccagtaagatttggtgt
KLKB1-E8-dCBE-Q319-CAA-C5	ttgccaagagacttgcacaaaga		TTR-E4-gGBE-Y134-TAC-G11	tggaataggagtaggggctcagc
PCSK9-E10-dCBE-Q531-CAG-C7	ctaccccaggccaactgcagcgt		TTR-E4-gGBE-Y134-TAC-G6	taggagtaggggctcagcagggc
PCSK9-E10-dCBE-Q555-CAG-C4	caacagggccacgtcctcacagg		TTR-E4-gGBE-Y134-TAC-G7	ataggagtaggggctcagcaggg
PCSK9-E11-dCBE-Q584-CAG-C4	ggtcagcccaaccagtgcgtggg		TTR-E4-gGBE-Y134-TAC-G8	aataggagtaggggctcagcagg
PCSK9-E11-dCBE-Q584-CAG-C5	aggtcagcccaaccagtgcgtgg		VEGFA-E1-gGBE-S118-TCA-G7	gtccatgagcccggcttccgagc
PCSK9-E11-dCBE-Q584-CAG-C7	cgaggtcagcccaaccagtgcgt		VEGFA-E1-gGBE-S118-TCA-G9	ccgtccatgagcccggcttccga
PCSK9-E11-dCBE-Q587-CAG-C4	aaccagtgcgtgggccacaggga		VEGFA-E1-gGBE-Y14-TAC-G10	gaggaggtggtagctggggctgg
PCSK9-E11-dCBE-Q587-CAG-C5	caaccagtgcgtgggccacaggg		VEGFA-E1-gGBE-Y14-TAC-G8	ggaggtggtagctggggctgggg
PCSK9-E11-dCBE-Q587-CAG-C6	ccaaccagtgcgtgggccacagg		VEGFA-E1-gGBE-Y14-TAC-G9	aggaggtggtagctggggctggg
PCSK9-E11-dCBE-Q619-CAG-C5	ccctcaggagcaggtgaagaggc		VEGFA-E1-gGBE-Y197-TAC-G10	atggtggaggtagagcagcaagg
PCSK9-E11-dCBE-Q619-CAG-C6	cccctcaggagcaggtgaagagg		VEGFA-E1-gGBE-Y197-TAC-G9	tggtggaggtagagcagcaaggc
PCSK9-E11-dCBE-Q619-CAG-C8	ggcccctcaggagcaggtgaaga		VEGFA-E3-gGBE-Y231-TAC-G11	ttggatggcagtagctgcgctga
PCSK9-E11-dCBE-Q621-CAG-C5	ggagcaggtgaagaggcccgtga		VEGFA-E3-gGBE-Y231-TAC-G7	atggcagtagctgcgctgataga
PCSK9-E11-dCBE-Q621-CAG-C7	caggagcaggtgaagaggcccgt		VEGFA-E3-gGBE-Y245-TAC-G10	ctcatcagggtactcctggaaga
PCSK9-E11-dCBE-R582-CGA-C5	gccacgaggtcagcccaaccagt		VEGFA-E3-gGBE-Y245-TAC-G7	atcagggtactcctggaagatgt
PCSK9-E11-dCBE-W566-TGG-C4	tcccagtgggagctgcagcctgg		VEGFA-E3-gGBE-Y251-TAC-G6	aagatgtactcgatctcatcagg
PCSK9-E11-dCBE-W566-TGG-C7	cacctcccagtgggagctgcagc		VEGFA-E6-gGBE-Y346-TAC-G10	ggcaccaacgtacacgctccagg
PCSK9-E12-dCBE-Q686-CAG-C8	cctggcgcaggcctcccaggagc		VEGFA-E6-gGBE-Y346-TAC-G9	gcaccaacgtacacgctccagga
PCSK9-E12-dCBE-Q689-CAG-C5	ctcccaggagctccagtgacagc		VEGFA-E7-gGBE-S368-TCA-G6	gctctgagcaaggcccacaggga
PCSK9-E12-dCBE-W630-TGG-C6	agggtccagccctcctcgcaggc		VEGFA-E7-gGBE-S368-TCA-G7	cgctctgagcaaggcccacaggg
PCSK9-E12-dCBE-W630-TGG-C8	cagggtccagccctcctcgcagg		VEGFA-E7-gGBE-S368-TCA-G8	ccgctctgagcaaggcccacagg
PCSK9-E1-dCBE-Q31-CAG-C4	gcgcaggaggacgaggacggcga			sg_seq
PCSK9-E1-dCBE-Q31-CAG-C6	gtgcgcaggaggacgaggacggc
PCSK9-E1-dCBE-Q31-CAG-C7	cgtgcgcaggaggacgaggacgg
PCSK9-E1-dCBE-W10-TGG-C5	ccaccaggaccgcctggagctga
PCSK9-E1-dCBE-W11-TGG-C4	cggccaccaggaccgcctggagc
PCSK9-E1-dCBE-W11-TGG-C6	agcggccaccaggaccgcctgga
PCSK9-E1-dCBE-W11-TGG-C8	cagcggccaccaggaccgcctgg
PCSK9-E2-dCBE-Q101-CAG-C6	aggcccaggctgcccgccgggga
PCSK9-E2-dCBE-Q101-CAG-C7	caggcccaggctgcccgccgggg
PCSK9-E2-dCBE-Q101-CAG-C8	gcaggcccaggctgcccgccggg
PCSK9-E2-dCBE-Q90-CAG-C7	ctctcgcagtcagagcgcactgc
PCSK9-E2-dCBE-Q99-CAG-C6	gcctgcaggcccaggctgcccgc
PCSK9-E2-dCBE-W72-TGG-C4	ctccacggatcctggccccatgc
PCSK9-E3-dCBE-Q152-CAG-C8	ctttgcccagagcatcccgtgga
PCSK9-E3-dCBE-W156-TGG-C6	aggttccacgggatgctctgggc
PCSK9-E3-dCBE-W156-TGG-C8	caggttccacgggatgctctggg
PCSK9-E4-dCBE-Q190-CAG-C7	agcatacagagtgaccaccggga
PCSK9-E4-dCBE-Q190-CAG-C8	cagcatacagagtgaccaccggg
PCSK9-E4-dCBE-Q219-CAG-C7	cacagacaggtaagcacggccgt
PCSK9-E5-dCBE-Q256-CAA-C7	aactgccaagggaagggcacggt
PCSK9-E5-dCBE-Q256-CAA-C8	caactgccaagggaagggcacgg
PCSK9-E6-dCBE-Q275-CAG-C4	agccagctggtccagcctgtggg
PCSK9-E6-dCBE-Q275-CAG-C5	aagccagctggtccagcctgtgg
PCSK9-E6-dCBE-Q275-CAG-C7	aaaagccagctggtccagcctgt
PCSK9-E6-dCBE-Q278-CAG-C4	gtccagcctgtggggccactggt
PCSK9-E6-dCBE-Q278-CAG-C5	ggtccagcctgtggggccactgg
PCSK9-E6-dCBE-Q302-CAG-C4	tgccagcgcctggcgagggctgg
PCSK9-E6-dCBE-Q302-CAG-C7	gcctgccagcgcctggcgagggc
PCSK9-E6-dCBE-Q302-CAG-C8	cgcctgccagcgcctggcgaggg
PCSK9-E7-dCBE-Q342-CAA-C8	caatgcccaagaccagccggtga
PCSK9-E7-dCBE-Q344-CAG-C5	agaccagccggtgaccctgggga
PCSK9-E7-dCBE-Q344-CAG-C6	aagaccagccggtgaccctgggg
PCSK9-E7-dCBE-Q344-CAG-C7	caagaccagccggtgaccctggg
PCSK9-E7-dCBE-Q344-CAG-C8	ccaagaccagccggtgaccctgg
PCSK9-E7-dCBE-Q382-CAG-C4	tcacagagtgggacatcacaggc
PCSK9-E7-dCBE-Q382-CAG-C5	gtcacagagtgggacatcacagg
PCSK9-E7-dCBE-Q387-CAG-C4	tcacaggctgctgcccacgtggc
PCSK9-E7-dCBE-Q387-CAG-C5	atcacaggctgctgcccacgtgg
PCSK9-E7-dCBE-Q387-CAG-C7	acatcacaggctgctgcccacgt
PCSK9-E8-dCBE-W428-TGG-C7	agggaaccaggcctcattgatga
PCSK9-E9-dCBE-Q454-CAG-C4	tggcagctgttttgcaggactgt
PCSK9-E9-dCBE-Q454-CAG-C8	aggttggcagctgttttgcagga
PDCD1-E1-dCBE-Q16-CAA-C4	ctacaactgggctggcggccagg
PDCD1-E1-dCBE-Q16-CAA-C8	ggtgctacaactgggctggcggc
PDCD1-E1-dCBE-Q5-CAG-C4	ccacaggcgccctggccagtcgt
PDCD1-E1-dCBE-Q5-CAG-C7	atcccacaggcgccctggccagt
PDCD1-E1-dCBE-W12-TGG-C5	ccgcccagacgactggccagggc
PDCD1-E1-dCBE-W12-TGG-C7	accgcccagacgactggccaggg
PDCD1-E1-dCBE-W12-TGG-C8	caccgcccagacgactggccagg
PDCD1-E1-dCBE-W19-TGG-C4	cgccagcccagttgtagcaccgc
PDCD1-E1-dCBE-W19-TGG-C8	ctggccgccagcccagttgtagc
PDCD1-E1-dCBE-W23-TGG-C7	taagaaccatcctggccgccagc
PDCD1-E1-dCBE-W8-TGG-C7	gactggccagggcgcctgtggga
PDCD1-E2-dCBE-Q133-CAG-C5	ggcgcagatcaaagagagcctgc
PDCD1-E2-dCBE-Q75-CAG-C4	aaccagacggacaagctggccgc
PDCD1-E2-dCBE-Q75-CAG-C7	agcaaccagacggacaagctggc
PDCD1-E2-dCBE-Q75-CAG-C8	cagcaaccagacggacaagctgg
PDCD1-E2-dCBE-Q88-CAG-C6	gcagccagcccggccaggactgc
PDCD1-E2-dCBE-Q99-CAA-C4	acacaactgcccaacgggcgtga
PDCD1-E2-dCBE-Q99-CAA-C6	tcacacaactgcccaacgggcgt
PDCD1-E2-dCBE-Q99-CAA-C8	tgtcacacaactgcccaacgggc
PDCD1-E2-dCBE-W32-TGG-C4	gttccagggcctgtctggggagt
PDCD1-E2-dCBE-W32-TGG-C6	gggttccagggcctgtctgggga
PDCD1-E2-dCBE-W32-TGG-C8	ggggttccagggcctgtctgggg
PDCD1-E2-dCBE-W67-TGG-C7	gcggtaccagtttagcacgaagc
PDCD1-E3-dCBE-Q165-CAG-C4	ggccagttccaaaccctggtggt
PDCD1-E3-dCBE-Q165-CAG-C5	cggccagttccaaaccctggtgg
PDCD1-E3-dCBE-Q165-CAG-C7	gccggccagttccaaaccctggt
PDCD1-E3-dCBE-Q165-CAG-C8	agccggccagttccaaaccctgg
PDCD1-E3-dCBE-Q167-CAA-C4	ttccaaaccctggtggttggtgt
PDCD1-E3-dCBE-Q167-CAA-C6	agttccaaaccctggtggttggt
PDCD1-E3-dCBE-Q167-CAA-C7	cagttccaaaccctggtggttgg
PDCD1-E3-dCBE-R197-CGA-C4	gcacgaggtaacgtcatcccagc
PDCD1-E3-dCBE-W186-TGG-C4	gacccagactagcagcaccaggc
PDCD1-E3-dCBE-W186-TGG-C6	ggacccagactagcagcaccagg
PDCD1-E5-dCBE-Q229-CAG-C8	ggatttccagtggcgagagaaga
PDCD1-E5-dCBE-Q275-CAG-C4	gcccagccactgaggcctgagga
PDCD1-E5-dCBE-Q275-CAG-C5	tgcccagccactgaggcctgagg
PDCD1-E5-dCBE-Q275-CAG-C7	agtgcccagccactgaggcctga
PDCD1-E5-dCBE-R231-CGA-C5	gtggcgagagaagaccccggagc
PDCD1-E5-dCBE-R231-CGA-C7	cagtggcgagagaagaccccgga
PDCD1-E5-dCBE-R231-CGA-C8	ccagtggcgagagaagaccccgg
PDCD1-E5-dCBE-W230-TGG-C8	tctctcgccactggaaatccagc
PRDM1-E2-dCBE-Q27-CAG-C5	gtttcagggattggcagagggga
PRDM1-E2-dCBE-Q27-CAG-C6	ggtttcagggattggcagagggg
PRDM1-E2-dCBE-Q27-CAG-C7	aggtttcagggattggcagaggg
PRDM1-E2-dCBE-Q27-CAG-C8	gaggtttcagggattggcagagg
PRDM1-E2-dCBE-W49-TGG-C6	tctgtccacagagtcatatccgc
PRDM1-E4-dCBE-Q171-CAA-C6	gggagcaaaacctggctgcgtgt
PRDM1-E4-dCBE-Q171-CAA-C8	ccgggagcaaaacctggctgcgt
PRDM1-E4-dCBE-Q194-CAG-C5	caaccaggaacttcttgtgtggt
PRDM1-E4-dCBE-Q194-CAG-C6	ccaaccaggaacttcttgtgtgg
PRDM1-E4-dCBE-Q194-CAG-C8	tgccaaccaggaacttcttgtgt
PRDM1-E4-dCBE-W199-TGG-C4	ataccacacaagaagttcctggt
PRDM1-E4-dCBE-W199-TGG-C6	aataccacacaagaagttcctgg
PRDM1-E5-dCBE-Q225-CAG-C8	acaaacacagagcagtctaaagc
PRDM1-E5-dCBE-Q230-CAA-C8	tctaaagcaaccgagcactgaga
PRDM1-E5-dCBE-Q480-CAG-C4	ctccagccggagcatcccaggga
PRDM1-E5-dCBE-Q480-CAG-C5	gctccagccggagcatcccaggg
PRDM1-E5-dCBE-Q480-CAG-C6	tgctccagccggagcatcccagg
PRDM1-E5-dCBE-Q530-CAG-C4	gtgcagcccaaagctacctcagc
PRDM1-E5-dCBE-Q569-CAG-C5	gaagcagaacggcaagatcaagt
PRDM1-E5-dCBE-Q586-CAG-C4	ggccagctctccaatctgaaggt
PRDM1-E5-dCBE-Q586-CAG-C5	cggccagctctccaatctgaagg
PRDM1-E5-dCBE-Q586-CAG-C8	tttcggccagctctccaatctga
PRDM1-E6-dCBE-Q606-CAG-C6	aatgtcagacttgcaacaagggc
PRDM1-E6-dCBE-Q606-CAG-C7	aaatgtcagacttgcaacaaggg
PRDM1-E6-dCBE-Q606-CAG-C8	caaatgtcagacttgcaacaagg
PRDM1-E6-dCBE-Q614-CAG-C5	tactcagctcgcccacctgcaga
PRDM1-E6-dCBE-Q614-CAG-C8	ctttactcagctcgcccacctgc
PRDM1-E6-dCBE-Q619-CAG-C7	cacctgcagaaacactacctggt
PRDM1-E6-dCBE-Q619-CAG-C8	ccacctgcagaaacactacctgg
PRDM1-E7-dCBE-Q660-CAA-C4	taccaatgcaaggtgtgccctgc
PRDM1-E7-dCBE-Q670-CAG-C8	gttcacccagtttgtgcacctga
PRDM1-E7-dCBE-Q777-CAA-C4	ttgcaaagaaacatggggaatgg
PRDM1-E7-dCBE-Q777-CAA-C8	gtctttgcaaagaaacatgggga
PRDM1-E7-dCBE-R651-CGA-C5	cctgcgactccattctggagaga
PRDM1-E7-dCBE-R651-CGA-C7	cacctgcgactccattctggaga
PRDM1-E7-dCBE-R725-CGA-C4	acccgaatcaatgaagaaatcga
TGFBR2-E1-dCBE-Q29-CAG-C5	cgttcagaagtcgggtgagtggt
TGFBR2-E1-dCBE-Q29-CAG-C6	acgttcagaagtcgggtgagtgg
TGFBR2-E1-dCBE-Q29-CAG-C8	gcacgttcagaagtcgggtgagt
TGFBR2-E1-dCBE-W10-TGG-C5	gcggccacaggcccctgagcagc
TGFBR2-E1-dCBE-W10-TGG-C8	gcagcggccacaggcccctgagc
TGFBR2-E1-dCBE-W17-TGG-C4	gtccacaggacgatgtgcagcgg
TGFBR2-E1-dCBE-W17-TGG-C5	gcgtccacaggacgatgtgcagc
TGFBR2-E1-dCBE-W17-TGG-C8	tacgcgtccacaggacgatgtgc
TGFBR2-E3-dCBE-Q106-CAG-C4	ccacaggaagtctgtgtggctgt
TGFBR2-E3-dCBE-Q106-CAG-C7	aagccacaggaagtctgtgtggc
TGFBR2-E3-dCBE-Q106-CAG-C8	gaagccacaggaagtctgtgtgg
TGFBR2-E3-dCBE-Q74-CAA-C4	ccacaactgtgtaaattttgtga
TGFBR2-E3-dCBE-Q74-CAA-C6	ttccacaactgtgtaaattttgt
TGFBR2-E3-dCBE-Q89-CAG-C6	acaaccagaaatcctgcatgagc
TGFBR2-E3-dCBE-Q89-CAG-C8	tgacaaccagaaatcctgcatga
TGFBR2-E3-dCBE-W113-TGG-C7	tgcttaccatacagccacacaga
TGFBR2-E5-dCBE-Q191-CAA-C6	tatttcaagtgacaggcatcagc
TGFBR2-E5-dCBE-Q290-CAG-C5	gaagcagaacacttcagagcagt
TGFBR2-E5-dCBE-Q290-CAG-C8	gctgaagcagaacacttcagagc
TGFBR2-E5-dCBE-Q295-CAG-C4	gagcagtttgagacagtggcagt
TGFBR2-E5-dCBE-Q295-CAG-C7	tcagagcagtttgagacagtggc
TGFBR2-E5-dCBE-Q295-CAG-C8	ttcagagcagtttgagacagtgg
TGFBR2-E5-dCBE-Q331-CAG-C4	ctccagttcctgacggctgagga
TGFBR2-E5-dCBE-Q331-CAG-C5	actccagttcctgacggctgagg
TGFBR2-E5-dCBE-Q331-CAG-C7	atactccagttcctgacggctga
TGFBR2-E5-dCBE-Q345-CAA-C4	aaacaatactggctgatcaccgc
TGFBR2-E5-dCBE-Q359-CAG-C5	cctacaggagtacctgacgcggc
TGFBR2-E5-dCBE-Q359-CAG-C6	acctacaggagtacctgacgcgg
TGFBR2-E5-dCBE-Q359-CAG-C8	caacctacaggagtacctgacgc
TGFBR2-E5-dCBE-Q443-CAG-C5	tgggcaggtaagttagagctagt
TGFBR2-E5-dCBE-W226-TGG-C8	cggtttcccaggttgaactcagc
TGFBR2-E5-dCBE-W369-TGG-C4	tcccagctgatgacatgccgcgt
TGFBR2-E5-dCBE-W369-TGG-C5	cctcccagctgatgacatgccgc
TGFBR2-E5-dCBE-W369-TGG-C8	ggtcctcccagctgatgacatgc
TGFBR2-E6-dCBE-W480-TGG-C4	tcccagagcaccagagccatgga
TGFBR2-E6-dCBE-W480-TGG-C5	ttcccagagcaccagagccatgg
TGFBR2-E7-dCBE-Q533-CAG-C6	accaccaggtaaggagtgagtgt
TGFBR2-E7-dCBE-Q533-CAG-C8	caaccaccaggtaaggagtgagt
TGFBR2-E7-dCBE-R522-CGA-C6	gagggcgaccagaaattcccagc
TGFBR2-E7-dCBE-W529-TGG-C4	agccagaagctgggaatttctgg
TGFBR2-E8-dCBE-Q536-CAG-C5	catccagatggtgtgtgagacgt
TGFBR2-E8-dCBE-Q536-CAG-C8	gggcatccagatggtgtgtgaga
TGFBR2-E8-dCBE-Q557-CAG-C6	cagcccagtgtgtggcagaacgc
TGFBR2-E8-dCBE-W546-TGG-C6	tggtcccagcactcagtcaacgt
TRAC-E1-dCBE-Q2-CAG-C4	atccagaaccctgaccctgccgt
TRAC-E1-dCBE-Q35-CAA-C4	tcacaaagtaaggattctgatgt
TRAC-E1-dCBE-Q35-CAA-C7	gtgtcacaaagtaaggattctga
TRAC-E1-dCBE-W64-TGG-C4	gctccaggccacagcactgttgc
TRAC-E1-dCBE-W64-TGG-C7	gttgctccaggccacagcactgt
TRAC-E3-dCBE-Q112-CAA-C4	tttcaaaacctgtcagtgattgg
TRAC-E3-dCBE-Q112-CAA-C8	aaactttcaaaacctgtcagtga
TRAC-E3-dCBE-R120-CGA-C4	ttccgaatcctcctcctgaaagt
TRAC-E3-dCBE-R120-CGA-C8	tgggttccgaatcctcctcctga
TRAC-E3-dCBE-W138-TGG-C4	ggaccacagccgcagcgtcatga
TTR-E2-dCBE-W61-TGG-C6	ggctcccaggtgtcatcagcagc
TTR-E3-dCBE-W99-TGG-C7	tgccttccagtaagatttggtgt
VEGFA-E1-dCBE-Q108-CAG-C7	gggccgcagtggcgactcggcgc
VEGFA-E1-dCBE-Q137-CAG-C7	gctccccaggccctggcccgggc
VEGFA-E1-dCBE-Q137-CAG-C8	cgctccccaggccctggcccggg
VEGFA-E1-dCBE-Q32-CAG-C5	cgggcaggggccggagcccgcgc
VEGFA-E1-dCBE-Q32-CAG-C7	cgcgggcaggggccggagcccgc
VEGFA-E1-dCBE-R110-CGA-C5	gtggcgactcggcgctcggaagc
VEGFA-E1-dCBE-R110-CGA-C8	gcagtggcgactcggcgctcgga
VEGFA-E1-dCBE-R152-CGA-C4	cgccgaggcgccgaggagagcgg
VEGFA-E1-dCBE-R152-CGA-C6	ctcgccgaggcgccgaggagagc
VEGFA-E1-dCBE-R152-CGA-C8	agctcgccgaggcgccgaggaga
VEGFA-E1-dCBE-W119-TGG-C4	gtccatgagcccggcttccgagc
VEGFA-E1-dCBE-W119-TGG-C5	ccgtccatgagcccggcttccga
VEGFA-E1-dCBE-W187-TGG-C7	atgcacccaagacagcagaaagt
VEGFA-E1-dCBE-W190-TGG-C5	ggctccaatgcacccaagacagc
VEGFA-E2-dCBE-Q205-CAG-C4	tcccaggctgcacccatggcaga
VEGFA-E2-dCBE-Q205-CAG-C7	tggtcccaggctgcacccatggc
VEGFA-E2-dCBE-Q205-CAG-C8	gtggtcccaggctgcacccatgg
VEGFA-E2-dCBE-Q215-CAG-C4	gggcagaatcatcacgaaggtga
VEGFA-E2-dCBE-Q215-CAG-C6	gagggcagaatcatcacgaaggt
VEGFA-E2-dCBE-Q215-CAG-C7	ggagggcagaatcatcacgaagg
VEGFA-E2-dCBE-W203-TGG-C4	ggaccactgaggacagaaagaga
VEGFA-E2-dCBE-W203-TGG-C6	tgggaccactgaggacagaaaga
VEGFA-E3-dCBE-Q243-CAG-C5	cttccaggagtaccctgatgaga
VEGFA-E3-dCBE-Q243-CAG-C7	atcttccaggagtaccctgatga
VEGFA-E3-dCBE-Q285-CAG-C5	catgcaggtgggcatctttggga
VEGFA-E3-dCBE-Q285-CAG-C6	ccatgcaggtgggcatctttggg
VEGFA-E3-dCBE-Q285-CAG-C7	accatgcaggtgggcatctttgg
VEGFA-E4-dCBE-Q293-CAA-C4	caccaaggccagcacataggaga
VEGFA-E4-dCBE-Q293-CAA-C6	ctcaccaaggccagcacatagga
VEGFA-E4-dCBE-Q293-CAA-C7	cctcaccaaggccagcacatagg
VEGFA-E4-dCBE-Q295-CAG-C5	aggccagcacataggagagatga
VEGFA-E4-dCBE-Q295-CAG-C8	ccaaggccagcacataggagaga
VEGFA-E4-dCBE-Q304-CAG-C7	ttcctacagcacaacaaatgtga
VEGFA-E5-dCBE-Q319-CAA-C7	gcaagacaagaaaagtaagtggc
VEGFA-E5-dCBE-Q319-CAA-C8	agcaagacaagaaaagtaagtgg
VEGFA-E6-dCBE-R325-CGA-C5	agttcgaggaaagggaaaggggc
VEGFA-E6-dCBE-R325-CGA-C6	cagttcgaggaaagggaaagggg
VEGFA-E6-dCBE-R325-CGA-C7	tcagttcgaggaaagggaaaggg
VEGFA-E6-dCBE-R325-CGA-C8	atcagttcgaggaaagggaaagg
VEGFA-E6-dCBE-W343-TGG-C6	acgctccaggacttataccggga
VEGFA-E6-dCBE-W343-TGG-C8	cacgctccaggacttataccggg
VEGFA-E6-dCBE-W356-TGG-C4	gctccagggcattagacagcagc
VEGFA-E6-dCBE-W356-TGG-C7	gaggctccagggcattagacagc
VEGFA-E7-dCBE-Q377-CAA-C6	ttgtacaagatccgcagacgtgt
VEGFA-E7-dCBE-Q377-CAA-C8	gtttgtacaagatccgcagacgt
VEGFA-E7-dCBE-Q397-CAG-C7	gcgaggcagcttgagttaaacga
	sg_seq
