# Supplementary material for: Development of deaminase-free T-to-S base editor and C-to-G base editor by engineered human uracil DNA glycosylase
Source: Nat Commun. 2024 Jun 8;15:4897. doi: 10.1038/s41467-024-49343-5 (PMC11162499; doi:10.1038/s41467-024-49343-5)
Supplement: Supplementary file 8 — Supplementary Data 5 [file 41467_2024_49343_MOESM8_ESM.xlsx]

## Sheet: CGBE1 vs. mCherry
Supplementary Data 5. Differential gene expression (DEG) results of RNA-seq data (CGBE1 vs. mCherry).
gene_ID	Control_FPKM	Treat_FPKM	log2FC	FDR	DEG	Name	Function
ENSG00000178381	12.2662	53.5882	2.04083	5.66418e-36	up	ZFAND2A	zinc finger AN1-type containing 2A
ENSG00000259040	18.3935	0	-4.2775	1.57455e-24	down	BLOC1S5-TXNDC5	BLOC1S5-TXNDC5 readthrough (NMD candidate)
ENSG00000120129	13.8514	28.4075	0.985585	1.66987e-18	none	DUSP1	dual specificity phosphatase 1
ENSG00000099860	7.48368	15.7572	0.982021	7.4418e-14	none	GADD45B	growth arrest and DNA damage inducible beta
ENSG00000132002	51.2759	267.608	2.36129	1.25768e-13	up	DNAJB1	DnaJ heat shock protein family (Hsp40) member B1
ENSG00000143107	0.0621787	0.569503	0.563281	1.39926e-10	none	FNDC7	fibronectin type III domain containing 7
ENSG00000204241	0.0719637	0.761418	0.716481	4.40808e-10	none	LINC02731
ENSG00000067082	8.65769	13.5713	0.593377	8.44636e-10	none	KLF6	Kruppel like factor 6
ENSG00000168386	0.521588	1.25615	0.568286	2.61288e-08	none	FILIP1L	filamin A interacting protein 1 like
ENSG00000162783	11.0167	16.3923	0.533416	6.70894e-08	none	IER5	immediate early response 5
ENSG00000261556	2.86217	5.45875	0.741843	1.6506e-07	none	SMG1P7	SMG1 pseudogene 7
ENSG00000160570	11.4857	20.0834	0.755831	1.87586e-07	none	DEDD2	death effector domain containing 2
ENSG00000116299	0.267025	0.885699	0.573655	3.32375e-07	none	ELAPOR1	endosome-lysosome associated apoptosis and autophagy regulator 1
ENSG00000214110	3.06356	0.743271	-1.22095	4.23487e-07	down	LDHAP4	lactate dehydrogenase A pseudogene 4
ENSG00000132952	5.59361	8.43428	0.516845	4.23487e-07	none	USPL1	ubiquitin specific peptidase like 1
ENSG00000146453	0.150685	0.888633	0.71485	7.9479e-07	none	PNLDC1	PARN like, ribonuclease domain containing 1
ENSG00000168298	1.27349	4.39949	1.24791	1.99478e-06	up	H1-4	H1.4 linker histone, cluster member
ENSG00000273226	0.949612	3.75754	1.28703	4.99505e-06	up	-
ENSG00000087085	0.887473	2.06911	0.701366	1.15456e-05	none	ACHE	acetylcholinesterase (Cartwright blood group)
ENSG00000116717	44.0077	31.5389	-0.468007	1.28116e-05	none	GADD45A	growth arrest and DNA damage inducible alpha
ENSG00000259075	0.0728567	0.350116	0.331626	1.88445e-05	none	POC1B-GALNT4	POC1B-GALNT4 readthrough
ENSG00000163071	4.21124	2.34311	-0.640435	2.15785e-05	none	SPATA18	spermatogenesis associated 18
ENSG00000107796	14.9538	9.05482	-0.666012	2.15785e-05	none	ACTA2	actin alpha 2, smooth muscle
ENSG00000163874	0.848089	1.81001	0.604542	3.03005e-05	none	ZC3H12A	zinc finger CCCH-type containing 12A
ENSG00000258947	3.03908	5.16484	0.610037	5.0681e-05	none	TUBB3	tubulin beta 3 class III
ENSG00000120694	33.4735	76.2304	1.16368	0.000100801	up	HSPH1	heat shock protein family H (Hsp110) member 1
ENSG00000197588	0.12194	0.808333	0.688664	0.000163712	none	KLKP1	kallikrein pseudogene 1
ENSG00000280385	5.29709	7.62194	0.453328	0.000188601	none	-
ENSG00000178297	0.159957	0.834394	0.661232	0.00018874	none	TMPRSS9	transmembrane serine protease 9
ENSG00000280388	0.297879	1.00856	0.630007	0.000200995	none	-
ENSG00000130164	8.44521	10.2682	0.254608	0.000231781	none	LDLR	low density lipoprotein receptor
ENSG00000150991	651.353	860.293	0.400852	0.000231781	none	UBC	ubiquitin C
ENSG00000162772	106.607	139.931	0.389214	0.00039773	none	ATF3	activating transcription factor 3
ENSG00000248498	9.02664	5.42246	-0.642639	0.00039773	none	ASNSP1	asparagine synthetase pseudogene 1
ENSG00000134574	38.9417	27.9405	-0.464808	0.000572166	none	DDB2	damage specific DNA binding protein 2
ENSG00000125968	8.9028	13.556	0.555702	0.000612962	none	ID1	inhibitor of DNA binding 1, HLH protein
ENSG00000151929	11.484	34.419	1.50444	0.000631946	up	BAG3	BAG cochaperone 3
ENSG00000172780	1.41264	0.136219	-1.08637	0.000896173	down	RAB43	RAB43, member RAS oncogene family
ENSG00000187837	19.8329	28.6474	0.509044	0.00103355	none	H1-2	H1.2 linker histone, cluster member
ENSG00000204390	0.134138	0.672592	0.560489	0.00103669	none	HSPA1L	heat shock protein family A (Hsp70) member 1 like
ENSG00000224660	1.25943	2.20366	0.503762	0.00124274	none	SH3BP5-AS1
ENSG00000105993	56.7168	68.6738	0.271626	0.00192479	none	DNAJB6	DnaJ heat shock protein family (Hsp40) member B6
ENSG00000248643	6.49023	9.85885	0.535789	0.00222015	none	RBM14-RBM4	RBM14-RBM4 readthrough
ENSG00000163683	2.9182	1.98253	-0.393657	0.00227321	none	SMIM14	small integral membrane protein 14
ENSG00000152433	0.997941	1.79987	0.486844	0.00237774	none	ZNF547	zinc finger protein 547
ENSG00000055163	14.0767	12.7649	-0.131324	0.00283983	none	CYFIP2	cytoplasmic FMR1 interacting protein 2
ENSG00000120885	5.33432	8.41713	0.572096	0.00470528	none	CLU	clusterin
ENSG00000139714	0.261016	0.664136	0.400187	0.00554201	none	MORN3	MORN repeat containing 3
ENSG00000173575	17.9435	13.967	-0.339922	0.00578228	none	CHD2	chromodomain helicase DNA binding protein 2
ENSG00000181026	56.5911	44.0821	-0.353293	0.00637494	none	AEN	apoptosis enhancing nuclease
ENSG00000142528	6.21721	8.13434	0.33986	0.00655165	none	ZNF473	zinc finger protein 473
ENSG00000108515	6.73208	10.2492	0.540892	0.00691881	none	ENO3	enolase 3
ENSG00000137411	10.4994	7.85674	-0.376715	0.00709541	none	VARS2	valyl-tRNA synthetase 2, mitochondrial
ENSG00000170345	2.91032	4.59896	0.51787	0.00810696	none	FOS	Fos proto-oncogene, AP-1 transcription factor subunit
ENSG00000163125	8.76501	6.71071	-0.340756	0.00899619	none	RPRD2	regulation of nuclear pre-mRNA domain containing 2
ENSG00000128342	2.41973	1.6015	-0.394537	0.0108366	none	LIF	LIF interleukin 6 family cytokine
ENSG00000070404	2.22986	3.50737	0.480813	0.0108366	none	FSTL3	follistatin like 3
ENSG00000204388	234.693	597.913	1.34544	0.0108366	up	HSPA1B	heat shock protein family A (Hsp70) member 1B
ENSG00000166004	7.77931	5.74975	-0.379273	0.0108448	none	CEP295	centrosomal protein 295
ENSG00000149548	4.34826	2.9682	-0.430586	0.0108951	none	CCDC15	coiled-coil domain containing 15
ENSG00000171951	0.228138	0.714575	0.481378	0.0108951	none	SCG2	secretogranin II
ENSG00000125740	0.656853	1.30195	0.47441	0.0111415	none	FOSB	FosB proto-oncogene, AP-1 transcription factor subunit
ENSG00000236144	3.57468	5.35126	0.47337	0.0129452	none	TMEM147-AS1
ENSG00000068078	8.78286	11.1644	0.314343	0.0129452	none	FGFR3	fibroblast growth factor receptor 3
ENSG00000261654	0.0716287	0.276685	0.252598	0.0129452	none	-
ENSG00000144847	0.560313	0.197969	-0.381245	0.0131152	none	IGSF11	immunoglobulin superfamily member 11
ENSG00000163507	22.2171	17.6061	-0.319417	0.0152017	none	CIP2A	cellular inhibitor of PP2A
ENSG00000176170	2.20884	3.66154	0.538754	0.0152017	none	SPHK1	sphingosine kinase 1
ENSG00000142599	6.54348	4.99374	-0.331775	0.0157174	none	RERE	arginine-glutamic acid dipeptide repeats
ENSG00000138674	33.0676	26.7996	-0.293339	0.0157174	none	SEC31A	SEC31 homolog A, COPII coat complex component
ENSG00000178980	25.7871	31.262	0.268297	0.0157174	none	SELENOW	selenoprotein W
ENSG00000128564	0.145113	1.50184	1.1275	0.0161182	up	VGF	VGF nerve growth factor inducible
ENSG00000106105	64.7261	48.4029	-0.411871	0.0165946	none	GARS1	glycyl-tRNA synthetase 1
ENSG00000230825	0.183076	0.824067	0.624616	0.0170455	none	-
ENSG00000112110	102.267	137.208	0.420459	0.0170455	none	MRPL18	mitochondrial ribosomal protein L18
ENSG00000059728	3.09319	4.77782	0.4973	0.017975	none	MXD1	MAX dimerization protein 1
ENSG00000067064	76.5382	95.4335	0.314627	0.0189758	none	IDI1	isopentenyl-diphosphate delta isomerase 1
ENSG00000267270	0.40581	1.35792	0.746112	0.0213405	none	PARD6G-AS1
ENSG00000197748	0.684452	1.26275	0.4258	0.0216806	none	CFAP43	cilia and flagella associated protein 43
ENSG00000203812	6.74427	10.6406	0.587962	0.0216806	none	H2AC18	H2A clustered histone 18
ENSG00000115541	283.331	356.161	0.329006	0.0220521	none	HSPE1	heat shock protein family E (Hsp10) member 1
ENSG00000135679	30.7843	22.149	-0.457367	0.0225912	none	MDM2	MDM2 proto-oncogene
ENSG00000120254	28.9806	23.2396	-0.306662	0.0231699	none	MTHFD1L	methylenetetrahydrofolate dehydrogenase (NADP+ dependent) 1 like
ENSG00000164199	2.13692	1.71612	-0.207802	0.0243675	none	ADGRV1	adhesion G protein-coupled receptor V1
ENSG00000139687	11.5771	8.98627	-0.332779	0.024692	none	RB1	RB transcriptional corepressor 1
ENSG00000109846	1.43835	18.4954	2.99916	0.0278359	up	CRYAB	crystallin alpha B
ENSG00000105516	5.21427	7.87843	0.514719	0.0287674	none	DBP	D-box binding PAR bZIP transcription factor
ENSG00000112972	54.6231	61.9054	0.1775	0.0290161	none	HMGCS1	3-hydroxy-3-methylglutaryl-CoA synthase 1
ENSG00000120738	1.22679	2.01594	0.437643	0.0290161	none	EGR1	early growth response 1
ENSG00000206535	3.35258	5.07771	0.481658	0.0290161	none	LNP1	leukemia NUP98 fusion partner 1
ENSG00000272196	6.63877	10.3359	0.569488	0.0292672	none	H2AC19	H2A clustered histone 19
ENSG00000006652	46.0256	36.8878	-0.311714	0.0293187	none	IFRD1	interferon related developmental regulator 1
ENSG00000244694	0.218687	0.105508	-0.140617	0.0293187	none	PTCHD4	patched domain containing 4
ENSG00000196204	10.6271	13.824	0.350444	0.0309141	none	RNF216P1
ENSG00000204389	116.366	300.98	1.36344	0.0309141	up	HSPA1A	heat shock protein family A (Hsp70) member 1A
ENSG00000158480	2.80586	3.81458	0.339187	0.0309141	none	SPATA2	spermatogenesis associated 2
ENSG00000005238	1.14278	1.41532	0.17273	0.0326672	none	FAM214B	family with sequence similarity 214 member B
ENSG00000257390	0.560514	6.96784	2.35217	0.0332765	up	-
ENSG00000197102	28.6026	21.0752	-0.423301	0.0346497	none	DYNC1H1	dynein cytoplasmic 1 heavy chain 1
ENSG00000133124	98.7957	120.861	0.288187	0.0346497	none	IRS4	insulin receptor substrate 4
ENSG00000166987	6.80103	4.8682	-0.410746	0.0370003	none	MBD6	methyl-CpG binding domain protein 6
ENSG00000144821	0.11538	0.270062	0.187364	0.0370003	none	MYH15	myosin heavy chain 15
ENSG00000090273	57.3083	75.0781	0.383781	0.0370003	none	NUDC	nuclear distribution C, dynein complex regulator
ENSG00000086758	38.1928	31.7331	-0.259835	0.0372635	none	HUWE1	HECT, UBA and WWE domain containing E3 ubiquitin protein ligase 1
ENSG00000168702	0.584349	0.424694	-0.153237	0.0372635	none	LRP1B	LDL receptor related protein 1B
ENSG00000141376	13.5761	10.2701	-0.371105	0.0377632	none	BCAS3	BCAS3 microtubule associated cell migration factor
ENSG00000154767	18.8916	15.3285	-0.284771	0.0398353	none	XPC	XPC complex subunit, DNA damage recognition and repair factor
ENSG00000130816	41.1794	33.9175	-0.27259	0.0398353	none	DNMT1	DNA methyltransferase 1
ENSG00000262580	0.808116	1.71119	0.58444	0.0437452	none	-
ENSG00000203685	1.18008	1.66105	0.287618	0.0453415	none	STUM	stum, mechanosensory transduction mediator homolog
ENSG00000100591	109.107	134.227	0.29648	0.0454057	none	AHSA1	activator of HSP90 ATPase activity 1
ENSG00000101888	8.19741	11.7446	0.470588	0.0471792	none	NXT2	nuclear transport factor 2 like export factor 2
ENSG00000171223	6.05904	8.27696	0.394181	0.0522959	none	JUNB	JunB proto-oncogene, AP-1 transcription factor subunit
ENSG00000105204	3.68718	2.27376	-0.517772	0.0522959	none	DYRK1B	dual specificity tyrosine phosphorylation regulated kinase 1B
ENSG00000270617	1.26886	3.0954	0.852039	0.0522959	none	URGCP-MRPS24	URGCP-MRPS24 readthrough
ENSG00000269609	12.0392	14.9754	0.293003	0.0582372	none	C10orf95-AS1
ENSG00000271270	3.14056	4.37752	0.377117	0.058407	none	TMCC1-DT
ENSG00000145996	9.01864	6.94168	-0.33517	0.0591674	none	CDKAL1	CDK5 regulatory subunit associated protein 1 like 1
ENSG00000013364	3.20034	4.37963	0.357001	0.0591674	none	MVP	major vault protein
ENSG00000138785	23.7208	19.4457	-0.273928	0.0612496	none	INTS12	integrator complex subunit 12
ENSG00000129968	8.41386	10.5263	0.29207	0.0644005	none	ABHD17A	abhydrolase domain containing 17A, depalmitoylase
ENSG00000286112	1.46833	0.839625	-0.424126	0.0644005	none	-	NCBI gene (formerly Entrezgene);Acc:883]
ENSG00000106211	42.8266	76.8685	0.829235	0.064471	none	HSPB1	heat shock protein family B (small) member 1
ENSG00000265972	18.6824	23.4217	0.311255	0.064471	none	TXNIP	thioredoxin interacting protein
ENSG00000162643	2.71427	1.82231	-0.396203	0.064471	none	DNAI3	dynein axonemal intermediate chain 3
ENSG00000270020	0.152864	0.394976	0.275018	0.064471	none	-
ENSG00000107829	9.10814	6.79535	-0.374833	0.064471	none	FBXW4	F-box and WD repeat domain containing 4
ENSG00000288271	2.59476	3.87169	0.438527	0.064471	none	-
ENSG00000164190	8.03537	6.81705	-0.208959	0.064471	none	NIPBL	NIPBL cohesin loading factor
ENSG00000235590	1.28579	2.51614	0.6213	0.0647509	none	GNAS-AS1
ENSG00000054611	5.1353	3.55243	-0.430498	0.0649672	none	TBC1D22A	TBC1 domain family member 22A
ENSG00000130176	0.341043	1.2846	0.768589	0.06986	none	CNN1	calponin 1
ENSG00000149294	8.36565	5.30086	-0.571831	0.06986	none	NCAM1	neural cell adhesion molecule 1
ENSG00000213780	8.42449	5.42401	-0.552941	0.0708603	none	GTF2H4	general transcription factor IIH subunit 4
ENSG00000137337	24.3113	19.9075	-0.275762	0.0717598	none	MDC1	mediator of DNA damage checkpoint 1
ENSG00000134962	0.045901	0.142238	0.127117	0.0717598	none	KLB	klotho beta
ENSG00000140968	2.5573	3.67761	0.394986	0.0723706	none	IRF8	interferon regulatory factor 8
ENSG00000172183	0.951611	1.93865	0.590486	0.0743408	none	ISG20	interferon stimulated exonuclease gene 20
ENSG00000109771	0.581034	1.01114	0.347146	0.0745015	none	LRP2BP	LRP2 binding protein
ENSG00000091831	0.105026	0.273125	0.204294	0.0750389	none	ESR1	estrogen receptor 1
ENSG00000181804	1.90171	1.17655	-0.414859	0.0770615	none	SLC9A9	solute carrier family 9 member A9
ENSG00000270181	0.037362	0.96809	0.923877	0.0773569	none	BIVM-ERCC5	BIVM-ERCC5 readthrough
ENSG00000128016	1.2771	2.49523	0.618188	0.0776714	none	ZFP36	ZFP36 ring finger protein
ENSG00000075151	20.6708	17.9975	-0.189944	0.0776714	none	EIF4G3	eukaryotic translation initiation factor 4 gamma 3
ENSG00000279641	0.828091	1.58793	0.501462	0.0785104	none	-
ENSG00000107186	8.92973	6.37835	-0.428456	0.0785153	none	MPDZ	multiple PDZ domain crumbs cell polarity complex component
ENSG00000129116	14.1761	10.0098	-0.463016	0.0785153	none	PALLD	palladin, cytoskeletal associated protein
ENSG00000073921	28.1335	23.4375	-0.253582	0.0799086	none	PICALM	phosphatidylinositol binding clathrin assembly protein
ENSG00000249624	0.206448	0.547506	0.359179	0.0810067	none	-
ENSG00000260342	23.1911	35.154	0.579678	0.0835704	none	-
ENSG00000251095	2.53824	1.48521	-0.509662	0.0837537	none	-
ENSG00000107282	0.528915	0.286215	-0.249376	0.0837537	none	APBA1	amyloid beta precursor protein binding family A member 1
ENSG00000184557	0.471082	0.901562	0.370307	0.0837537	none	SOCS3	suppressor of cytokine signaling 3
ENSG00000226049	0.892037	0.498938	-0.335999	0.0837537	none	TLK2P1	tousled like kinase 2 pseudogene 1
ENSG00000090061	15.1813	10.6638	-0.472286	0.0889334	none	CCNK	cyclin K
ENSG00000154162	3.33288	2.60264	-0.266275	0.0890612	none	CDH12	cadherin 12
ENSG00000168439	157.809	196.636	0.315553	0.0900876	none	STIP1	stress induced phosphoprotein 1
ENSG00000075568	8.23982	6.56083	-0.289321	0.0907381	none	TMEM131	transmembrane protein 131
ENSG00000116161	79.4806	98.8225	0.310724	0.0913492	none	CACYBP	calcyclin binding protein
ENSG00000139618	3.78199	2.81383	-0.32637	0.0921982	none	BRCA2	BRCA2 DNA repair associated
ENSG00000234912	5.33465	6.98202	0.33349	0.0927945	none	SNHG20
ENSG00000151491	9.14339	6.94418	-0.35257	0.0944425	none	EPS8	epidermal growth factor receptor pathway substrate 8
ENSG00000113552	20.4387	26.9449	0.382363	0.0944425	none	GNPDA1	glucosamine-6-phosphate deaminase 1
ENSG00000186567	2.06525	3.19111	0.451328	0.0966076	none	CEACAM19	CEA cell adhesion molecule 19
ENSG00000179674	0.184978	0.666562	0.492014	0.0970975	none	ARL14	ADP ribosylation factor like GTPase 14
ENSG00000226754	0.294796	0.933395	0.578412	0.0970975	none	-
ENSG00000066382	2.54591	1.56743	-0.465829	0.0984892	none	MPPED2	metallophosphoesterase domain containing 2
ENSG00000070669	152.164	124.657	-0.285586	0.0984892	none	ASNS	asparagine synthetase (glutamine-hydrolyzing)
ENSG00000181222	25.7817	21.5587	-0.24756	0.0994741	none	POLR2A	RNA polymerase II subunit A
ENSG00000109320	5.61156	4.40406	-0.290948	0.0998468	none	NFKB1	nuclear factor kappa B subunit 1
ENSG00000136527	54.3513	64.8327	0.250188	0.103198	none	TRA2B	transformer 2 beta homolog
ENSG00000151779	7.61436	6.23921	-0.250913	0.103835	none	NBAS	NBAS subunit of NRZ tethering complex
ENSG00000099968	22.7887	18.5104	-0.286036	0.103894	none	BCL2L13	BCL2 like 13
ENSG00000044115	40.6835	34.4501	-0.233685	0.103894	none	CTNNA1	catenin alpha 1
ENSG00000141527	0.111499	0.325455	0.253981	0.104559	none	CARD14	caspase recruitment domain family member 14
ENSG00000117394	11.4547	9.15607	-0.294353	0.106457	none	SLC2A1	solute carrier family 2 member 1
ENSG00000149591	1.09918	1.54052	0.275302	0.106457	none	TAGLN	transgelin
ENSG00000130294	4.48776	3.18167	-0.392138	0.109355	none	KIF1A	kinesin family member 1A
ENSG00000239665	6.40496	8.67863	0.386312	0.109355	none	-
ENSG00000010803	14.2694	11.6696	-0.269279	0.109934	none	SCMH1	Scm polycomb group protein homolog 1
ENSG00000112379	2.32609	1.86712	-0.214226	0.11074	none	ARFGEF3	ARFGEF family member 3
ENSG00000132475	115.739	135.64	0.227085	0.11074	none	H3-3B	H3.3 histone B
ENSG00000261716	2.70398	3.53782	0.292923	0.111056	none	H2BC20P	H2B clustered histone 20, pseudogene
ENSG00000163625	4.91559	3.86316	-0.282626	0.111168	none	WDFY3	WD repeat and FYVE domain containing 3
ENSG00000275066	6.78029	5.42596	-0.275913	0.111396	none	SYNRG	synergin gamma
ENSG00000095752	0.44645	0.941696	0.424801	0.111396	none	IL11	interleukin 11
ENSG00000283765	3.8233	5.81734	0.499188	0.111585	none	-
ENSG00000111725	20.3556	15.3999	-0.380929	0.112714	none	PRKAB1	protein kinase AMP-activated non-catalytic subunit beta 1
ENSG00000143217	1.23643	0.729448	-0.370884	0.112714	none	NECTIN4	nectin cell adhesion molecule 4
ENSG00000281398	28.11	34.1033	0.27009	0.115338	none	SNHG4
ENSG00000125462	2.02521	3.10274	0.439551	0.115338	none	MIR9-1HG
ENSG00000029534	1.11658	0.770724	-0.257394	0.115479	none	ANK1	ankyrin 1
ENSG00000186470	7.18643	9.17699	0.314006	0.117325	none	BTN3A2	butyrophilin subfamily 3 member A2
ENSG00000196497	14.5627	11.4019	-0.327536	0.118776	none	IPO4	importin 4
ENSG00000076201	6.82377	5.34567	-0.30209	0.11907	none	PTPN23	protein tyrosine phosphatase non-receptor type 23
ENSG00000214922	3.01055	3.86796	0.27952	0.119389	none	HLA-F-AS1
ENSG00000092108	30.6989	24.6977	-0.302792	0.119958	none	SCFD1	sec1 family domain containing 1
ENSG00000288473	2.83364	5.4219	0.744284	0.12023	none	-
ENSG00000006327	9.11686	13.3613	0.505424	0.12109	none	TNFRSF12A	TNF receptor superfamily member 12A
ENSG00000132394	9.42429	7.35249	-0.319671	0.121094	none	EEFSEC	eukaryotic elongation factor, selenocysteine-tRNA specific
ENSG00000198513	2.54745	1.72836	-0.378745	0.121094	none	ATL1	atlastin GTPase 1
ENSG00000138623	0.972657	1.4829	0.331886	0.12516	none	SEMA7A	semaphorin 7A (John Milton Hagen blood group)
ENSG00000132688	1.0055	1.5447	0.343533	0.12516	none	NES	nestin
ENSG00000126456	20.3725	26.2869	0.352451	0.12516	none	IRF3	interferon regulatory factor 3
ENSG00000137094	4.0775	5.46038	0.347501	0.12516	none	DNAJB5	DnaJ heat shock protein family (Hsp40) member B5
ENSG00000162804	0.673115	0.928265	0.204766	0.12516	none	SNED1	sushi, nidogen and EGF like domains 1
ENSG00000179912	15.1777	12.3075	-0.281764	0.12516	none	R3HDM2	R3H domain containing 2
ENSG00000273432	0.481006	0.148664	-0.366621	0.12537	none	-
ENSG00000130224	12.9276	10.3313	-0.297642	0.12537	none	LRCH2	leucine rich repeats and calponin homology domain containing 2
ENSG00000151092	25.9174	20.1457	-0.348177	0.12537	none	NGLY1	N-glycanase 1
ENSG00000185567	0.65624	0.825425	0.14032	0.12537	none	AHNAK2	AHNAK nucleoprotein 2
ENSG00000111647	8.86261	7.52776	-0.209802	0.12537	none	UHRF1BP1L	UHRF1 binding protein 1 like
ENSG00000197386	12.5007	10.3121	-0.255166	0.12537	none	HTT	huntingtin
ENSG00000143614	10.9658	9.03205	-0.254299	0.12537	none	GATAD2B	GATA zinc finger domain containing 2B
ENSG00000237417	1.02368	2.1096	0.619751	0.125786	none	XRCC6P1	X-ray repair cross complementing 6 pseudogene 1
ENSG00000156639	18.8343	15.2334	-0.289034	0.125786	none	ZFAND3	zinc finger AN1-type containing 3
ENSG00000135519	0.39297	0.597624	0.197763	0.125786	none	KCNH3	potassium voltage-gated channel subfamily H member 3
ENSG00000099995	24.7678	20.5321	-0.259077	0.126162	none	SF3A1	splicing factor 3a subunit 1
ENSG00000139737	23.4572	20.0187	-0.218584	0.126921	none	SLAIN1	SLAIN motif family member 1
ENSG00000142871	3.50158	4.43903	0.27292	0.126921	none	CCN1	cellular communication network factor 1
ENSG00000048342	3.56818	3.01104	-0.187645	0.126921	none	CC2D2A	coiled-coil and C2 domain containing 2A
ENSG00000111087	0.953908	1.47557	0.341398	0.126921	none	GLI1	GLI family zinc finger 1
ENSG00000262160	0.015462	0.435979	0.499899	0.126921	none	-
ENSG00000258315	19.626	26.9273	0.437209	0.128518	none	C17orf49	chromosome 17 open reading frame 49
ENSG00000151689	8.20283	6.15396	-0.363335	0.130705	none	INPP1	inositol polyphosphate-1-phosphatase
ENSG00000141298	5.22498	4.33485	-0.22262	0.131079	none	SSH2	slingshot protein phosphatase 2
ENSG00000182872	20.4358	16.4817	-0.294176	0.132038	none	RBM10	RNA binding motif protein 10
ENSG00000105643	2.6161	3.77552	0.401222	0.13297	none	ARRDC2	arrestin domain containing 2
ENSG00000239264	68.1903	85.936	0.329384	0.134323	none	TXNDC5	thioredoxin domain containing 5
ENSG00000250644	0.586895	0.118687	-0.5044	0.134323	none	-
ENSG00000157734	2.87617	1.96115	-0.388472	0.134891	none	SNX22	sorting nexin 22
ENSG00000100292	13.0256	45.2937	1.72276	0.137001	none	HMOX1	heme oxygenase 1
ENSG00000124214	36.2098	31.0022	-0.217512	0.137001	none	STAU1	staufen double-stranded RNA binding protein 1
ENSG00000185022	2.67062	3.81368	0.391118	0.137001	none	MAFF	MAF bZIP transcription factor F
ENSG00000173473	37.001	31.2645	-0.236093	0.137001	none	SMARCC1	SWI/SNF related, matrix associated, actin dependent regulator of chromatin subfamily c member 1
ENSG00000181722	0.964776	1.05315	0.0634746	0.137001	none	ZBTB20	zinc finger and BTB domain containing 20
ENSG00000219200	51.6046	59.0414	0.190769	0.137469	none	RNASEK	ribonuclease K
ENSG00000163374	35.4673	29.1325	-0.275282	0.137625	none	YY1AP1	YY1 associated protein 1
ENSG00000263465	10.2683	8.21607	-0.290045	0.138006	none	SRSF8	serine and arginine rich splicing factor 8
ENSG00000168918	3.10737	2.11627	-0.398392	0.139875	none	INPP5D	inositol polyphosphate-5-phosphatase D
ENSG00000254473	1.76203	3.1403	0.584006	0.139875	none	-
ENSG00000107929	17.4806	14.358	-0.267014	0.140431	none	LARP4B	La ribonucleoprotein 4B
ENSG00000100330	6.63433	5.0541	-0.334589	0.146741	none	MTMR3	myotubularin related protein 3
ENSG00000167565	9.63645	12.222	0.313924	0.146964	none	SERTAD3	SERTA domain containing 3
ENSG00000260711	0.0404707	0.117328	0.102816	0.147937	none	-
ENSG00000185345	1.05923	0.567302	-0.393824	0.151733	none	PRKN	parkin RBR E3 ubiquitin protein ligase
ENSG00000108384	41.2802	34.3968	-0.25636	0.156519	none	RAD51C	RAD51 paralog C
ENSG00000101333	2.10896	1.48776	-0.321586	0.161018	none	PLCB4	phospholipase C beta 4
ENSG00000235609	0.486831	0.287808	-0.207324	0.161737	none	-
ENSG00000255339	10.1224	6.20322	-0.626756	0.165321	none	-
ENSG00000137834	6.78773	8.34213	0.262548	0.167016	none	SMAD6	SMAD family member 6
ENSG00000182795	0.433933	0.67129	0.220985	0.167016	none	C1orf116	chromosome 1 open reading frame 116
ENSG00000167470	6.82772	8.78424	0.321867	0.167016	none	MIDN	midnolin
ENSG00000280173	0.884598	1.52621	0.422718	0.168076	none	-
ENSG00000167257	9.02091	6.96674	-0.330953	0.168777	none	RNF214	ring finger protein 214
ENSG00000134899	4.27964	3.41315	-0.258633	0.170464	none	ERCC5	ERCC excision repair 5, endonuclease
ENSG00000198026	5.48648	4.34005	-0.280582	0.170579	none	ZNF335	zinc finger protein 335
ENSG00000214900	0.51104	1.3499	0.63706	0.171279	none	LINC01588
ENSG00000177283	1.67677	2.3087	0.30577	0.177497	none	FZD8	frizzled class receptor 8
ENSG00000015592	0.111267	0.610836	0.535604	0.179106	none	STMN4	stathmin 4
ENSG00000198156	0.848532	1.36525	0.355613	0.179965	none	NPIPB6	nuclear pore complex interacting protein family member B6
ENSG00000152763	2.77117	2.18178	-0.245179	0.181234	none	DNAI4	dynein axonemal intermediate chain 4
ENSG00000267858	1.2991	2.03749	0.401813	0.18287	none	MZF1-AS1
ENSG00000184205	18.7161	22.6731	0.263875	0.18287	none	TSPYL2	TSPY like 2
ENSG00000115963	13.0501	15.6959	0.248922	0.18287	none	RND3	Rho family GTPase 3
ENSG00000006283	0.202379	0.446879	0.267053	0.18287	none	CACNA1G	calcium voltage-gated channel subunit alpha1 G
ENSG00000286235	0	1.40543	1.26629	0.18616	none	-
ENSG00000109670	8.52299	6.39057	-0.36573	0.190408	none	FBXW7	F-box and WD repeat domain containing 7
ENSG00000184677	4.84978	3.95458	-0.239619	0.19432	none	ZBTB40	zinc finger and BTB domain containing 40
ENSG00000186480	129.057	154.856	0.261072	0.19432	none	INSIG1	insulin induced gene 1
ENSG00000126883	6.85565	5.64804	-0.240802	0.197781	none	NUP214	nucleoporin 214
ENSG00000086848	10.5524	8.90634	-0.221772	0.197781	none	ALG9	ALG9 alpha-1,2-mannosyltransferase
ENSG00000225217	1.07559	39.661	4.29206	0.201864	none	HSPA7	heat shock protein family A (Hsp70) member 7 (pseudogene)
ENSG00000118007	7.3417	6.00549	-0.251857	0.201864	none	STAG1	stromal antigen 1
ENSG00000080200	3.49447	2.85562	-0.221185	0.201864	none	CRYBG3	crystallin beta-gamma domain containing 3
ENSG00000115464	13.4401	11.8153	-0.172218	0.202087	none	USP34	ubiquitin specific peptidase 34
ENSG00000005339	7.10109	5.96295	-0.218417	0.202087	none	CREBBP	CREB binding protein
ENSG00000146247	11.5853	9.53689	-0.256292	0.202293	none	PHIP	pleckstrin homology domain interacting protein
ENSG00000147202	4.26834	3.17865	-0.334312	0.202293	none	DIAPH2	diaphanous related formin 2
ENSG00000287562	2.38889	3.20236	0.310386	0.20249	none	-
ENSG00000186166	12.4627	15.9436	0.331773	0.20249	none	CENATAC	centrosomal AT-AC splicing factor
ENSG00000169249	12.9517	10.3444	-0.298459	0.20249	none	ZRSR2	zinc finger CCCH-type, RNA binding motif and serine/arginine rich 2
ENSG00000246130	0.263707	0.536882	0.282344	0.20249	none	-
ENSG00000166348	7.37097	5.84687	-0.28995	0.203214	none	USP54	ubiquitin specific peptidase 54
ENSG00000130766	15.2884	17.9783	0.220501	0.203857	none	SESN2	sestrin 2
ENSG00000101997	5.74338	4.37168	-0.328097	0.203857	none	CCDC22	coiled-coil domain containing 22
ENSG00000101337	20.2416	16.9815	-0.240377	0.203896	none	TM9SF4	transmembrane 9 superfamily member 4
ENSG00000185104	17.1751	14.7024	-0.210979	0.203896	none	FAF1	Fas associated factor 1
ENSG00000196367	12.2874	10.578	-0.198662	0.205143	none	TRRAP	transformation/transcription domain associated protein
ENSG00000130653	0.474441	0.253602	-0.234089	0.205143	none	PNPLA7	patatin like phospholipase domain containing 7
ENSG00000146707	6.41816	4.4126	-0.454739	0.2127	none	POMZP3	POM121 and ZP3 fusion
ENSG00000112877	7.09478	5.68536	-0.275986	0.213587	none	CEP72	centrosomal protein 72
ENSG00000165240	3.20505	2.5488	-0.244792	0.213587	none	ATP7A	ATPase copper transporting alpha
ENSG00000095587	0.251987	0.410556	0.172044	0.217375	none	TLL2	tolloid like 2
ENSG00000166888	8.24311	10.0368	0.255873	0.217375	none	STAT6	signal transducer and activator of transcription 6
ENSG00000188599	4.07612	2.77773	-0.426206	0.217375	none	NPIPP1	nuclear pore complex interacting protein pseudogene 1
ENSG00000204138	11.5387	9.90086	-0.201951	0.221118	none	PHACTR4	phosphatase and actin regulator 4
ENSG00000276168	55.0155	70.8765	0.359694	0.223336	none	RN7SL1
ENSG00000253729	44.2922	37.5468	-0.232652	0.223336	none	PRKDC	protein kinase, DNA-activated, catalytic subunit
ENSG00000113070	2.3793	3.26495	0.335806	0.223587	none	HBEGF	heparin binding EGF like growth factor
ENSG00000116514	9.54485	7.76865	-0.266112	0.223587	none	RNF19B	ring finger protein 19B
ENSG00000096384	405.259	501.563	0.306905	0.223587	none	HSP90AB1	heat shock protein 90 alpha family class B member 1
ENSG00000101096	0.28129	0.157181	-0.146983	0.223587	none	NFATC2	nuclear factor of activated T cells 2
ENSG00000133961	16.3495	13.2645	-0.282468	0.223587	none	NUMB	NUMB endocytic adaptor protein
ENSG00000140598	11.7601	10.3762	-0.165617	0.223587	none	EFL1	elongation factor like GTPase 1
ENSG00000184110	87.8365	72.7452	-0.268604	0.223587	none	EIF3C	eukaryotic translation initiation factor 3 subunit C
ENSG00000087269	27.8222	23.421	-0.239056	0.223587	none	NOP14	NOP14 nucleolar protein
ENSG00000253667	0.372687	0.689438	0.299541	0.223587	none	-
ENSG00000169242	5.53803	7.77454	0.424467	0.22382	none	EFNA1	ephrin A1
ENSG00000165891	8.42941	6.5804	-0.314894	0.225527	none	E2F7	E2F transcription factor 7
ENSG00000109805	28.7193	24.4327	-0.224713	0.229193	none	NCAPG	non-SMC condensin I complex subunit G
ENSG00000176095	15.1305	12.577	-0.248624	0.229193	none	IP6K1	inositol hexakisphosphate kinase 1
ENSG00000241163	0.116895	0.504242	0.429542	0.230232	none	LINC00877
ENSG00000134313	11.5773	10.1062	-0.179455	0.230232	none	KIDINS220	kinase D interacting substrate 220
ENSG00000278996	0.363711	0.697355	0.315751	0.231472	none	-
ENSG00000082805	5.37124	4.62408	-0.179957	0.233088	none	ERC1	ELKS/RAB6-interacting/CAST family member 1
ENSG00000170260	8.06222	6.56398	-0.260718	0.233153	none	ZNF212	zinc finger protein 212
ENSG00000158195	19.9464	16.8941	-0.227215	0.233153	none	WASF2	WASP family member 2
ENSG00000165671	14.3944	13.71	-0.065617	0.233265	none	NSD1	nuclear receptor binding SET domain protein 1
ENSG00000259834	0.121641	0.292966	0.205073	0.233265	none	-
ENSG00000143248	2.87194	1.80937	-0.462808	0.233265	none	RGS5	regulator of G protein signaling 5
ENSG00000118515	1.48816	1.99603	0.267974	0.233265	none	SGK1	serum/glucocorticoid regulated kinase 1
ENSG00000173064	5.56695	4.5302	-0.247892	0.233265	none	HECTD4	HECT domain E3 ubiquitin protein ligase 4
ENSG00000275895	52.8389	70.3832	0.406935	0.233265	none	U2AF1L5	U2 small nuclear RNA auxiliary factor 1 like 5
ENSG00000185710	2.31761	1.46604	-0.427946	0.233265	none	SMG1P4	SMG1 pseudogene 4
ENSG00000139160	0.561897	0.793562	0.199529	0.233875	none	ETFBKMT	electron transfer flavoprotein subunit beta lysine methyltransferase
ENSG00000260260	16.7368	22.2437	0.390096	0.234403	none	SNHG19
ENSG00000196678	19.035	15.7492	-0.258431	0.236454	none	ERI2	ERI1 exoribonuclease family member 2
ENSG00000086730	0.425166	0.906216	0.419582	0.236454	none	LAT2	linker for activation of T cells family member 2
ENSG00000109111	19.6045	17.2641	-0.173949	0.236454	none	SUPT6H	SPT6 homolog, histone chaperone and transcription elongation factor
ENSG00000182324	0.513645	0.850786	0.290111	0.236454	none	KCNJ14	potassium inwardly rectifying channel subfamily J member 14
ENSG00000273373	14.0739	17.7334	0.313562	0.236454	none	-
ENSG00000137960	0.0967967	0.31808	0.265141	0.236454	none	GIPC2	GIPC PDZ domain containing family member 2
ENSG00000271383	10.6603	8.95754	-0.22775	0.236454	none	NBPF19	NBPF member 19
ENSG00000102393	160.296	186.946	0.220608	0.236454	none	GLA	galactosidase alpha
ENSG00000260806	0.504087	1.07974	0.467514	0.236454	none	PAPOLA-DT
ENSG00000006712	24.4811	20.693	-0.232192	0.236454	none	PAF1	PAF1 homolog, Paf1/RNA polymerase II complex component
ENSG00000136271	38.567	32.7945	-0.227507	0.236454	none	DDX56	DEAD-box helicase 56
ENSG00000205209	0.331647	0.153979	-0.206594	0.236454	none	SCGB2B2	secretoglobin family 2B member 2
ENSG00000211451	0.215407	0.722397	0.502979	0.236454	none	GNRHR2	gonadotropin releasing hormone receptor 2 (pseudogene)
ENSG00000073050	19.0038	15.1151	-0.311865	0.236454	none	XRCC1	X-ray repair cross complementing 1
ENSG00000229891	1.54897	2.88073	0.606412	0.236454	none	LINC01315
ENSG00000272842	1.01737	2.33728	0.7262	0.236454	none	-
ENSG00000092098	3.9915	2.14597	-0.665966	0.236454	none	RNF31	ring finger protein 31
ENSG00000037965	2.49233	3.36348	0.32129	0.236454	none	HOXC8	homeobox C8
ENSG00000085840	18.5707	15.4237	-0.252918	0.236454	none	ORC1	origin recognition complex subunit 1
ENSG00000259522	1.2706	3.16214	0.874251	0.236517	none	-
ENSG00000012171	1.21028	1.8948	0.389237	0.237803	none	SEMA3B	semaphorin 3B
ENSG00000164841	0.936112	1.29804	0.24724	0.238271	none	TMEM74	transmembrane protein 74
ENSG00000163141	0.514549	1.03539	0.426414	0.238271	none	BNIPL	BCL2 interacting protein like
ENSG00000160752	129.932	146.746	0.174296	0.238271	none	FDPS	farnesyl diphosphate synthase
ENSG00000248213	0.085801	0.262304	0.2173	0.238271	none	CICP16	capicua transcriptional repressor pseudogene 16
ENSG00000136813	16.9783	14.5802	-0.206539	0.238271	none	ECPAS	Ecm29 proteasome adaptor and scaffold
ENSG00000198719	2.36196	3.01686	0.256766	0.238271	none	DLL1	delta like canonical Notch ligand 1
ENSG00000105737	0.5398	0.862665	0.274625	0.238271	none	GRIK5	glutamate ionotropic receptor kainate type subunit 5
ENSG00000130829	7.59151	9.71265	0.318331	0.238271	none	DUSP9	dual specificity phosphatase 9
ENSG00000115129	4.21499	2.8677	-0.431187	0.238271	none	TP53I3	tumor protein p53 inducible protein 3
ENSG00000229807	610.003	675.952	0.147874	0.238271	none	XIST
ENSG00000164070	9.02835	10.4277	0.188448	0.238271	none	HSPA4L	heat shock protein family A (Hsp70) member 4 like
ENSG00000234147	19.4815	19.9928	0.0355742	0.238271	none	-
ENSG00000005810	12.0002	10.3804	-0.191985	0.238271	none	MYCBP2	MYC binding protein 2
ENSG00000223749	6.73328	9.33226	0.418004	0.238271	none	MIR503HG
ENSG00000170832	10.1164	8.48487	-0.228986	0.238271	none	USP32	ubiquitin specific peptidase 32
ENSG00000171634	12.2326	10.8569	-0.158374	0.238271	none	BPTF	bromodomain PHD finger transcription factor
ENSG00000114279	0.50469	0.245628	-0.272593	0.238271	none	FGF12	fibroblast growth factor 12
ENSG00000181090	16.3612	14.4246	-0.170631	0.238271	none	EHMT1	euchromatic histone lysine methyltransferase 1
ENSG00000138413	25.7377	29.8324	0.205576	0.238271	none	IDH1	isocitrate dehydrogenase (NADP(+)) 1
ENSG00000171649	0.552096	0.794244	0.209158	0.238828	none	ZIK1	zinc finger protein interacting with K protein 1
ENSG00000278311	25.578	21.8938	-0.215281	0.239778	none	GGNBP2	gametogenetin binding protein 2
ENSG00000165512	30.3417	25.3875	-0.248229	0.240162	none	ZNF22	zinc finger protein 22
ENSG00000170315	837.869	1008.24	0.266749	0.240162	none	UBB	ubiquitin B
ENSG00000163807	12.2639	14.4668	0.221673	0.240535	none	KIAA1143	KIAA1143
ENSG00000102572	8.50611	7.23613	-0.206889	0.240599	none	STK24	serine/threonine kinase 24
ENSG00000234127	15.5216	11.848	-0.362805	0.241614	none	TRIM26	tripartite motif containing 26
ENSG00000052749	13.2373	11.4064	-0.198587	0.24714	none	RRP12	ribosomal RNA processing 12 homolog
ENSG00000196247	6.09867	4.80889	-0.289288	0.248402	none	ZNF107	zinc finger protein 107
ENSG00000113161	24.0567	27.678	0.19475	0.24894	none	HMGCR	3-hydroxy-3-methylglutaryl-CoA reductase
ENSG00000187066	0.27791	0.487259	0.21887	0.24894	none	TMEM262	transmembrane protein 262
ENSG00000105419	6.69323	7.92102	0.21362	0.24894	none	MEIS3	Meis homeobox 3
ENSG00000185088	18.3516	19.3018	0.0691516	0.24894	none	RPS27L	ribosomal protein S27 like
ENSG00000141367	47.2484	38.8854	-0.27462	0.252793	none	CLTC	clathrin heavy chain
ENSG00000198945	6.72391	8.22947	0.256918	0.252811	none	L3MBTL3	L3MBTL histone methyl-lysine binding protein 3
ENSG00000196712	11.6321	10.3836	-0.150136	0.253757	none	NF1	neurofibromin 1
ENSG00000286207	0.316047	0.543708	0.230188	0.254034	none	-
ENSG00000186472	1.38335	0.923097	-0.309556	0.256292	none	PCLO	piccolo presynaptic cytomatrix protein
ENSG00000135655	9.8065	8.53959	-0.1799	0.25632	none	USP15	ubiquitin specific peptidase 15
ENSG00000260566	0.481059	0.875966	0.341005	0.25632	none	-
ENSG00000119685	8.46297	6.88864	-0.262516	0.25632	none	TTLL5	tubulin tyrosine ligase like 5
ENSG00000100908	16.8605	13.1134	-0.339712	0.25632	none	EMC9	ER membrane protein complex subunit 9
ENSG00000267374	9.31932	7.10109	-0.349161	0.25632	none	MIR924HG
ENSG00000113407	122.961	108.649	-0.176982	0.25632	none	TARS1	threonyl-tRNA synthetase 1
ENSG00000155974	3.35709	2.85748	-0.175707	0.25632	none	GRIP1	glutamate receptor interacting protein 1
ENSG00000125812	6.08282	7.437	0.252406	0.258116	none	GZF1	GDNF inducible zinc finger protein 1
ENSG00000113384	24.0788	20.4517	-0.225374	0.258116	none	GOLPH3	golgi phosphoprotein 3
ENSG00000133985	1.39655	0.998838	-0.2618	0.258116	none	TTC9	tetratricopeptide repeat domain 9
ENSG00000214336	2.50889	1.87314	-0.288383	0.258116	none	FOXI3	forkhead box I3
ENSG00000110172	39.6916	46.9066	0.235491	0.258116	none	CHORDC1	cysteine and histidine rich domain containing 1
ENSG00000266904	1.24111	2.23918	0.531419	0.258116	none	LINC00663
ENSG00000118816	74.0291	63.5212	-0.217677	0.258116	none	CCNI	cyclin I
ENSG00000132849	6.12538	5.24761	-0.189662	0.258116	none	PATJ	PATJ crumbs cell polarity complex component
ENSG00000286001	0.132733	0.715456	0.598785	0.258116	none	-
ENSG00000271147	5.31716	6.31641	0.211859	0.258221	none	ARMCX5-GPRASP2
ENSG00000197081	12.786	10.8133	-0.222789	0.260109	none	IGF2R	insulin like growth factor 2 receptor
ENSG00000113389	0.326929	0.119272	-0.245531	0.263034	none	NPR3	natriuretic peptide receptor 3
ENSG00000197694	25.132	22.4177	-0.158221	0.26324	none	SPTAN1	spectrin alpha, non-erythrocytic 1
ENSG00000248167	0	2.50454	1.80923	0.263525	none	TRIM39-RPP21	TRIM39-RPP21 readthrough
ENSG00000158161	12.8607	10.1659	-0.311905	0.265598	none	EYA3	EYA transcriptional coactivator and phosphatase 3
ENSG00000168014	6.5098	5.55344	-0.196523	0.265598	none	C2CD3	C2 domain containing 3 centriole elongation regulator
ENSG00000187775	1.45581	1.49565	0.02322	0.267785	none	DNAH17	dynein axonemal heavy chain 17
ENSG00000158467	6.83301	5.83296	-0.197055	0.26789	none	AHCYL2	adenosylhomocysteinase like 2
ENSG00000129003	4.9647	4.56902	-0.099026	0.268423	none	VPS13C	vacuolar protein sorting 13 homolog C
ENSG00000167925	3.09014	4.16627	0.336974	0.269687	none	GHDC	GH3 domain containing
ENSG00000145416	1.02809	1.44361	0.268894	0.269687	none	MARCHF1	membrane associated ring-CH-type finger 1
ENSG00000153707	2.7788	2.03662	-0.315463	0.269687	none	PTPRD	protein tyrosine phosphatase receptor type D
ENSG00000113119	7.1345	8.87752	0.280094	0.269687	none	TMCO6	transmembrane and coiled-coil domains 6
ENSG00000162526	4.11275	2.53178	-0.533703	0.269687	none	TSSK3	testis specific serine kinase 3
ENSG00000100014	11.955	10.1084	-0.221853	0.269687	none	SPECC1L	sperm antigen with calponin homology and coiled-coil domains 1 like
ENSG00000285188	0.291046	0.474024	0.19122	0.269687	none	-
ENSG00000282458	3.27027	5.0759	0.508772	0.269687	none	WASH5P	WASP family homolog 5, pseudogene
ENSG00000176410	2.08242	2.88557	0.334065	0.269687	none	DNAJC30	DnaJ heat shock protein family (Hsp40) member C30
ENSG00000160953	13.2519	16.1945	0.270796	0.269687	none	PWWP3A	PWWP domain containing 3A, DNA repair factor
ENSG00000197044	1.1629	0.743056	-0.311351	0.269687	none	ZNF441	zinc finger protein 441
ENSG00000095777	2.19686	1.65411	-0.268429	0.269687	none	MYO3A	myosin IIIA
ENSG00000117480	2.18601	1.5897	-0.298967	0.269687	none	FAAH	fatty acid amide hydrolase
ENSG00000031081	0.787497	0.594139	-0.165164	0.269687	none	ARHGAP31	Rho GTPase activating protein 31
ENSG00000175193	30.3976	24.3397	-0.309258	0.27033	none	PARL	presenilin associated rhomboid like
ENSG00000135365	9.56842	8.11146	-0.214005	0.27033	none	PHF21A	PHD finger protein 21A
ENSG00000198369	4.75725	3.94985	-0.217996	0.272906	none	SPRED2	sprouty related EVH1 domain containing 2
ENSG00000107104	5.91377	4.77939	-0.258556	0.275117	none	KANK1	KN motif and ankyrin repeat domains 1
ENSG00000134762	9.27065	7.91517	-0.204194	0.275117	none	DSC3	desmocollin 3
ENSG00000131015	7.35288	9.41416	0.318201	0.275117	none	ULBP2	UL16 binding protein 2
ENSG00000188021	7.89498	6.50894	-0.244381	0.276269	none	UBQLN2	ubiquilin 2
ENSG00000112249	15.5434	12.9177	-0.249336	0.27819	none	ASCC3	activating signal cointegrator 1 complex subunit 3
ENSG00000284906	2.17898	1.14878	-0.565047	0.278383	none	-
ENSG00000204463	40.9307	37.08	-0.138971	0.278383	none	BAG6	BAG cochaperone 6
ENSG00000136504	11.792	10.0841	-0.206751	0.278383	none	KAT7	lysine acetyltransferase 7
ENSG00000086061	98.4749	117.526	0.252804	0.278383	none	DNAJA1	DnaJ heat shock protein family (Hsp40) member A1
ENSG00000095209	21.5415	18.8292	-0.184962	0.27843	none	TMEM38B	transmembrane protein 38B
ENSG00000280206	7.69043	5.55354	-0.407152	0.278924	none	-
ENSG00000168906	66.2441	78.5948	0.243268	0.27947	none	MAT2A	methionine adenosyltransferase 2A
ENSG00000233013	3.14084	1.7445	-0.593378	0.282652	none	FAM157B	family with sequence similarity 157 member B
ENSG00000138780	8.192	6.83871	-0.229762	0.283481	none	GSTCD	glutathione S-transferase C-terminal domain containing
ENSG00000181773	0.388843	0.714505	0.303909	0.285915	none	GPR3	G protein-coupled receptor 3
ENSG00000214226	1.58014	2.20507	0.312909	0.285965	none	C17orf67	chromosome 17 open reading frame 67
ENSG00000224635	0.167826	0.390956	0.252251	0.285965	none	-
ENSG00000104517	17.395	15.0962	-0.192587	0.286793	none	UBR5	ubiquitin protein ligase E3 component n-recognin 5
ENSG00000198589	8.27708	7.03784	-0.206863	0.286969	none	LRBA	LPS responsive beige-like anchor protein
ENSG00000288640	2.54585	5.83901	0.947657	0.286969	none	-
ENSG00000185404	1.91755	1.34489	-0.315233	0.286969	none	SP140L	SP140 nuclear body protein like
ENSG00000000460	20.5179	16.5027	-0.297964	0.286969	none	C1orf112	chromosome 1 open reading frame 112
ENSG00000269086	0.072062	0.167201	0.122665	0.287597	none	-
ENSG00000109265	2.44351	1.93725	-0.229416	0.287597	none	CRACD	capping protein inhibiting regulator of actin dynamics
ENSG00000287299	0.446152	0.146344	-0.335179	0.287597	none	-
ENSG00000184545	2.67845	3.22934	0.201333	0.287597	none	DUSP8	dual specificity phosphatase 8
ENSG00000117318	39.0462	46.238	0.238284	0.287597	none	ID3	inhibitor of DNA binding 3, HLH protein
ENSG00000104549	88.9364	101.864	0.193762	0.287597	none	SQLE	squalene epoxidase
ENSG00000158109	3.6153	4.57913	0.273615	0.287597	none	TPRG1L	tumor protein p63 regulated 1 like
ENSG00000279208	4.96766	2.84817	-0.632993	0.289291	none	-
ENSG00000197008	9.54565	7.93471	-0.239155	0.289291	none	ZNF138	zinc finger protein 138
ENSG00000148773	14.5414	12.183	-0.237431	0.289291	none	MKI67	marker of proliferation Ki-67
ENSG00000005884	1.55357	1.17373	-0.232343	0.289291	none	ITGA3	integrin subunit alpha 3
ENSG00000136997	35.7607	39.9329	0.155095	0.289291	none	MYC	MYC proto-oncogene, bHLH transcription factor
ENSG00000166889	16.0119	13.8583	-0.195278	0.289291	none	PATL1	PAT1 homolog 1, processing body mRNA decay factor
ENSG00000178209	3.21367	2.66668	-0.2006	0.289291	none	PLEC	plectin
ENSG00000079459	86.3657	101.27	0.227245	0.289291	none	FDFT1	farnesyl-diphosphate farnesyltransferase 1
ENSG00000114446	20.935	18.1999	-0.192132	0.289291	none	IFT57	intraflagellar transport 57
ENSG00000258818	2.26328	3.2943	0.3961	0.289291	none	RNASE4	ribonuclease A family member 4
ENSG00000280571	2.8799	2.09554	-0.325831	0.289291	none	-
ENSG00000124762	26.7836	31.2573	0.215389	0.290858	none	CDKN1A	cyclin dependent kinase inhibitor 1A
ENSG00000204394	21.9882	18.3658	-0.247381	0.290858	none	VARS1	valyl-tRNA synthetase 1
ENSG00000162616	14.6783	16.7822	0.181665	0.290858	none	DNAJB4	DnaJ heat shock protein family (Hsp40) member B4
ENSG00000125319	5.17729	3.90358	-0.333137	0.290858	none	HROB	homologous recombination factor with OB-fold
ENSG00000215067	1.77658	3.00463	0.528361	0.292533	none	ALOX12-AS1
ENSG00000156042	2.16102	1.59473	-0.284805	0.292533	none	CFAP70	cilia and flagella associated protein 70
ENSG00000139218	16.9636	15.8572	-0.0917109	0.292533	none	SCAF11	SR-related CTD associated factor 11
ENSG00000161509	0.231973	0.369882	0.153081	0.292533	none	GRIN2C	glutamate ionotropic receptor NMDA type subunit 2C
ENSG00000182224	4.40067	6.18031	0.410907	0.294192	none	CYB5D1	cytochrome b5 domain containing 1
ENSG00000254726	6.31288	7.448	0.208169	0.294192	none	MEX3A	mex-3 RNA binding family member A
ENSG00000184384	0.790778	0.554599	-0.204044	0.294192	none	MAML2	mastermind like transcriptional coactivator 2
ENSG00000055208	26.5451	22.4557	-0.23186	0.294192	none	TAB2	TGF-beta activated kinase 1 (MAP3K7) binding protein 2
ENSG00000104067	7.36311	6.46282	-0.164319	0.294677	none	TJP1	tight junction protein 1
ENSG00000162402	18.1569	15.5883	-0.2077	0.294987	none	USP24	ubiquitin specific peptidase 24
ENSG00000161010	11.4226	14.649	0.333101	0.294987	none	MRNIP	MRN complex interacting protein
ENSG00000163069	9.64566	8.03098	-0.237311	0.295866	none	SGCB	sarcoglycan beta
ENSG00000072609	6.20912	5.90343	-0.0625107	0.296544	none	CHFR	checkpoint with forkhead and ring finger domains
ENSG00000136709	15.7346	13.6382	-0.193099	0.29807	none	WDR33	WD repeat domain 33
ENSG00000186976	0.881112	0.532547	-0.295654	0.298871	none	EFCAB6	EF-hand calcium binding domain 6
ENSG00000280063	1.63555	2.36307	0.351676	0.298871	none	-
ENSG00000116761	18.311	14.9803	-0.273131	0.29918	none	CTH	cystathionine gamma-lyase
ENSG00000235092	0.691297	1.09908	0.311631	0.300731	none	ID2-AS1
ENSG00000283486	4.0788	5.29922	0.310685	0.303348	none	FAM95C	family with sequence similarity 95 member C
ENSG00000170242	9.715	8.49013	-0.175132	0.304931	none	USP47	ubiquitin specific peptidase 47
ENSG00000198700	19.9456	17.7572	-0.159202	0.306946	none	IPO9	importin 9
ENSG00000143507	1.79069	2.53374	0.34057	0.307035	none	DUSP10	dual specificity phosphatase 10
ENSG00000135070	19.6059	23.1285	0.22768	0.308279	none	ISCA1	iron-sulfur cluster assembly 1
ENSG00000100867	1.59832	0.886343	-0.461989	0.308756	none	DHRS2	dehydrogenase/reductase 2
ENSG00000215424	5.94254	7.31551	0.260341	0.310911	none	MCM3AP-AS1
ENSG00000145362	3.73725	3.31491	-0.134718	0.312923	none	ANK2	ankyrin 2
ENSG00000063180	8.04312	10.5026	0.347062	0.320496	none	CA11	carbonic anhydrase 11
ENSG00000275835	8.65573	7.67953	-0.153769	0.320496	none	TUBGCP5	tubulin gamma complex associated protein 5
ENSG00000257135	1.18471	1.69999	0.305511	0.320496	none	ODC1-DT
ENSG00000065060	7.7188	6.57105	-0.203637	0.320496	none	UHRF1BP1	UHRF1 binding protein 1
ENSG00000135406	0.642657	1.0779	0.339093	0.320496	none	PRPH	peripherin
ENSG00000101911	26.5635	32.0403	0.261471	0.320496	none	PRPS2	phosphoribosyl pyrophosphate synthetase 2
ENSG00000025293	10.5181	10.2837	-0.0296614	0.321273	none	PHF20	PHD finger protein 20
ENSG00000146006	0.423073	0.25631	-0.179818	0.321273	none	LRRTM2	leucine rich repeat transmembrane neuronal 2
ENSG00000184678	1.61514	2.25671	0.316528	0.321273	none	H2BC21	H2B clustered histone 21
ENSG00000204469	56.4613	48.6768	-0.21002	0.321273	none	PRRC2A	proline rich coiled-coil 2A
ENSG00000090861	51.9486	47.3653	-0.130619	0.321818	none	AARS1	alanyl-tRNA synthetase 1
ENSG00000103051	20.2871	16.9398	-0.246817	0.322117	none	COG4	component of oligomeric golgi complex 4
ENSG00000110025	7.20544	4.63478	-0.542223	0.327363	none	SNX15	sorting nexin 15
ENSG00000136715	8.37979	7.10648	-0.21048	0.327363	none	SAP130	Sin3A associated protein 130
ENSG00000137764	10.0784	8.01561	-0.297259	0.327363	none	MAP2K5	mitogen-activated protein kinase kinase 5
ENSG00000054793	6.00569	5.04545	-0.212679	0.327706	none	ATP9A	ATPase phospholipid transporting 9A (putative)
ENSG00000052802	55.2504	63.1333	0.189212	0.327706	none	MSMO1	methylsterol monooxygenase 1
ENSG00000078674	12.3095	11.1928	-0.126426	0.327706	none	PCM1	pericentriolar material 1
ENSG00000100814	121.306	106.954	-0.180078	0.327706	none	CCNB1IP1	cyclin B1 interacting protein 1
ENSG00000090863	11.6364	10.6183	-0.121185	0.327706	none	GLG1	golgi glycoprotein 1
ENSG00000144674	10.367	8.81989	-0.211071	0.327706	none	GOLGA4	golgin A4
ENSG00000133624	9.66467	7.17249	-0.383991	0.328127	none	ZNF767P	zinc finger family member 767, pseudogene
ENSG00000148219	2.2203	1.52327	-0.351899	0.328887	none	ASTN2	astrotactin 2
ENSG00000116985	1.58546	2.04254	0.234856	0.330404	none	BMP8B	bone morphogenetic protein 8b
ENSG00000124766	25.287	30.063	0.240849	0.331474	none	SOX4	SRY-box transcription factor 4
ENSG00000140044	4.45111	4.65314	0.0525034	0.331474	none	JDP2	Jun dimerization protein 2
ENSG00000057935	17.5228	15.8733	-0.134558	0.332298	none	MTA3	metastasis associated 1 family member 3
ENSG00000136197	1.80417	0.802746	-0.637378	0.332547	none	C7orf25	chromosome 7 open reading frame 25
ENSG00000136404	0.854515	0.422825	-0.382284	0.334798	none	TM6SF1	transmembrane 6 superfamily member 1
ENSG00000197991	0	0.414259	0.500046	0.337565	none	-
ENSG00000168216	8.42747	6.89152	-0.256566	0.338197	none	LMBRD1	LMBR1 domain containing 1
ENSG00000020426	22.8058	18.8759	-0.260292	0.338197	none	MNAT1	MNAT1 component of CDK activating kinase
ENSG00000138802	10.3778	9.21448	-0.15561	0.338197	none	SEC24B	SEC24 homolog B, COPII coat complex component
ENSG00000240291	1.8372	2.82424	0.430704	0.338197	none	-
ENSG00000171790	0.264737	0.473645	0.220552	0.338197	none	SLFNL1	schlafen like 1
ENSG00000075945	12.0657	10.1616	-0.227241	0.339598	none	KIFAP3	kinesin associated protein 3
ENSG00000165006	27.2878	20.7804	-0.377147	0.339598	none	UBAP1	ubiquitin associated protein 1
ENSG00000233381	3.04064	1.75611	-0.55195	0.339598	none	AK4P3	adenylate kinase 4 pseudogene 3
ENSG00000160113	9.37536	11.1521	0.228043	0.339598	none	NR2F6	nuclear receptor subfamily 2 group F member 6
ENSG00000115306	20.3387	18.5798	-0.124105	0.339598	none	SPTBN1	spectrin beta, non-erythrocytic 1
ENSG00000031698	182.854	159.073	-0.199837	0.339598	none	SARS1	seryl-tRNA synthetase 1
ENSG00000165526	16.1659	14.0117	-0.193462	0.339598	none	RPUSD4	RNA pseudouridine synthase D4
ENSG00000130522	14.8295	17.6972	0.240203	0.341322	none	JUND	JunD proto-oncogene, AP-1 transcription factor subunit
ENSG00000124743	0.154277	0.274159	0.142556	0.342111	none	KLHL31	kelch like family member 31
ENSG00000084453	0.954026	0.529209	-0.353664	0.342111	none	SLCO1A2	solute carrier organic anion transporter family member 1A2
ENSG00000218336	2.85297	2.46449	-0.153329	0.342111	none	TENM3	teneurin transmembrane protein 3
ENSG00000135842	1.9002	1.41641	-0.263287	0.342111	none	NIBAN1	niban apoptosis regulator 1
ENSG00000112118	84.6915	74.3761	-0.185044	0.342111	none	MCM3	minichromosome maintenance complex component 3
ENSG00000100906	9.00886	7.12094	-0.301558	0.342111	none	NFKBIA	NFKB inhibitor alpha
ENSG00000015133	2.3372	2.02176	-0.143252	0.342111	none	CCDC88C	coiled-coil domain containing 88C
ENSG00000084764	8.41937	7.0759	-0.222007	0.342111	none	MAPRE3	microtubule associated protein RP/EB family member 3
ENSG00000140090	0.878705	1.08991	0.153703	0.342467	none	SLC24A4	solute carrier family 24 member 4
ENSG00000121931	7.17935	9.76515	0.396311	0.342467	none	LRIF1	ligand dependent nuclear receptor interacting factor 1
ENSG00000125676	46.1906	40.4601	-0.186774	0.342678	none	THOC2	THO complex 2
ENSG00000278959	1.2152	0.800022	-0.299423	0.343251	none	-
ENSG00000182197	5.05474	4.32217	-0.186051	0.343771	none	EXT1	exostosin glycosyltransferase 1
ENSG00000182973	32.8797	26.3987	-0.306312	0.346015	none	CNOT10	CCR4-NOT transcription complex subunit 10
ENSG00000169410	6.58172	5.67114	-0.184593	0.346015	none	PTPN9	protein tyrosine phosphatase non-receptor type 9
ENSG00000173559	3.40923	3.47314	0.0207602	0.346015	none	NABP1	nucleic acid binding protein 1
ENSG00000132603	23.5951	27.4522	0.210166	0.346015	none	NIP7	nucleolar pre-rRNA processing protein NIP7
ENSG00000074755	6.01328	5.2931	-0.156318	0.346015	none	ZZEF1	zinc finger ZZ-type and EF-hand domain containing 1
ENSG00000134107	24.1515	20.7316	-0.210846	0.346015	none	BHLHE40	basic helix-loop-helix family member e40
ENSG00000027847	6.28607	5.12661	-0.250052	0.346015	none	B4GALT7	beta-1,4-galactosyltransferase 7
ENSG00000141867	11.8753	9.94023	-0.234968	0.346015	none	BRD4	bromodomain containing 4
ENSG00000221914	29.8354	28.5331	-0.0622551	0.346015	none	PPP2R2A	protein phosphatase 2 regulatory subunit Balpha
ENSG00000111664	1.38353	2.03246	0.347386	0.346015	none	GNB3	G protein subunit beta 3
ENSG00000104368	12.5095	14.9854	0.242774	0.346015	none	PLAT	plasminogen activator, tissue type
ENSG00000204947	1.36112	1.81024	0.251221	0.346015	none	ZNF425	zinc finger protein 425
ENSG00000067141	10.4912	9.57144	-0.120355	0.346015	none	NEO1	neogenin 1
ENSG00000176912	4.41773	3.11828	-0.395645	0.346015	none	TYMSOS
ENSG00000097007	11.6023	9.95836	-0.201649	0.346015	none	ABL1	ABL proto-oncogene 1, non-receptor tyrosine kinase
ENSG00000152969	0.593524	0.950704	0.291774	0.346015	none	JAKMIP1	janus kinase and microtubule interacting protein 1
ENSG00000230736	0.783421	1.29763	0.365498	0.349933	none	-
ENSG00000173110	11.2686	455.728	5.21829	0.350934	none	HSPA6	heat shock protein family A (Hsp70) member 6
ENSG00000040731	0.486784	0.25832	-0.240696	0.353588	none	CDH10	cadherin 10
ENSG00000197061	1.29703	2.5878	0.643333	0.353588	none	H4C3	H4 clustered histone 3
ENSG00000111206	29.9784	25.6671	-0.216199	0.357506	none	FOXM1	forkhead box M1
ENSG00000138778	7.54045	6.20072	-0.246171	0.357506	none	CENPE	centromere protein E
ENSG00000125505	9.31827	11.3331	0.257331	0.357506	none	MBOAT7	membrane bound O-acyltransferase domain containing 7
ENSG00000224837	6.77245	10.082	0.511772	0.357506	none	GCSHP5	glycine cleavage system protein H pseudogene 5
ENSG00000272599	3.08936	4.46674	0.418803	0.36109	none	-
ENSG00000151006	0.755708	0.947027	0.149219	0.36109	none	PRSS53	serine protease 53
ENSG00000007341	15.4966	13.5258	-0.183547	0.36109	none	ST7L	suppression of tumorigenicity 7 like
ENSG00000226686	0.721934	1.27524	0.401991	0.361644	none	LINC01535
ENSG00000154153	2.6714	1.81401	-0.383706	0.362395	none	RETREG1	reticulophagy regulator 1
ENSG00000164002	2.53493	2.01493	-0.229557	0.366012	none	EXO5	exonuclease 5
ENSG00000119397	4.59696	3.49891	-0.31507	0.366724	none	CNTRL	centriolin
ENSG00000269069	0.651734	1.07412	0.32852	0.369515	none	-
ENSG00000196700	4.8572	4.10678	-0.197798	0.369602	none	ZNF512B	zinc finger protein 512B
ENSG00000149564	0.267638	0.582804	0.32034	0.370505	none	ESAM	endothelial cell adhesion molecule
ENSG00000196730	7.39994	6.47494	-0.168317	0.370505	none	DAPK1	death associated protein kinase 1
ENSG00000237499	0.198628	0.537251	0.358969	0.370505	none	WAKMAR2
ENSG00000143079	6.17313	4.97144	-0.264524	0.37305	none	CTTNBP2NL	CTTNBP2 N-terminal like
ENSG00000167904	12.3215	10.2504	-0.24378	0.37305	none	TMEM68	transmembrane protein 68
ENSG00000163879	0.12354	0.337893	0.25191	0.37305	none	DNALI1	dynein axonemal light intermediate chain 1
ENSG00000088766	12.9477	11.0702	-0.208581	0.37305	none	CRLS1	cardiolipin synthase 1
ENSG00000139734	11.5554	9.84956	-0.210671	0.37305	none	DIAPH3	diaphanous related formin 3
ENSG00000272822	0.47292	1.31252	0.650789	0.37305	none	-
ENSG00000138190	8.44322	6.99049	-0.240995	0.37305	none	EXOC6	exocyst complex component 6
ENSG00000188227	0.53912	0.775357	0.206003	0.37305	none	ZNF793	zinc finger protein 793
ENSG00000101868	13.8141	12.3064	-0.154855	0.37305	none	POLA1	DNA polymerase alpha 1, catalytic subunit
ENSG00000177614	1.61409	1.26507	-0.206748	0.374918	none	PGBD5	piggyBac transposable element derived 5
ENSG00000198793	10.6011	9.22504	-0.182155	0.374918	none	MTOR	mechanistic target of rapamycin kinase
ENSG00000102057	0.518748	0.830914	0.269682	0.374918	none	KCND1	potassium voltage-gated channel subfamily D member 1
ENSG00000234684	3.17074	4.448	0.385425	0.374918	none	SDCBP2-AS1
ENSG00000183199	1.75837	2.45074	0.323088	0.37644	none	HSP90AB3P	heat shock protein 90 alpha family class B member 3, pseudogene
ENSG00000196498	11.6315	9.24668	-0.301872	0.377068	none	NCOR2	nuclear receptor corepressor 2
ENSG00000188681	0.838885	1.34622	0.35151	0.377081	none	TEKT4P2	tektin 4 pseudogene 2
ENSG00000058668	6.26605	5.27242	-0.212148	0.377081	none	ATP2B4	ATPase plasma membrane Ca2+ transporting 4
ENSG00000144381	350.845	400.149	0.189197	0.377081	none	HSPD1	heat shock protein family D (Hsp60) member 1
ENSG00000170049	0.496412	0.83883	0.297281	0.377081	none	KCNAB3	potassium voltage-gated channel subfamily A regulatory beta subunit 3
ENSG00000175175	5.12542	4.22276	-0.229996	0.377081	none	PPM1E	protein phosphatase, Mg2+/Mn2+ dependent 1E
ENSG00000019549	16.4856	21.01	0.331993	0.378967	none	SNAI2	snail family transcriptional repressor 2
ENSG00000160888	9.41728	11.4343	0.255343	0.378967	none	IER2	immediate early response 2
ENSG00000086589	34.6934	30.2872	-0.190084	0.379403	none	RBM22	RNA binding motif protein 22
ENSG00000163347	0.35812	0.17364	-0.210621	0.379875	none	CLDN1	claudin 1
ENSG00000120451	1.10797	0.935895	-0.122856	0.379875	none	SNX19	sorting nexin 19
ENSG00000100097	3.70056	5.6544	0.501476	0.380742	none	LGALS1	galectin 1
ENSG00000135338	3.09046	2.39568	-0.268563	0.381854	none	LCA5	lebercilin LCA5
ENSG00000106078	4.39763	3.72723	-0.191331	0.382934	none	COBL	cordon-bleu WH2 repeat protein
ENSG00000127419	2.99594	2.01527	-0.406248	0.383357	none	TMEM175	transmembrane protein 175
ENSG00000108219	2.04077	2.25854	0.0997922	0.383357	none	TSPAN14	tetraspanin 14
ENSG00000184634	5.94457	5.05018	-0.198907	0.383357	none	MED12	mediator complex subunit 12
ENSG00000167476	0.514075	0.997017	0.399409	0.383357	none	JSRP1	junctional sarcoplasmic reticulum protein 1
ENSG00000049759	6.43213	4.6802	-0.387834	0.383357	none	NEDD4L	NEDD4 like E3 ubiquitin protein ligase
ENSG00000158406	1.26273	1.30708	0.0280034	0.383357	none	H4C8	H4 clustered histone 8
ENSG00000172349	0.15184	0.126917	-0.0315586	0.383357	none	IL16	interleukin 16
ENSG00000272620	0.0802647	0.202992	0.155242	0.383357	none	AFAP1-AS1
ENSG00000269955	1.13585	0	-1.09481	0.383409	none	FMC1-LUC7L2	FMC1-LUC7L2 readthrough
ENSG00000167700	3.92862	5.19572	0.330087	0.383487	none	MFSD3	major facilitator superfamily domain containing 3
ENSG00000132837	0.634808	0.299262	-0.331429	0.383898	none	DMGDH	dimethylglycine dehydrogenase
ENSG00000003137	1.07627	1.44591	0.236376	0.384544	none	CYP26B1	cytochrome P450 family 26 subfamily B member 1
ENSG00000164970	11.3249	9.43589	-0.240026	0.384544	none	FAM219A	family with sequence similarity 219 member A
ENSG00000131080	7.83494	6.3715	-0.261263	0.387983	none	EDA2R	ectodysplasin A2 receptor
ENSG00000066084	7.06319	6.08696	-0.186183	0.390273	none	DIP2B	disco interacting protein 2 homolog B
ENSG00000197852	2.03131	1.73135	-0.15033	0.39145	none	INKA2	inka box actin regulator 2
ENSG00000070366	4.80957	3.91034	-0.242611	0.391615	none	SMG6	SMG6 nonsense mediated mRNA decay factor
ENSG00000243137	0.489272	1.07748	0.480224	0.391615	none	PSG4	pregnancy specific beta-1-glycoprotein 4
ENSG00000215817	1.75849	1.33681	-0.23934	0.391615	none	ZC3H11B	zinc finger CCCH-type containing 11B
ENSG00000141564	6.16434	5.06083	-0.241318	0.392264	none	RPTOR	regulatory associated protein of MTOR complex 1
ENSG00000212123	1.82602	1.21711	-0.350094	0.397597	none	PRR22	proline rich 22
ENSG00000148218	5.81926	6.8938	0.211105	0.397597	none	ALAD	aminolevulinate dehydratase
ENSG00000100290	0.481937	0.977328	0.416068	0.398751	none	BIK	BCL2 interacting killer
ENSG00000115760	7.82732	6.97003	-0.147389	0.40037	none	BIRC6	baculoviral IAP repeat containing 6
ENSG00000283128	1.33858	1.83293	0.276663	0.40037	none	-
ENSG00000251474	9.73778	11.4396	0.212241	0.400485	none	RPL32P3	ribosomal protein L32 pseudogene 3
ENSG00000124508	20.32	17.0016	-0.244081	0.400485	none	BTN2A2	butyrophilin subfamily 2 member A2
ENSG00000243766	0.33247	0.669637	0.325431	0.402002	none	HOTTIP
ENSG00000107984	0.696797	1.12327	0.323476	0.403942	none	DKK1	dickkopf WNT signaling pathway inhibitor 1
ENSG00000263740	5.00654	7.90881	0.568698	0.404986	none	RN7SL4P
ENSG00000277462	1.54706	1.9558	0.214712	0.404986	none	ZNF670	zinc finger protein 670
ENSG00000140718	6.15631	5.66948	-0.101641	0.404986	none	FTO	FTO alpha-ketoglutarate dependent dioxygenase
ENSG00000286223	1.28606	2.11874	0.448099	0.404986	none	-
ENSG00000123201	1.21506	0.818014	-0.284983	0.404986	none	GUCY1B2	guanylate cyclase 1 soluble subunit beta 2 (pseudogene)
ENSG00000279953	0.221581	0.5589	0.351779	0.404986	none	-
ENSG00000171723	6.81003	5.53696	-0.256709	0.404986	none	GPHN	gephyrin
ENSG00000143493	20.6679	17.8974	-0.197372	0.404986	none	INTS7	integrator complex subunit 7
ENSG00000130363	4.28157	3.53203	-0.22081	0.404986	none	RSPH3	radial spoke head 3
ENSG00000257761	0.163907	0.366555	0.231568	0.404986	none	-
ENSG00000082068	9.65419	8.63081	-0.145692	0.407231	none	WDR70	WD repeat domain 70
ENSG00000115414	7.01818	6.30828	-0.133744	0.407494	none	FN1	fibronectin 1
ENSG00000117523	29.7118	26.6319	-0.152456	0.407494	none	PRRC2C	proline rich coiled-coil 2C
ENSG00000011422	4.94634	6.57502	0.349247	0.407494	none	PLAUR	plasminogen activator, urokinase receptor
ENSG00000163701	0.415674	0.599232	0.17589	0.407494	none	IL17RE	interleukin 17 receptor E
ENSG00000072736	11.4288	9.47545	-0.246678	0.408083	none	NFATC3	nuclear factor of activated T cells 3
ENSG00000104133	7.51642	6.88092	-0.111882	0.408083	none	SPG11	SPG11 vesicle trafficking associated, spatacsin
ENSG00000157445	3.10909	2.50269	-0.230358	0.408083	none	CACNA2D3	calcium voltage-gated channel auxiliary subunit alpha2delta 3
ENSG00000165475	7.37697	5.82914	-0.294723	0.408083	none	CRYL1	crystallin lambda 1
ENSG00000157349	19.3569	14.7176	-0.373139	0.408083	none	DDX19B	DEAD-box helicase 19B
ENSG00000042286	0.987328	0.68983	-0.233952	0.408083	none	AIFM2	apoptosis inducing factor mitochondria associated 2
ENSG00000172201	20.2006	22.8569	0.170304	0.408083	none	ID4	inhibitor of DNA binding 4, HLH protein
ENSG00000170653	9.17712	8.11889	-0.158399	0.408083	none	ATF7	activating transcription factor 7
ENSG00000116641	13.2967	12.1324	-0.122554	0.408083	none	DOCK7	dedicator of cytokinesis 7
ENSG00000076555	2.85475	2.37182	-0.193108	0.408083	none	ACACB	acetyl-CoA carboxylase beta
ENSG00000109339	0.892647	0.535887	-0.301334	0.408083	none	MAPK10	mitogen-activated protein kinase 10
ENSG00000282933	1.52804	1.02752	-0.318304	0.408083	none	RHOXF1P3	Rhox homeobox family member 1 pseudogene 3
ENSG00000137601	5.48785	4.72225	-0.181159	0.408083	none	NEK1	NIMA related kinase 1
ENSG00000259976	0.159863	0.249295	0.107159	0.408083	none	-
ENSG00000103197	12.5481	11.4819	-0.11825	0.408085	none	TSC2	TSC complex subunit 2
ENSG00000213889	4.94535	6.49157	0.333507	0.408862	none	PPM1N	protein phosphatase, Mg2+/Mn2+ dependent 1N (putative)
ENSG00000136943	7.7959	10.3204	0.364018	0.408862	none	CTSV	cathepsin V
ENSG00000166402	10.8663	12.4468	0.18039	0.408862	none	TUB	TUB bipartite transcription factor
ENSG00000119328	13.5189	11.131	-0.259228	0.408862	none	ABITRAM	actin binding transcription modulator
ENSG00000108799	11.7556	14.0555	0.239161	0.408862	none	EZH1	enhancer of zeste 1 polycomb repressive complex 2 subunit
ENSG00000100344	5.67355	6.99657	0.260927	0.408862	none	PNPLA3	patatin like phospholipase domain containing 3
ENSG00000213625	7.67104	8.68154	0.159031	0.408862	none	LEPROT	leptin receptor overlapping transcript
ENSG00000196418	1.91498	2.24	0.15251	0.410166	none	ZNF124	zinc finger protein 124
ENSG00000215375	4.39641	3.57402	-0.238536	0.414169	none	MYL5	myosin light chain 5
ENSG00000125107	41.68	37.3918	-0.152763	0.414282	none	CNOT1	CCR4-NOT transcription complex subunit 1
ENSG00000144802	1.89784	2.76124	0.376232	0.416179	none	NFKBIZ	NFKB inhibitor zeta
ENSG00000152193	28.7185	25.0522	-0.189958	0.416179	none	OBI1	ORC ubiquitin ligase 1
ENSG00000154822	4.56671	4.03564	-0.144648	0.416179	none	PLCL2	phospholipase C like 2
ENSG00000101577	3.9098	3.32318	-0.183571	0.418554	none	LPIN2	lipin 2
ENSG00000125744	6.50765	6.58687	0.0151444	0.419689	none	RTN2	reticulon 2
ENSG00000243289	2.04658	3.66711	0.615336	0.419689	none	AGAP13P	ArfGAP with GTPase domain, ankyrin repeat and PH domain 13, pseudogene
ENSG00000185189	2.08717	2.77448	0.289995	0.419689	none	NRBP2	nuclear receptor binding protein 2
ENSG00000111727	4.55891	3.73952	-0.230058	0.419978	none	HCFC2	host cell factor C2
ENSG00000137558	1.33276	0.906711	-0.290949	0.421844	none	PI15	peptidase inhibitor 15
ENSG00000224411	5.77506	7.27014	0.287678	0.422462	none	HSP90AA2P	heat shock protein 90 alpha family class A member 2, pseudogene
ENSG00000135837	6.06141	5.0966	-0.211949	0.422462	none	CEP350	centrosomal protein 350
ENSG00000106948	0.961725	0.845413	-0.0881796	0.422462	none	AKNA	AT-hook transcription factor
ENSG00000158246	0.28593	0.524399	0.245429	0.423859	none	TENT5B	terminal nucleotidyltransferase 5B
ENSG00000110200	23.5749	27.8743	0.2326	0.423859	none	ANAPC15	anaphase promoting complex subunit 15
ENSG00000006468	0.245941	0.4616	0.230313	0.423859	none	ETV1	ETS variant transcription factor 1
ENSG00000288701	31.1943	27.6863	-0.166444	0.424006	none	PRRC2B	proline rich coiled-coil 2B
ENSG00000198496	1.52141	2.3404	0.405788	0.424006	none	NBR2
ENSG00000273155	1.08344	0.370631	-0.604125	0.424006	none	-
ENSG00000158458	1.27761	0.796091	-0.342658	0.426067	none	NRG2	neuregulin 2
ENSG00000110395	9.27697	7.94609	-0.200086	0.426067	none	CBL	Cbl proto-oncogene
ENSG00000284292	5.06819	0.694585	-1.84033	0.4278	none	-
ENSG00000253540	1.24228	2.09295	0.464022	0.433695	none	FAM86HP	family with sequence similarity 86 member H, pseudogene
ENSG00000174951	1.70417	1.18104	-0.310171	0.433993	none	FUT1	fucosyltransferase 1 (H blood group)
ENSG00000198604	20.0401	18.1071	-0.139035	0.437901	none	BAZ1A	bromodomain adjacent to zinc finger domain 1A
ENSG00000080802	9.80452	8.18451	-0.23436	0.437901	none	CNOT4	CCR4-NOT transcription complex subunit 4
ENSG00000228223	6.28548	5.31668	-0.205859	0.437901	none	HCG11
ENSG00000100154	3.62765	2.96882	-0.22157	0.438282	none	TTC28	tetratricopeptide repeat domain 28
ENSG00000117877	2.84877	3.69671	0.287251	0.439099	none	POLR1G	RNA polymerase I subunit G
ENSG00000144355	6.65482	7.99344	0.232505	0.439099	none	DLX1	distal-less homeobox 1
ENSG00000153339	15.412	13.6991	-0.159017	0.439153	none	TRAPPC8	trafficking protein particle complex 8
ENSG00000087087	47.2022	40.5124	-0.215559	0.439918	none	SRRT	serrate, RNA effector molecule
ENSG00000215612	4.19544	5.46251	0.314849	0.440738	none	HMX1	H6 family homeobox 1
ENSG00000117450	450.516	519.927	0.206305	0.440738	none	PRDX1	peroxiredoxin 1
ENSG00000154889	6.56122	5.9343	-0.124869	0.440738	none	MPPE1	metallophosphoesterase 1
ENSG00000177606	92.5628	107.685	0.216147	0.441122	none	JUN	Jun proto-oncogene, AP-1 transcription factor subunit
ENSG00000164362	0.542261	0.789877	0.214814	0.441122	none	TERT	telomerase reverse transcriptase
ENSG00000284747	0.365633	0.6596	0.281266	0.441122	none	-
ENSG00000084070	15.9197	13.9622	-0.177381	0.441122	none	SMAP2	small ArfGAP2
ENSG00000128346	2.0784	1.57027	-0.260257	0.441122	none	C22orf23	chromosome 22 open reading frame 23
ENSG00000158373	6.09442	7.53079	0.265994	0.441122	none	H2BC5	H2B clustered histone 5
ENSG00000147316	7.04921	6.17203	-0.166467	0.441122	none	MCPH1	microcephalin 1
ENSG00000231154	2.04936	2.70722	0.281831	0.441122	none	MORF4L2-AS1
ENSG00000071054	19.5616	16.4658	-0.235419	0.441122	none	MAP4K4	mitogen-activated protein kinase kinase kinase kinase 4
ENSG00000215014	0.394462	0.673155	0.262863	0.441304	none	-
ENSG00000167131	0.555173	1.25711	0.537402	0.441304	none	CCDC103	coiled-coil domain containing 103
ENSG00000170681	1.58767	2.21022	0.31102	0.442887	none	CAVIN4	caveolae associated protein 4
ENSG00000213906	1.37178	1.83558	0.257673	0.443568	none	LTB4R2	leukotriene B4 receptor 2
ENSG00000113522	10.0053	8.4592	-0.218409	0.443568	none	RAD50	RAD50 double strand break repair protein
ENSG00000119912	11.1573	9.69728	-0.184582	0.443568	none	IDE	insulin degrading enzyme
ENSG00000131951	0.476073	0.304682	-0.178066	0.443568	none	LRRC9	leucine rich repeat containing 9
ENSG00000280367	0.492491	0.780552	0.254602	0.443568	none	-
ENSG00000065000	33.3815	29.3196	-0.181378	0.444237	none	AP3D1	adaptor related protein complex 3 subunit delta 1
ENSG00000175582	27.0472	23.7792	-0.178728	0.447539	none	RAB6A	RAB6A, member RAS oncogene family
ENSG00000186638	3.0362	2.6511	-0.144669	0.447711	none	KIF24	kinesin family member 24
ENSG00000103253	3.65396	4.64973	0.279722	0.449464	none	HAGHL	hydroxyacylglutathione hydrolase like
ENSG00000123836	3.52291	4.20467	0.202554	0.449464	none	PFKFB2	6-phosphofructo-2-kinase/fructose-2,6-biphosphatase 2
ENSG00000197299	14.9964	13.3139	-0.160323	0.449464	none	BLM	BLM RecQ like helicase
ENSG00000051108	26.783	23.7906	-0.164408	0.449464	none	HERPUD1	homocysteine inducible ER protein with ubiquitin like domain 1
ENSG00000048392	13.6973	11.7256	-0.207813	0.449464	none	RRM2B	ribonucleotide reductase regulatory TP53 inducible subunit M2B
ENSG00000104177	9.22797	7.61156	-0.248174	0.449464	none	MYEF2	myelin expression factor 2
ENSG00000100307	1.55342	2.2018	0.326454	0.449464	none	CBX7	chromobox 7
ENSG00000187091	1.88399	1.39858	-0.265885	0.449464	none	PLCD1	phospholipase C delta 1
ENSG00000244509	24.7726	21.2576	-0.211539	0.449464	none	APOBEC3C	apolipoprotein B mRNA editing enzyme catalytic subunit 3C
ENSG00000100393	10.6943	9.67099	-0.132112	0.449464	none	EP300	E1A binding protein p300
ENSG00000155097	8.62023	9.52724	0.129984	0.449464	none	ATP6V1C1	ATPase H+ transporting V1 subunit C1
ENSG00000285920	0.573242	0	-0.65374	0.449464	none	-
ENSG00000119522	6.08434	4.97593	-0.245471	0.44949	none	DENND1A	DENN domain containing 1A
ENSG00000171408	0.266035	0.152709	-0.135289	0.450031	none	PDE7B	phosphodiesterase 7B
ENSG00000189007	11.4475	12.9887	0.168408	0.450031	none	ADAT2	adenosine deaminase tRNA specific 2
ENSG00000133812	6.63671	6.03288	-0.118835	0.450031	none	SBF2	SET binding factor 2
ENSG00000180357	4.91445	4.22641	-0.178424	0.450031	none	ZNF609	zinc finger protein 609
ENSG00000138138	27.5444	25.4705	-0.10882	0.450162	none	ATAD1	ATPase family AAA domain containing 1
ENSG00000236264	2.30523	1.52751	-0.387032	0.451974	none	RPL26P30	ribosomal protein L26 pseudogene 30
ENSG00000155158	2.14492	2.55941	0.178617	0.451974	none	TTC39B	tetratricopeptide repeat domain 39B
ENSG00000099381	10.609	8.99192	-0.216405	0.453132	none	SETD1A	SET domain containing 1A, histone lysine methyltransferase
ENSG00000120963	8.87268	10.4488	0.213685	0.453132	none	ZNF706	zinc finger protein 706
ENSG00000150471	2.88872	2.54824	-0.132193	0.453132	none	ADGRL3	adhesion G protein-coupled receptor L3
ENSG00000205578	1.96948	1.41084	-0.300674	0.453132	none	POM121B	POM121 transmembrane nucleoporin B (pseudogene)
ENSG00000073331	3.64926	2.63575	-0.354749	0.453132	none	ALPK1	alpha kinase 1
ENSG00000127603	10.5505	7.96992	-0.364789	0.453132	none	MACF1	microtubule actin crosslinking factor 1
ENSG00000136928	0.332807	0.240363	-0.103705	0.453132	none	GABBR2	gamma-aminobutyric acid type B receptor subunit 2
ENSG00000106554	68.6814	61.054	-0.167249	0.453132	none	CHCHD3	coiled-coil-helix-coiled-coil-helix domain containing 3
ENSG00000239382	7.53551	8.83361	0.204243	0.453132	none	ALKBH6	alkB homolog 6
ENSG00000167107	10.2084	8.70879	-0.207222	0.453132	none	ACSF2	acyl-CoA synthetase family member 2
ENSG00000080546	16.2705	14.4613	-0.159652	0.453132	none	SESN1	sestrin 1
ENSG00000112159	6.96017	6.10199	-0.164576	0.453132	none	MDN1	midasin AAA ATPase 1
ENSG00000280287	1.00429	0.621971	-0.305345	0.453132	none	-
ENSG00000051382	3.8558	3.39835	-0.142746	0.453132	none	PIK3CB	phosphatidylinositol-4,5-bisphosphate 3-kinase catalytic subunit beta
ENSG00000080839	5.82102	4.92326	-0.203598	0.453132	none	RBL1	RB transcriptional corepressor like 1
ENSG00000172379	3.52675	2.88214	-0.221623	0.453132	none	ARNT2	aryl hydrocarbon receptor nuclear translocator 2
ENSG00000188177	3.07946	2.53614	-0.206203	0.454645	none	ZC3H6	zinc finger CCCH-type containing 6
ENSG00000135835	0.310111	0.274494	-0.0397648	0.454645	none	KIAA1614	KIAA1614
ENSG00000167394	1.9762	2.64667	0.293107	0.454722	none	ZNF668	zinc finger protein 668
ENSG00000272335	4.10494	5.05185	0.245482	0.458562	none	-
ENSG00000229036	1.68552	2.74135	0.478356	0.458562	none	VDAC1P8	voltage dependent anion channel 1 pseudogene 8
ENSG00000169016	9.93385	13.3264	0.389875	0.45889	none	E2F6	E2F transcription factor 6
ENSG00000095485	24.1701	26.9534	0.151313	0.459983	none	CWF19L1	CWF19 like cell cycle control factor 1
ENSG00000099250	3.3259	2.65918	-0.241481	0.461486	none	NRP1	neuropilin 1
ENSG00000105722	13.4505	15.3717	0.180089	0.461854	none	ERF	ETS2 repressor factor
ENSG00000215304	1.97439	1.12027	-0.488346	0.461854	none	-
ENSG00000249042	0.346665	0.623409	0.269635	0.461854	none	-
ENSG00000111261	2.66837	2.01914	-0.281003	0.461987	none	MANSC1	MANSC domain containing 1
ENSG00000048991	15.5579	13.4153	-0.199919	0.462778	none	R3HDM1	R3H domain containing 1
ENSG00000157837	8.7359	7.55869	-0.185924	0.462778	none	SPPL3	signal peptide peptidase like 3
ENSG00000204257	1.48588	2.25318	0.388091	0.462778	none	HLA-DMA	major histocompatibility complex, class II, DM alpha
ENSG00000114270	1.63993	1.95472	0.162521	0.462778	none	COL7A1	collagen type VII alpha 1 chain
ENSG00000140403	0.386163	0.629342	0.233192	0.462778	none	DNAJA4	DnaJ heat shock protein family (Hsp40) member A4
ENSG00000270069	14.9141	17.7785	0.238778	0.462778	none	MIR222HG
ENSG00000148396	10.9958	9.06138	-0.2537	0.462778	none	SEC16A	SEC16 homolog A, endoplasmic reticulum export factor
ENSG00000110169	1.10607	1.88869	0.455858	0.462778	none	HPX	hemopexin
ENSG00000073111	58.2334	50.1593	-0.211416	0.462778	none	MCM2	minichromosome maintenance complex component 2
ENSG00000262668	0.512787	0.919327	0.343392	0.462778	none	-
ENSG00000105793	6.36421	5.72604	-0.130774	0.462778	none	GTPBP10	GTP binding protein 10
ENSG00000188848	4.40644	5.1398	0.183513	0.463015	none	BEND4	BEN domain containing 4
ENSG00000240429	0.900226	0.559474	-0.285112	0.463015	none	LRRFIP1P1	LRR binding FLII interacting protein 1 pseudogene 1
ENSG00000278763	11.7832	7.68867	-0.557045	0.463015	none	FAM27B	family with sequence similarity 27 member B
ENSG00000274964	1.55608	0.939461	-0.398277	0.463015	none	-
ENSG00000266714	0.756704	0.969658	0.165075	0.463209	none	MYO15B	myosin XVB
ENSG00000127957	7.59284	5.60746	-0.379038	0.463209	none	PMS2P3	PMS1 homolog 2, mismatch repair system component pseudogene 3
ENSG00000142156	12.4122	14.4119	0.2005	0.463209	none	COL6A1	collagen type VI alpha 1 chain
ENSG00000235363	16.8327	10.307	-0.657305	0.463209	none	SNRPGP10	small nuclear ribonucleoprotein polypeptide G pseudogene 10
ENSG00000198924	11.354	9.70488	-0.206705	0.463209	none	DCLRE1A	DNA cross-link repair 1A
ENSG00000213903	2.39314	3.01562	0.243005	0.463209	none	LTB4R	leukotriene B4 receptor
ENSG00000204623	2.82027	3.1561	0.121557	0.46327	none	ZNRD1ASP	zinc ribbon domain containing 1 antisense, pseudogene
ENSG00000130202	15.4908	17.4973	0.165657	0.466651	none	NECTIN2	nectin cell adhesion molecule 2
ENSG00000130584	1.01863	1.28312	0.17763	0.466651	none	ZBTB46	zinc finger and BTB domain containing 46
ENSG00000279453	2.65415	3.42047	0.274666	0.466651	none	-
ENSG00000164309	0.274515	0.165986	-0.128398	0.466858	none	CMYA5	cardiomyopathy associated 5
ENSG00000255458	0.244308	0.398277	0.168307	0.466982	none	-
ENSG00000196235	28.7225	25.5264	-0.164126	0.468078	none	SUPT5H	SPT5 homolog, DSIF elongation factor subunit
ENSG00000186141	17.9505	15.1094	-0.234334	0.468078	none	POLR3C	RNA polymerase III subunit C
ENSG00000272886	15.1768	13.403	-0.167562	0.468078	none	DCP1A	decapping mRNA 1A
ENSG00000122483	5.85235	4.8549	-0.226954	0.468105	none	CCDC18	coiled-coil domain containing 18
ENSG00000132182	12.231	10.6154	-0.187883	0.470061	none	NUP210	nucleoporin 210
ENSG00000204444	1.21996	2.12114	0.49154	0.47079	none	APOM	apolipoprotein M
ENSG00000029993	52.7346	59.9959	0.18286	0.473576	none	HMGB3	high mobility group box 3
ENSG00000008869	6.49436	5.68836	-0.164152	0.473576	none	HEATR5B	HEAT repeat containing 5B
ENSG00000156232	5.13578	4.28968	-0.214067	0.473644	none	WHAMM	WASP homolog associated with actin, golgi membranes and microtubules
ENSG00000256542	0.23848	0.431383	0.208839	0.473893	none	-
ENSG00000078237	5.68396	4.76993	-0.21215	0.473893	none	TIGAR	TP53 induced glycolysis regulatory phosphatase
ENSG00000109944	2.4945	1.97022	-0.234515	0.474819	none	JHY	junctional cadherin complex regulator
ENSG00000100427	0.384159	0.600142	0.20919	0.475888	none	MLC1	modulator of VRAC current 1
ENSG00000112137	0.854656	1.42693	0.387983	0.476706	none	PHACTR1	phosphatase and actin regulator 1
ENSG00000165695	1.05389	0.453022	-0.499305	0.476706	none	AK8	adenylate kinase 8
ENSG00000288622	2.39074	1.87561	-0.237731	0.476706	none	PDCD6-AHRR	PDCD6-AHRR readthrough (NMD candidate)
ENSG00000131591	3.03643	3.77663	0.242912	0.476972	none	C1orf159	chromosome 1 open reading frame 159
ENSG00000267221	0.599815	0.854492	0.213119	0.478109	none	C17orf113	chromosome 17 open reading frame 113
ENSG00000148411	2.54775	2.06609	-0.210504	0.480034	none	NACC2	NACC family member 2
ENSG00000198908	3.24756	2.47104	-0.291267	0.480034	none	BHLHB9	basic helix-loop-helix family member b9
ENSG00000183604	7.39561	5.18578	-0.44068	0.480034	none	SMG1P5	SMG1 pseudogene 5
ENSG00000254206	1.15498	1.65361	0.300278	0.480034	none	NPIPB11	nuclear pore complex interacting protein family member B11
ENSG00000156381	2.94604	3.45673	0.175581	0.480085	none	ANKRD9	ankyrin repeat domain 9
ENSG00000178026	2.39969	3.05387	0.253897	0.480085	none	LRRC75B	leucine rich repeat containing 75B
ENSG00000197603	4.63546	4.11904	-0.138658	0.481403	none	CPLANE1	ciliogenesis and planar polarity effector 1
ENSG00000272391	12.7356	11.0632	-0.187306	0.481854	none	POM121C	POM121 transmembrane nucleoporin C
ENSG00000064300	0.408154	0.668773	0.244982	0.481854	none	NGFR	nerve growth factor receptor
ENSG00000232656	3.62809	1.51894	-0.877602	0.481854	none	IDI2-AS1
ENSG00000028116	12.8381	10.5537	-0.260286	0.481854	none	VRK2	VRK serine/threonine kinase 2
ENSG00000163053	2.32294	2.82608	0.203409	0.481854	none	SLC16A14	solute carrier family 16 member 14
ENSG00000100612	31.3987	28.3125	-0.144421	0.481854	none	DHRS7	dehydrogenase/reductase 7
ENSG00000066557	24.7958	21.7612	-0.18056	0.481854	none	LRRC40	leucine rich repeat containing 40
ENSG00000172650	2.64017	3.37744	0.26608	0.482735	none	AGAP5	ArfGAP with GTPase domain, ankyrin repeat and PH domain 5
ENSG00000168813	8.45651	9.57325	0.161039	0.482735	none	ZNF507	zinc finger protein 507
ENSG00000278041	3.93197	5.09445	0.305333	0.482735	none	-
ENSG00000158201	7.63128	9.83617	0.328208	0.482735	none	ABHD3	abhydrolase domain containing 3, phospholipase
ENSG00000165272	1.12981	1.52407	0.245028	0.482735	none	AQP3	aquaporin 3 (Gill blood group)
ENSG00000254560	5.19242	3.61061	-0.425545	0.482735	none	BBOX1-AS1
ENSG00000116675	4.64785	3.48372	-0.333008	0.48683	none	DNAJC6	DnaJ heat shock protein family (Hsp40) member C6
ENSG00000182621	4.19735	3.57341	-0.184506	0.487602	none	PLCB1	phospholipase C beta 1
ENSG00000164920	2.12803	2.89369	0.315885	0.488016	none	OSR2	odd-skipped related transciption factor 2
ENSG00000131711	6.43452	5.55888	-0.180791	0.48813	none	MAP1B	microtubule associated protein 1B
ENSG00000217930	21.5424	26.3149	0.277047	0.489762	none	PAM16	presequence translocase associated motor 16
ENSG00000170412	4.53441	5.55856	0.244951	0.489762	none	GPRC5C	G protein-coupled receptor class C group 5 member C
ENSG00000274372	1.33743	2.15252	0.431579	0.489762	none	LINC02804
ENSG00000204842	13.8745	11.9824	-0.196286	0.489762	none	ATXN2	ataxin 2
ENSG00000080824	525.945	638.004	0.278174	0.489762	none	HSP90AA1	heat shock protein 90 alpha family class A member 1
ENSG00000163806	0.488015	0.807621	0.280703	0.489762	none	SPDYA	speedy/RINGO cell cycle regulator family member A
ENSG00000180900	10.0807	8.6865	-0.194008	0.489762	none	SCRIB	scribble planar cell polarity protein
ENSG00000180730	3.6443	4.68601	0.291957	0.490022	none	SHISA2	shisa family member 2
ENSG00000169856	0.177768	0.319737	0.164196	0.490022	none	ONECUT1	one cut homeobox 1
ENSG00000109917	13.4507	11.3192	-0.23023	0.490022	none	ZPR1	ZPR1 zinc finger
ENSG00000135597	20.1973	18.3762	-0.12959	0.490022	none	REPS1	RALBP1 associated Eps domain containing 1
ENSG00000176225	6.20623	5.84983	-0.0731759	0.490022	none	RTTN	rotatin
ENSG00000100280	20.7951	18.0258	-0.19605	0.490022	none	AP1B1	adaptor related protein complex 1 subunit beta 1
ENSG00000131558	19.2449	17.1033	-0.161304	0.490022	none	EXOC4	exocyst complex component 4
ENSG00000174529	2.39629	3.2039	0.307771	0.490022	none	TMEM81	transmembrane protein 81
ENSG00000181896	4.05279	4.90041	0.223736	0.490022	none	ZNF101	zinc finger protein 101
ENSG00000153132	8.3958	7.20037	-0.196327	0.490022	none	CLGN	calmegin
ENSG00000186416	18.3649	20.9184	0.178697	0.490022	none	NKRF	NFKB repressing factor
ENSG00000178951	2.77881	3.2604	0.173058	0.490022	none	ZBTB7A	zinc finger and BTB domain containing 7A
ENSG00000161664	0.479832	0.788336	0.273184	0.490022	none	ASB16	ankyrin repeat and SOCS box containing 16
ENSG00000114302	23.9213	20.8548	-0.189429	0.490022	none	PRKAR2A	protein kinase cAMP-dependent type II regulatory subunit alpha
ENSG00000205885	0.082762	0.262184	0.221206	0.490022	none	C1RL-AS1
ENSG00000075292	32.583	28.3604	-0.19386	0.490022	none	ZNF638	zinc finger protein 638
ENSG00000138101	11.7577	9.88655	-0.228822	0.490022	none	DTNB	dystrobrevin beta
ENSG00000135678	0.850931	1.18077	0.236587	0.49227	none	CPM	carboxypeptidase M
ENSG00000112367	8.06546	7.02027	-0.176729	0.492811	none	FIG4	FIG4 phosphoinositide 5-phosphatase
ENSG00000005436	18.934	15.6361	-0.260915	0.492811	none	GCFC2	GC-rich sequence DNA-binding factor 2
ENSG00000112977	25.8004	22.0324	-0.218589	0.494418	none	DAP	death associated protein
ENSG00000230551	7.92729	9.79948	0.274669	0.494692	none	-
ENSG00000123505	40.2265	44.6222	0.146164	0.495559	none	AMD1	adenosylmethionine decarboxylase 1
ENSG00000260924	1.06052	1.63245	0.353398	0.495621	none	LINC01311
ENSG00000164117	9.26623	7.69004	-0.240471	0.495621	none	FBXO8	F-box protein 8
ENSG00000085224	17.013	14.2784	-0.237552	0.495621	none	ATRX	ATRX chromatin remodeler
ENSG00000144746	34.8469	39.595	0.179454	0.495621	none	ARL6IP5	ADP ribosylation factor like GTPase 6 interacting protein 5
ENSG00000260852	4.52501	3.66194	-0.245047	0.495778	none	FBXL19-AS1
ENSG00000092020	19.9159	16.9525	-0.220418	0.495778	none	PPP2R3C	protein phosphatase 2 regulatory subunit B''gamma
ENSG00000260774	0.3563	0.578796	0.219149	0.496383	none	-
ENSG00000214029	2.29645	2.67932	0.158523	0.496976	none	ZNF891	zinc finger protein 891
ENSG00000233087	1.30045	0.971013	-0.222976	0.496976	none	RAB6D	RAB6D, member RAS oncogene family
ENSG00000203740	0.574891	0.303929	-0.272387	0.496976	none	METTL11B	methyltransferase like 11B
ENSG00000204351	8.12933	6.81569	-0.224135	0.496976	none	SKIV2L	Ski2 like RNA helicase
ENSG00000109775	9.41052	7.63027	-0.270566	0.497095	none	UFSP2	UFM1 specific peptidase 2
ENSG00000248871	0	0.577504	0.657644	0.497095	none	TNFSF12-TNFSF13	TNFSF12-TNFSF13 readthrough
ENSG00000101057	82.3876	71.0846	-0.210141	0.497095	none	MYBL2	MYB proto-oncogene like 2
ENSG00000259820	5.81483	6.74243	0.184109	0.497095	none	-
ENSG00000267426	1.29257	0.994652	-0.200827	0.49767	none	-
ENSG00000131747	72.9893	64.7546	-0.170224	0.497837	none	TOP2A	DNA topoisomerase II alpha
ENSG00000115947	12.4561	11.3946	-0.118552	0.49788	none	ORC4	origin recognition complex subunit 4
ENSG00000127564	11.988	15.3977	0.336322	0.49788	none	PKMYT1	protein kinase, membrane associated tyrosine/threonine 1
ENSG00000173914	8.55285	10.4823	0.265415	0.49788	none	RBM4B	RNA binding motif protein 4B
ENSG00000054654	3.24939	2.85084	-0.142082	0.49788	none	SYNE2	spectrin repeat containing nuclear envelope protein 2
ENSG00000149503	15.8711	13.5228	-0.216235	0.49788	none	INCENP	inner centromere protein
ENSG00000155380	78.4751	87.883	0.161403	0.49788	none	SLC16A1	solute carrier family 16 member 1
ENSG00000253392	1.10354	1.63968	0.327544	0.49788	none	-
ENSG00000135540	3.57351	3.21263	-0.118579	0.49788	none	NHSL1	NHS like 1
ENSG00000164080	7.57066	5.83929	-0.325561	0.49788	none	RAD54L2	RAD54 like 2
ENSG00000180104	12.4807	11.1368	-0.151502	0.49788	none	EXOC3	exocyst complex component 3
ENSG00000164659	8.37482	5.44585	-0.540419	0.49788	none	ELAPOR2	endosome-lysosome associated apoptosis and autophagy regulator family member 2
ENSG00000273356	0.634367	1.11463	0.371674	0.499584	none	LINC02019
ENSG00000270933	1.9948	3.0105	0.421319	0.499584	none	-
ENSG00000139116	10.213	9.14299	-0.144693	0.500672	none	KIF21A	kinesin family member 21A
ENSG00000155827	11.0128	9.24504	-0.229642	0.500672	none	RNF20	ring finger protein 20
ENSG00000198373	6.32977	5.75561	-0.117683	0.501431	none	WWP2	WW domain containing E3 ubiquitin protein ligase 2
ENSG00000213430	5.58411	6.87836	0.258908	0.501431	none	HSPD1P1	heat shock protein family D (Hsp60) member 1 pseudogene 1
ENSG00000065833	9.15737	7.79472	-0.207817	0.50196	none	ME1	malic enzyme 1
ENSG00000147174	0.757687	1.09148	0.250844	0.502914	none	GCNA	germ cell nuclear acidic peptidase
ENSG00000251247	1.54593	1.96543	0.220047	0.502914	none	ZNF345	zinc finger protein 345
ENSG00000124067	8.70229	7.29349	-0.226346	0.505644	none	SLC12A4	solute carrier family 12 member 4
ENSG00000054965	10.3303	8.35781	-0.275943	0.505966	none	FAM168A	family with sequence similarity 168 member A
ENSG00000134250	13.3072	11.692	-0.172822	0.508625	none	NOTCH2	notch receptor 2
ENSG00000174243	38.3205	34.0612	-0.165404	0.508625	none	DDX23	DEAD-box helicase 23
ENSG00000123358	4.84075	6.15608	0.293015	0.508625	none	NR4A1	nuclear receptor subfamily 4 group A member 1
ENSG00000236753	2.03258	2.99308	0.396958	0.508625	none	MKLN1-AS
ENSG00000114503	38.5161	42.2269	0.12949	0.508625	none	NCBP2	nuclear cap binding protein subunit 2
ENSG00000178053	22.6834	24.8773	0.127813	0.508625	none	MLF1	myeloid leukemia factor 1
ENSG00000119684	0.66018	0.586956	-0.0650772	0.508625	none	MLH3	mutL homolog 3
ENSG00000137812	6.08095	5.25991	-0.177802	0.508625	none	KNL1	kinetochore scaffold 1
ENSG00000145982	9.15144	7.35484	-0.281	0.508625	none	FARS2	phenylalanyl-tRNA synthetase 2, mitochondrial
ENSG00000196576	15.2184	12.7987	-0.233103	0.508625	none	PLXNB2	plexin B2
ENSG00000142546	22.5431	25.7891	0.186339	0.509871	none	NOSIP	nitric oxide synthase interacting protein
ENSG00000175467	14.1437	12.1928	-0.198963	0.509871	none	SART1	spliceosome associated factor 1, recruiter of U4/U6.U5 tri-snRNP
ENSG00000282855	1.56162	2.96679	0.630917	0.511975	none	-
ENSG00000257218	35.6583	40.096	0.164859	0.511975	none	GATC	glutamyl-tRNA amidotransferase subunit C
ENSG00000272916	1.29541	1.74873	0.26001	0.511975	none	-
ENSG00000043143	1.44829	1.49711	0.0284847	0.511975	none	JADE2	jade family PHD finger 2
ENSG00000161940	2.65971	3.32761	0.241841	0.512382	none	BCL6B	BCL6B transcription repressor
ENSG00000110944	0.626202	1.25707	0.472941	0.512504	none	IL23A	interleukin 23 subunit alpha
ENSG00000099203	12.7506	10.8863	-0.210198	0.512826	none	TMED1	transmembrane p24 trafficking protein 1
ENSG00000172346	0.325864	0.648446	0.314173	0.513326	none	CSDC2	cold shock domain containing C2
ENSG00000138449	1.20103	1.56952	0.223322	0.513326	none	SLC40A1	solute carrier family 40 member 1
ENSG00000168275	40.944	52.3379	0.346696	0.513326	none	COA6	cytochrome c oxidase assembly factor 6
ENSG00000101306	0.228958	0.546779	0.331831	0.51771	none	MYLK2	myosin light chain kinase 2
ENSG00000107862	14.4228	12.1623	-0.228655	0.51771	none	GBF1	golgi brefeldin A resistant guanine nucleotide exchange factor 1
ENSG00000224729	0.796989	1.38517	0.408512	0.51771	none	PCOLCE-AS1
ENSG00000204560	13.2175	11.4461	-0.191974	0.51771	none	DHX16	DEAH-box helicase 16
ENSG00000005243	0.625521	1.23108	0.456841	0.51771	none	COPZ2	COPI coat complex subunit zeta 2
ENSG00000126368	1.55789	1.1293	-0.264574	0.51771	none	NR1D1	nuclear receptor subfamily 1 group D member 1
ENSG00000149196	38.3653	44.3805	0.20515	0.51771	none	HIKESHI	heat shock protein nuclear import factor hikeshi
ENSG00000139178	0.988776	0.821436	-0.126805	0.51771	none	C1RL	complement C1r subcomponent like
ENSG00000127527	16.1874	14.2739	-0.17028	0.51771	none	EPS15L1	epidermal growth factor receptor pathway substrate 15 like 1
ENSG00000163877	4.98956	5.97298	0.219324	0.51771	none	SNIP1	Smad nuclear interacting protein 1
ENSG00000228570	0.277658	0.39793	0.129791	0.519464	none	NUTM2E	NUT family member 2E
ENSG00000167978	85.4365	77.2916	-0.142784	0.520416	none	SRRM2	serine/arginine repetitive matrix 2
ENSG00000131398	0.564596	0.75488	0.165582	0.520416	none	KCNC3	potassium voltage-gated channel subfamily C member 3
ENSG00000178093	0.857458	1.39909	0.369159	0.520416	none	TSSK6	testis specific serine kinase 6
ENSG00000188070	3.44262	4.12965	0.207451	0.520416	none	C11orf95	chromosome 11 open reading frame 95
ENSG00000138081	13.2493	10.5777	-0.299537	0.520435	none	FBXO11	F-box protein 11
ENSG00000157064	0.377094	0.260569	-0.127552	0.520435	none	NMNAT2	nicotinamide nucleotide adenylyltransferase 2
ENSG00000137760	8.28358	6.9604	-0.22184	0.520696	none	ALKBH8	alkB homolog 8, tRNA methyltransferase
ENSG00000122484	3.54997	3.09821	-0.150863	0.520696	none	RPAP2	RNA polymerase II associated protein 2
ENSG00000105948	8.23933	7.16002	-0.179215	0.520696	none	TTC26	tetratricopeptide repeat domain 26
ENSG00000272447	2.06169	1.49706	-0.294096	0.520779	none	-
ENSG00000077616	3.88562	4.87463	0.265956	0.520779	none	NAALAD2	N-acetylated alpha-linked acidic dipeptidase 2
ENSG00000127946	8.91445	8.03288	-0.134347	0.520779	none	HIP1	huntingtin interacting protein 1
ENSG00000146828	2.43251	3.14804	0.273163	0.520779	none	SLC12A9	solute carrier family 12 member 9
ENSG00000144028	39.1462	34.4263	-0.180444	0.520779	none	SNRNP200	small nuclear ribonucleoprotein U5 subunit 200
ENSG00000137561	0.257875	0.474247	0.228989	0.523964	none	TTPA	alpha tocopherol transfer protein
ENSG00000237945	2.1103	1.83291	-0.134771	0.526626	none	LINC00649
ENSG00000166881	30.3493	27.0277	-0.161583	0.527052	none	NEMP1	nuclear envelope integral membrane protein 1
ENSG00000176714	2.6376	3.40645	0.27663	0.527169	none	CCDC121	coiled-coil domain containing 121
ENSG00000064601	5.67275	6.52466	0.173345	0.528913	none	CTSA	cathepsin A
ENSG00000108055	25.4144	22.4021	-0.174685	0.528913	none	SMC3	structural maintenance of chromosomes 3
ENSG00000140006	7.84661	8.93215	0.166981	0.528913	none	WDR89	WD repeat domain 89
ENSG00000250959	4.55404	3.27544	-0.377462	0.528913	none	GLUD1P3	glutamate dehydrogenase 1 pseudogene 3
ENSG00000204531	0.452918	0.686631	0.215191	0.528913	none	POU5F1	POU class 5 homeobox 1
ENSG00000173801	8.86898	7.74081	-0.175135	0.528913	none	JUP	junction plakoglobin
ENSG00000178038	0.729764	0.954871	0.176498	0.528913	none	ALS2CL	ALS2 C-terminal like
ENSG00000003436	5.04227	4.2231	-0.210185	0.528913	none	TFPI	tissue factor pathway inhibitor
ENSG00000100714	66.147	58.583	-0.172422	0.528913	none	MTHFD1	methylenetetrahydrofolate dehydrogenase, cyclohydrolase and formyltetrahydrofolate synthetase 1
ENSG00000127481	18.2773	17.1122	-0.0899436	0.528913	none	UBR4	ubiquitin protein ligase E3 component n-recognin 4
ENSG00000164105	15.8915	13.4281	-0.227412	0.528913	none	SAP30	Sin3A associated protein 30
ENSG00000107077	5.73839	5.09991	-0.143616	0.529201	none	KDM4C	lysine demethylase 4C
ENSG00000172667	7.79108	6.00267	-0.328135	0.529201	none	ZMAT3	zinc finger matrin-type 3
ENSG00000095139	56.3523	50.2345	-0.162737	0.529952	none	ARCN1	archain 1
ENSG00000255639	0.476276	0.895622	0.360709	0.529952	none	-
ENSG00000130513	3.32828	4.89281	0.44516	0.529952	none	GDF15	growth differentiation factor 15
ENSG00000138829	9.25467	8.1077	-0.171123	0.529952	none	FBN2	fibrillin 2
ENSG00000049245	29.3813	33.4534	0.181465	0.531086	none	VAMP3	vesicle associated membrane protein 3
ENSG00000103226	17.17	13.6863	-0.307081	0.533385	none	NOMO3	NODAL modulator 3
ENSG00000253368	2.10982	2.73627	0.264766	0.53442	none	TRNP1	TMF1 regulated nuclear protein 1
ENSG00000103549	43.9383	37.8513	-0.209982	0.53442	none	RNF40	ring finger protein 40
ENSG00000196313	15.5741	13.3104	-0.211866	0.53442	none	POM121	POM121 transmembrane nucleoporin
ENSG00000234969	0.896789	0.485563	-0.35255	0.53442	none	AARSD1P1	AARSD1 pseudogene 1
ENSG00000284610	0.585006	0.890538	0.254309	0.53442	none	-
ENSG00000185507	0.765838	0.300162	-0.441662	0.537989	none	IRF7	interferon regulatory factor 7
ENSG00000159461	25.7919	23.2181	-0.14571	0.538696	none	AMFR	autocrine motility factor receptor
ENSG00000178695	34.0627	39.9506	0.223947	0.538813	none	KCTD12	potassium channel tetramerization domain containing 12
ENSG00000266896	0.492339	0.836559	0.29943	0.540759	none	-
ENSG00000136950	28.6044	32.2228	0.166361	0.54133	none	ARPC5L	actin related protein 2/3 complex subunit 5 like
ENSG00000183520	24.567	28.3408	0.198624	0.54133	none	UTP11	UTP11 small subunit processome component
ENSG00000154781	9.6019	7.87664	-0.256238	0.541407	none	CCDC174	coiled-coil domain containing 174
ENSG00000267265	3.54721	2.42644	-0.40827	0.541931	none	GP6-AS1
ENSG00000198818	43.2202	50.149	0.209999	0.542119	none	SFT2D1	SFT2 domain containing 1
ENSG00000107902	3.97263	3.05851	-0.293059	0.542879	none	LHPP	phospholysine phosphohistidine inorganic pyrophosphate phosphatase
ENSG00000273711	0.316271	0.579355	0.262879	0.543709	none	-
ENSG00000136936	13.2913	11.1525	-0.233882	0.543709	none	XPA	XPA, DNA damage recognition and repair factor
ENSG00000110713	17.4787	16.2015	-0.103323	0.543709	none	NUP98	nucleoporin 98 and 96 precursor
ENSG00000274615	6.32029	4.6757	-0.367104	0.543709	none	-
ENSG00000197119	5.72276	6.34445	0.1276	0.543709	none	SLC25A29	solute carrier family 25 member 29
ENSG00000228274	6.25596	7.77631	0.274448	0.543709	none	-
ENSG00000136770	13.1486	11.3068	-0.201208	0.543815	none	DNAJC1	DnaJ heat shock protein family (Hsp40) member C1
ENSG00000244045	5.12939	6.26863	0.24594	0.545364	none	TMEM199	transmembrane protein 199
ENSG00000261221	1.58909	1.18779	-0.24297	0.546052	none	ZNF865	zinc finger protein 865
ENSG00000197070	3.44816	4.07868	0.191244	0.546165	none	ARRDC1	arrestin domain containing 1
ENSG00000120733	14.777	12.8926	-0.183505	0.546933	none	KDM3B	lysine demethylase 3B
ENSG00000226107	2.02322	3.87128	0.688213	0.546933	none	RPL36AP54	ribosomal protein L36a pseudogene 54
ENSG00000264522	7.92525	6.99502	-0.15879	0.546933	none	OTUD7B	OTU deubiquitinase 7B
ENSG00000239521	3.49701	4.3729	0.256734	0.548436	none	CASTOR3	CASTOR family member 3
ENSG00000253161	16.3516	20.6293	0.317924	0.548895	none	LINC01605
ENSG00000183837	0.561899	0.849168	0.243575	0.549453	none	PNMA3	PNMA family member 3
ENSG00000183655	2.56903	3.10041	0.200238	0.549453	none	KLHL25	kelch like family member 25
ENSG00000129810	18.2763	15.5559	-0.219488	0.549453	none	SGO1	shugoshin 1
ENSG00000143514	16.5562	14.2376	-0.204339	0.549453	none	TP53BP2	tumor protein p53 binding protein 2
ENSG00000132613	8.23594	7.59906	-0.10308	0.550041	none	MTSS2	MTSS I-BAR domain containing 2
ENSG00000163132	7.6071	9.27978	0.256211	0.551628	none	MSX1	msh homeobox 1
ENSG00000163629	10.7109	9.45682	-0.163412	0.552573	none	PTPN13	protein tyrosine phosphatase non-receptor type 13
ENSG00000184178	7.5583	6.44099	-0.20183	0.553587	none	SCFD2	sec1 family domain containing 2
ENSG00000048707	3.6992	3.25432	-0.143485	0.553587	none	VPS13D	vacuolar protein sorting 13 homolog D
ENSG00000186300	2.02847	2.17185	0.0667344	0.553587	none	ZNF555	zinc finger protein 555
ENSG00000182648	0.510826	0.810663	0.261181	0.553587	none	LINC01006
ENSG00000134318	7.18063	6.31075	-0.162194	0.553587	none	ROCK2	Rho associated coiled-coil containing protein kinase 2
ENSG00000287895	0.807309	1.33682	0.370707	0.553587	none	-
ENSG00000136099	0.255277	0.421499	0.179407	0.553587	none	PCDH8	protocadherin 8
ENSG00000119048	12.8455	15.6127	0.262871	0.553587	none	UBE2B	ubiquitin conjugating enzyme E2 B
ENSG00000182628	42.2521	37.8036	-0.156583	0.553587	none	SKA2	spindle and kinetochore associated complex subunit 2
ENSG00000140262	13.6552	11.1787	-0.267045	0.55443	none	TCF12	transcription factor 12
ENSG00000119242	6.57142	5.28681	-0.268237	0.554778	none	CCDC92	coiled-coil domain containing 92
ENSG00000102878	2.13046	2.43474	0.133825	0.554778	none	HSF4	heat shock transcription factor 4
ENSG00000278535	5.27495	6.3381	0.225804	0.555178	none	DHRS11	dehydrogenase/reductase 11
ENSG00000163872	11.2042	10.0231	-0.146848	0.555178	none	YEATS2	YEATS domain containing 2
ENSG00000177455	0.498218	0.83555	0.292965	0.555178	none	CD19	CD19 molecule
ENSG00000187608	3.24373	4.81542	0.454551	0.555178	none	ISG15	ISG15 ubiquitin like modifier
ENSG00000197558	0.223106	0.324871	0.115303	0.555178	none	SSPOP	SCO-spondin, pseudogene
ENSG00000146918	37.3186	32.9254	-0.175677	0.555178	none	NCAPG2	non-SMC condensin II complex subunit G2
ENSG00000244219	1.51265	0.95835	-0.359572	0.555178	none	TMEM225B	transmembrane protein 225B
ENSG00000173275	8.07133	9.45469	0.204765	0.555178	none	ZNF449	zinc finger protein 449
ENSG00000102595	8.51414	7.47117	-0.167512	0.556403	none	UGGT2	UDP-glucose glycoprotein glucosyltransferase 2
ENSG00000125351	36.3917	32.2764	-0.168219	0.556403	none	UPF3B	UPF3B regulator of nonsense mediated mRNA decay
ENSG00000198753	0.225176	0.077445	-0.185375	0.556403	none	PLXNB3	plexin B3
ENSG00000113810	55.4044	50.8862	-0.120457	0.556403	none	SMC4	structural maintenance of chromosomes 4
ENSG00000224934	2.95442	3.81436	0.283877	0.556403	none	-
ENSG00000181218	7.23341	9.19701	0.308585	0.556403	none	H2AW	H2A.W histone
ENSG00000186283	21.1113	24.375	0.19862	0.556508	none	TOR3A	torsin family 3 member A
ENSG00000105865	6.21824	7.74413	0.276667	0.556508	none	DUS4L	dihydrouridine synthase 4 like
ENSG00000285427	0	0.460285	0.54625	0.556508	none	SOD2-OT1
ENSG00000227345	10.7775	9.54432	-0.159565	0.556508	none	PARG	poly(ADP-ribose) glycohydrolase
ENSG00000170776	5.3129	4.61993	-0.16775	0.556508	none	AKAP13	A-kinase anchoring protein 13
ENSG00000178573	6.71932	7.5646	0.149912	0.556508	none	MAF	MAF bZIP transcription factor
ENSG00000197653	0.586084	0.820141	0.198581	0.557883	none	DNAH10	dynein axonemal heavy chain 10
ENSG00000119596	15.9132	14.754	-0.10243	0.557883	none	YLPM1	YLP motif containing 1
ENSG00000177225	13.6504	15.0604	0.132569	0.557891	none	GATD1	glutamine amidotransferase like class 1 domain containing 1
ENSG00000183814	20.8825	18.7197	-0.150138	0.557891	none	LIN9	lin-9 DREAM MuvB core complex component
ENSG00000132466	12.9553	11.5856	-0.149035	0.559097	none	ANKRD17	ankyrin repeat domain 17
ENSG00000168564	6.20742	5.07722	-0.246072	0.559097	none	CDKN2AIP	CDKN2A interacting protein
ENSG00000113083	4.94173	4.29396	-0.166536	0.559097	none	LOX	lysyl oxidase
ENSG00000215859	0.480574	0.749943	0.241151	0.559097	none	PDZK1P1	PDZ domain containing 1 pseudogene 1
ENSG00000271978	0.2019	0.344259	0.161495	0.559097	none	-
ENSG00000135698	25.5355	28.9212	0.173243	0.559097	none	MPHOSPH6	M-phase phosphoprotein 6
ENSG00000164406	1.49007	2.22037	0.371042	0.559097	none	LEAP2	liver enriched antimicrobial peptide 2
ENSG00000074054	8.9893	8.34858	-0.0956367	0.559097	none	CLASP1	cytoplasmic linker associated protein 1
ENSG00000197429	9.80228	8.35438	-0.207622	0.559097	none	IPP	intracisternal A particle-promoted polypeptide
ENSG00000189060	173.725	121.203	-0.515804	0.559097	none	H1-0	H1.0 linker histone
ENSG00000188483	0.77112	1.07387	0.227663	0.559097	none	IER5L	immediate early response 5 like
ENSG00000136861	15.0273	13.7812	-0.11677	0.559097	none	CDK5RAP2	CDK5 regulatory subunit associated protein 2
ENSG00000234719	0.491604	0.830938	0.295719	0.559097	none	NPIPB2	nuclear pore complex interacting protein family member B2
ENSG00000143801	9.79477	7.23318	-0.39081	0.559097	none	PSEN2	presenilin 2
ENSG00000114812	1.72858	1.3069	-0.242199	0.559097	none	VIPR1	vasoactive intestinal peptide receptor 1
ENSG00000075975	19.8355	19.14	-0.0489822	0.559097	none	MKRN2	makorin ring finger protein 2
ENSG00000153234	0.941368	1.33373	0.265566	0.559097	none	NR4A2	nuclear receptor subfamily 4 group A member 2
ENSG00000127334	8.20316	9.59382	0.203022	0.559097	none	DYRK2	dual specificity tyrosine phosphorylation regulated kinase 2
ENSG00000101665	3.36669	4.39044	0.303861	0.559097	none	SMAD7	SMAD family member 7
ENSG00000127990	11.5121	9.94465	-0.193093	0.559293	none	SGCE	sarcoglycan epsilon
ENSG00000241962	1.3967	0.843803	-0.378367	0.559324	none	-
ENSG00000090889	14.4431	12.7273	-0.169913	0.559324	none	KIF4A	kinesin family member 4A
ENSG00000277879	0.926024	1.3619	0.294324	0.559885	none	-
ENSG00000101350	6.129	5.28639	-0.181469	0.559885	none	KIF3B	kinesin family member 3B
ENSG00000041982	0.531471	0.387398	-0.142536	0.559885	none	TNC	tenascin C
ENSG00000105058	35.0926	39.6923	0.173054	0.559885	none	FAM32A	family with sequence similarity 32 member A
ENSG00000121653	4.97216	5.87752	0.203634	0.560084	none	MAPK8IP1	mitogen-activated protein kinase 8 interacting protein 1
ENSG00000223561	0.960742	0.570641	-0.320047	0.560084	none	-
ENSG00000242338	0.956866	1.49324	0.34948	0.561854	none	BMS1P4	BMS1 pseudogene 4
ENSG00000197568	11.664	9.21738	-0.309711	0.562098	none	HHLA3
ENSG00000213563	3.94556	3.71566	-0.068673	0.562098	none	C8orf82	chromosome 8 open reading frame 82
ENSG00000151332	20.4339	23.1934	0.17472	0.562098	none	MBIP	MAP3K12 binding inhibitory protein 1
ENSG00000082397	15.4204	13.2176	-0.20781	0.562098	none	EPB41L3	erythrocyte membrane protein band 4.1 like 3
ENSG00000129696	5.19113	6.36198	0.249891	0.562098	none	TTI2	TELO2 interacting protein 2
ENSG00000275832	0.577708	0.399491	-0.172928	0.562563	none	ARHGAP23	Rho GTPase activating protein 23
ENSG00000008277	3.26419	3.50232	0.0783978	0.562563	none	ADAM22	ADAM metallopeptidase domain 22
ENSG00000028203	17.9543	15.0408	-0.240783	0.563315	none	VEZT	vezatin, adherens junctions transmembrane protein
ENSG00000166398	4.39507	3.74126	-0.18637	0.563315	none	GARRE1	granule associated Rac and RHOG effector 1
ENSG00000146826	3.27615	3.99976	0.225546	0.563315	none	TRAPPC14	trafficking protein particle complex 14
ENSG00000082438	3.08573	2.31508	-0.301553	0.563315	none	COBLL1	cordon-bleu WH2 repeat protein like 1
ENSG00000158966	7.14564	6.31698	-0.154781	0.563315	none	CACHD1	cache domain containing 1
ENSG00000153201	14.1387	12.6355	-0.150879	0.563315	none	RANBP2	RAN binding protein 2
ENSG00000152818	6.41341	4.95353	-0.316391	0.563315	none	UTRN	utrophin
ENSG00000157764	7.92209	7.01399	-0.154861	0.563315	none	BRAF	B-Raf proto-oncogene, serine/threonine kinase
ENSG00000105376	2.47695	3.04836	0.219515	0.563315	none	ICAM5	intercellular adhesion molecule 5
ENSG00000155367	2.92948	3.68363	0.253288	0.563315	none	PPM1J	protein phosphatase, Mg2+/Mn2+ dependent 1J
ENSG00000172915	1.45396	1.27488	-0.109318	0.564797	none	NBEA	neurobeachin
ENSG00000107669	9.31898	8.24022	-0.159302	0.564832	none	ATE1	arginyltransferase 1
ENSG00000137968	11.2485	9.71389	-0.193121	0.564832	none	SLC44A5	solute carrier family 44 member 5
ENSG00000138696	2.01985	1.29344	-0.396968	0.564832	none	BMPR1B	bone morphogenetic protein receptor type 1B
ENSG00000286760	0.321398	0.523311	0.205146	0.564832	none	-
ENSG00000114670	1.62412	1.20141	-0.253407	0.564832	none	NEK11	NIMA related kinase 11
ENSG00000157103	0.0801817	0.172672	0.118526	0.564832	none	SLC6A1	solute carrier family 6 member 1
ENSG00000197050	3.69589	3.28588	-0.131807	0.564832	none	ZNF420	zinc finger protein 420
ENSG00000065154	67.1994	73.982	0.136785	0.564832	none	OAT	ornithine aminotransferase
ENSG00000081913	3.15195	2.6707	-0.177736	0.564832	none	PHLPP1	PH domain and leucine rich repeat protein phosphatase 1
ENSG00000110048	17.437	15.7617	-0.137435	0.564832	none	OSBP	oxysterol binding protein
ENSG00000146463	14.0563	12.4884	-0.158645	0.566282	none	ZMYM4	zinc finger MYM-type containing 4
ENSG00000151914	8.54314	7.311	-0.199442	0.566282	none	DST	dystonin
ENSG00000198646	6.58897	5.33464	-0.26064	0.566472	none	NCOA6	nuclear receptor coactivator 6
ENSG00000145337	8.6613	6.2472	-0.414794	0.566472	none	PYURF	PIGY upstream reading frame
ENSG00000149257	26.5201	36.5351	0.447751	0.566472	none	SERPINH1	serpin family H member 1
ENSG00000164144	14.1905	10.9661	-0.344215	0.566472	none	ARFIP1	ADP ribosylation factor interacting protein 1
ENSG00000124593	5.60223	4.48453	-0.267586	0.568017	none	-
ENSG00000218358	1.47315	2.00527	0.281148	0.568017	none	RAET1K	retinoic acid early transcript 1K pseudogene
ENSG00000138032	12.5363	10.2449	-0.267565	0.568123	none	PPM1B	protein phosphatase, Mg2+/Mn2+ dependent 1B
ENSG00000167196	18.2897	15.7788	-0.201194	0.568123	none	FBXO22	F-box protein 22
ENSG00000236287	13.7427	11.5938	-0.227289	0.568123	none	ZBED5	zinc finger BED-type containing 5
ENSG00000158560	0.951233	0.642495	-0.248497	0.568825	none	DYNC1I1	dynein cytoplasmic 1 intermediate chain 1
ENSG00000151208	7.43341	6.49711	-0.169783	0.569481	none	DLG5	discs large MAGUK scaffold protein 5
ENSG00000197619	2.37484	2.89076	0.205234	0.569907	none	ZNF615	zinc finger protein 615
ENSG00000197576	5.85373	6.90864	0.206541	0.569907	none	HOXA4	homeobox A4
ENSG00000151503	30.378	28.192	-0.104183	0.569907	none	NCAPD3	non-SMC condensin II complex subunit D3
ENSG00000116906	49.2139	44.0016	-0.158111	0.569907	none	GNPAT	glyceronephosphate O-acyltransferase
ENSG00000138744	3.95793	5.044	0.285766	0.569907	none	NAAA	N-acylethanolamine acid amidase
ENSG00000244513	1.70566	3.1745	0.625623	0.569944	none	-
ENSG00000103540	13.2113	11.3922	-0.197608	0.570801	none	CCP110	centriolar coiled-coil protein 110
ENSG00000151657	2.87553	3.40868	0.185951	0.570801	none	KIN	Kin17 DNA and RNA binding protein
ENSG00000072864	17.2525	12.615	-0.422903	0.570801	none	NDE1	nudE neurodevelopment protein 1
ENSG00000185684	12.3051	11.8852	-0.0462693	0.570801	none	EP400P1	EP400 pseudogene 1
ENSG00000204977	5.80215	7.5966	0.337777	0.570801	none	TRIM13	tripartite motif containing 13
ENSG00000111252	3.31343	3.89018	0.181052	0.570801	none	SH2B3	SH2B adaptor protein 3
ENSG00000129197	25.3258	27.4661	0.112771	0.570801	none	RPAIN	RPA interacting protein
ENSG00000123636	2.93186	2.48741	-0.173057	0.570801	none	BAZ2B	bromodomain adjacent to zinc finger domain 2B
ENSG00000172572	0.227086	0.160248	-0.0808031	0.570801	none	PDE3A	phosphodiesterase 3A
ENSG00000116117	1.42913	1.1503	-0.175902	0.570801	none	PARD3B	par-3 family cell polarity regulator beta
ENSG00000119737	1.08775	0.716214	-0.28272	0.570801	none	GPR75	G protein-coupled receptor 75
ENSG00000182310	2.07031	2.50583	0.191373	0.570801	none	SPACA6	sperm acrosome associated 6
ENSG00000118482	7.7566	7.77167	0.00248034	0.570801	none	PHF3	PHD finger protein 3
ENSG00000187595	0.752648	1.08882	0.253154	0.570801	none	ZNF385C	zinc finger protein 385C
ENSG00000184304	4.18187	3.44852	-0.220149	0.570801	none	PRKD1	protein kinase D1
ENSG00000165476	5.94489	5.01737	-0.206818	0.570801	none	REEP3	receptor accessory protein 3
ENSG00000287766	0.52277	0.875215	0.300358	0.570801	none	-
ENSG00000109063	0.926702	1.15245	0.159846	0.570801	none	MYH3	myosin heavy chain 3
ENSG00000183718	9.05261	13.1582	0.494065	0.570801	none	TRIM52	tripartite motif containing 52
ENSG00000166788	42.195	37.8404	-0.153306	0.570801	none	SAAL1	serum amyloid A like 1
ENSG00000237296	15.4319	12.8967	-0.241764	0.570801	none	SMG1P1	SMG1 pseudogene 1
ENSG00000139514	19.4053	17.3421	-0.153789	0.570801	none	SLC7A1	solute carrier family 7 member 1
ENSG00000053702	0.756474	1.07694	0.241776	0.570801	none	NRIP2	nuclear receptor interacting protein 2
ENSG00000132639	0.59589	0.333494	-0.25915	0.570801	none	SNAP25	synaptosome associated protein 25
ENSG00000167881	50.4234	43.3647	-0.213012	0.570801	none	SRP68	signal recognition particle 68
ENSG00000150990	10.6623	9.3583	-0.17107	0.570801	none	DHX37	DEAH-box helicase 37
ENSG00000088836	1.79663	2.37024	0.269159	0.570801	none	SLC4A11	solute carrier family 4 member 11
ENSG00000286071	0.033854	0.091386	0.078129	0.570897	none	-
ENSG00000048162	54.858	62.7167	0.189907	0.571301	none	NOP16	NOP16 nucleolar protein
ENSG00000109103	7.77056	8.6446	0.137052	0.571301	none	UNC119	unc-119 lipid binding chaperone
ENSG00000114166	6.90152	6.16402	-0.141361	0.571441	none	KAT2B	lysine acetyltransferase 2B
ENSG00000134245	0.615	0.966792	0.28431	0.571441	none	WNT2B	Wnt family member 2B
ENSG00000161082	0.620298	0.844959	0.18733	0.571441	none	CELF5	CUGBP Elav-like family member 5
ENSG00000007516	0.184874	0.306463	0.140932	0.571441	none	BAIAP3	BAI1 associated protein 3
ENSG00000154127	2.09697	1.71073	-0.192175	0.571441	none	UBASH3B	ubiquitin associated and SH3 domain containing B
ENSG00000137440	0.903873	0.470742	-0.372393	0.571604	none	FGFBP1	fibroblast growth factor binding protein 1
ENSG00000170734	7.86239	6.75182	-0.193159	0.571647	none	POLH	DNA polymerase eta
ENSG00000136261	52.0154	59.1841	0.182971	0.572303	none	BZW2	basic leucine zipper and W2 domains 2
ENSG00000279488	1.28666	1.79036	0.287208	0.572625	none	-
ENSG00000250295	0.204741	0.571034	0.382991	0.573462	none	RDH10-AS1
ENSG00000151065	11.284	9.48622	-0.228291	0.574139	none	DCP1B	decapping mRNA 1B
ENSG00000100058	19.3963	23.377	0.257215	0.574839	none	CRYBB2P1	crystallin beta B2 pseudogene 1
ENSG00000145332	8.88329	7.87308	-0.155557	0.575158	none	KLHL8	kelch like family member 8
ENSG00000099814	4.04831	4.54996	0.136678	0.575158	none	CEP170B	centrosomal protein 170B
ENSG00000278730	10.26	8.82847	-0.19617	0.575158	none	-
ENSG00000168488	31.5631	27.9323	-0.170554	0.575648	none	ATXN2L	ataxin 2 like
ENSG00000100207	9.74079	8.70381	-0.146476	0.577158	none	TCF20	transcription factor 20
ENSG00000161939	11.9762	4.69883	-1.18713	0.577804	none	RNASEK-C17orf49	RNASEK-C17orf49 readthrough
ENSG00000132017	12.4885	10.3451	-0.249663	0.578217	none	DCAF15	DDB1 and CUL4 associated factor 15
ENSG00000148337	29.3303	26.4821	-0.142268	0.578217	none	CIZ1	CDKN1A interacting zinc finger protein 1
ENSG00000151470	5.22601	4.20696	-0.257868	0.578217	none	C4orf33	chromosome 4 open reading frame 33
ENSG00000285825	0.717319	1.03302	0.24347	0.578217	none	CCDC15-DT
ENSG00000277741	0.990499	0.584524	-0.32908	0.578349	none	GOLGA6L17P	golgin A6 family like 17, pseudogene
ENSG00000103254	2.53652	3.25749	0.267672	0.579069	none	ANTKMT	adenine nucleotide translocase lysine methyltransferase
ENSG00000163637	0.771912	0.630537	-0.11996	0.579069	none	PRICKLE2	prickle planar cell polarity protein 2
ENSG00000063761	3.54704	3.05565	-0.164996	0.579763	none	ADCK1	aarF domain containing kinase 1
ENSG00000047579	11.5974	9.81222	-0.220469	0.579763	none	DTNBP1	dystrobrevin binding protein 1
ENSG00000275778	2.54945	1.70826	-0.39023	0.580994	none	-
ENSG00000204406	3.64913	3.21127	-0.142703	0.581144	none	MBD5	methyl-CpG binding domain protein 5
ENSG00000072062	23.7016	21.0408	-0.164425	0.581144	none	PRKACA	protein kinase cAMP-activated catalytic subunit alpha
ENSG00000107341	17.2016	15.1095	-0.176152	0.581144	none	UBE2R2	ubiquitin conjugating enzyme E2 R2
ENSG00000065613	14.294	12.6723	-0.161703	0.581144	none	SLK	STE20 like kinase
ENSG00000159788	3.5255	3.95162	0.129823	0.581144	none	RGS12	regulator of G protein signaling 12
ENSG00000108523	47.1733	52.3063	0.146073	0.581144	none	RNF167	ring finger protein 167
ENSG00000018699	10.2296	8.73078	-0.206673	0.581144	none	TTC27	tetratricopeptide repeat domain 27
ENSG00000163597	63.5944	69.1466	0.118965	0.581144	none	SNHG16
ENSG00000164609	18.5812	21.2521	0.184473	0.581144	none	SLU7	SLU7 homolog, splicing factor
ENSG00000063169	2.57998	1.83013	-0.339086	0.581144	none	BICRA	BRD4 interacting chromatin remodeling complex associated protein
ENSG00000138771	1.63492	1.29845	-0.197094	0.581474	none	SHROOM3	shroom family member 3
ENSG00000187122	0.683269	0.527178	-0.140397	0.582218	none	SLIT1	slit guidance ligand 1
ENSG00000157514	221.506	259.31	0.226385	0.582218	none	TSC22D3	TSC22 domain family member 3
ENSG00000149262	14.2154	12.5629	-0.165866	0.583026	none	INTS4	integrator complex subunit 4
ENSG00000285219	1.20228	1.51917	0.19395	0.583026	none	HULC
ENSG00000115204	32.6703	35.929	0.133275	0.583026	none	MPV17	mitochondrial inner membrane protein MPV17
ENSG00000106635	12.7297	11.1457	-0.176847	0.583486	none	BCL7B	BAF chromatin remodeling complex subunit BCL7B
ENSG00000089163	2.58014	3.73875	0.404488	0.583486	none	SIRT4	sirtuin 4
ENSG00000149600	17.2463	14.9533	-0.193743	0.583486	none	COMMD7	COMM domain containing 7
ENSG00000180914	0.451818	0.307813	-0.150704	0.583486	none	OXTR	oxytocin receptor
ENSG00000072501	36.9581	33.512	-0.137309	0.583486	none	SMC1A	structural maintenance of chromosomes 1A
ENSG00000103599	4.53361	3.37197	-0.339936	0.583486	none	IQCH	IQ motif containing H
ENSG00000070081	30.8476	26.5228	-0.210559	0.583486	none	NUCB2	nucleobindin 2
ENSG00000231752	0.26163	0.381931	0.131396	0.583486	none	EMBP1	embigin pseudogene 1
ENSG00000247950	0.870483	1.29207	0.293238	0.583486	none	SEC24B-AS1
ENSG00000237977	0.730207	1.39603	0.469703	0.583486	none	EIF4HP2	eukaryotic translation initiation factor 4H pseudogene 2
ENSG00000070476	7.78251	6.38062	-0.250892	0.583486	none	ZXDC	ZXD family zinc finger C
ENSG00000164743	1.00992	0.601131	-0.328048	0.583486	none	C8orf48	chromosome 8 open reading frame 48
ENSG00000142102	3.20259	4.01767	0.255739	0.583486	none	PGGHG	protein-glucosylgalactosylhydroxylysine glucosidase
ENSG00000091513	0.277482	0.151015	-0.150396	0.584873	none	TF	transferrin
ENSG00000114988	11.0033	12.8317	0.204555	0.585351	none	LMAN2L	lectin, mannose binding 2 like
ENSG00000166435	2.21655	1.78527	-0.207696	0.586333	none	XRRA1	X-ray radiation resistance associated 1
ENSG00000163545	0.36064	0.549485	0.187504	0.586333	none	NUAK2	NUAK family kinase 2
ENSG00000164749	1.33962	0.990462	-0.23317	0.586721	none	HNF4G	hepatocyte nuclear factor 4 gamma
ENSG00000055044	92.3879	102.52	0.148607	0.586721	none	NOP58	NOP58 ribonucleoprotein
ENSG00000137500	16.0504	14.3252	-0.153901	0.586721	none	CCDC90B	coiled-coil domain containing 90B
ENSG00000063241	15.498	17.8617	0.193166	0.586721	none	ISOC2	isochorismatase domain containing 2
ENSG00000119723	12.3634	9.84749	-0.300929	0.586721	none	COQ6	coenzyme Q6, monooxygenase
ENSG00000126878	15.7883	17.9463	0.17446	0.587001	none	AIF1L	allograft inflammatory factor 1 like
ENSG00000155816	2.97741	2.57852	-0.152468	0.587411	none	FMN2	formin 2
ENSG00000174501	6.47238	5.29862	-0.246531	0.587411	none	ANKRD36C	ankyrin repeat domain 36C
ENSG00000224969	1.31844	2.40017	0.552451	0.587892	none	-
ENSG00000241973	15.4886	13.9125	-0.144949	0.587892	none	PI4KA	phosphatidylinositol 4-kinase alpha
ENSG00000011052	268.205	300.367	0.162813	0.588277	none	NME1-NME2	NME1-NME2 readthrough
ENSG00000152359	9.39682	7.65706	-0.264194	0.588277	none	POC5	POC5 centriolar protein
ENSG00000129083	48.9997	43.9038	-0.15508	0.588277	none	COPB1	COPI coat complex subunit beta 1
ENSG00000125885	13.1415	11.1664	-0.217033	0.588277	none	MCM8	minichromosome maintenance 8 homologous recombination repair factor
ENSG00000153157	5.09002	6.15984	0.233479	0.588277	none	SYCP2L	synaptonemal complex protein 2 like
ENSG00000198399	8.38479	7.57305	-0.130515	0.588277	none	ITSN2	intersectin 2
ENSG00000213079	13.2783	11.5617	-0.184796	0.588277	none	SCAF8	SR-related CTD associated factor 8
ENSG00000165244	7.09001	8.52468	0.23553	0.588277	none	ZNF367	zinc finger protein 367
ENSG00000129933	12.3437	10.8741	-0.168342	0.588277	none	MAU2	MAU2 sister chromatid cohesion factor
ENSG00000189376	12.3054	14.5384	0.223826	0.588277	none	C8orf76	chromosome 8 open reading frame 76
ENSG00000185049	21.6424	18.1647	-0.240576	0.588277	none	NELFA	negative elongation factor complex member A
ENSG00000104332	2.4437	2.92275	0.187904	0.588277	none	SFRP1	secreted frizzled related protein 1
ENSG00000227268	0.377508	0.242161	-0.149208	0.588277	none	KLLN	killin, p53 regulated DNA replication inhibitor
ENSG00000106772	2.0729	1.64152	-0.218231	0.589798	none	PRUNE2	prune homolog 2 with BCH domain
ENSG00000172348	1.34348	0.908637	-0.296109	0.590505	none	RCAN2	regulator of calcineurin 2
ENSG00000074706	0.103794	0.163953	0.0765623	0.592972	none	IPCEF1	interaction protein for cytohesin exchange factors 1
ENSG00000145088	3.43497	2.38065	-0.391624	0.592972	none	EAF2	ELL associated factor 2
ENSG00000176476	7.49825	6.05631	-0.268252	0.592972	none	SGF29	SAGA complex associated factor 29
ENSG00000179832	2.07733	1.31353	-0.411584	0.592972	none	MROH1	maestro heat like repeat family member 1
ENSG00000135314	1.88693	1.24608	-0.362129	0.592972	none	KHDC1	KH domain containing 1
ENSG00000167766	1.85959	2.1969	0.160869	0.592972	none	ZNF83	zinc finger protein 83
ENSG00000115355	11.3996	9.71428	-0.210757	0.594514	none	CCDC88A	coiled-coil domain containing 88A
ENSG00000239704	3.2668	1.81953	-0.597701	0.594771	none	CDRT4	CMT1A duplicated region transcript 4
ENSG00000099377	0.402286	0.664681	0.247465	0.594771	none	HSD3B7	hydroxy-delta-5-steroid dehydrogenase, 3 beta- and steroid delta-isomerase 7
ENSG00000159720	17.7022	20.2306	0.182938	0.595687	none	ATP6V0D1	ATPase H+ transporting V0 subunit d1
ENSG00000049618	9.2505	8.06404	-0.177469	0.596392	none	ARID1B	AT-rich interaction domain 1B
ENSG00000196821	28.5465	25.2172	-0.172473	0.596392	none	ILRUN	inflammation and lipid regulator with UBA-like and NBR1-like domains
ENSG00000145147	17.3773	19.2087	0.137052	0.598446	none	SLIT2	slit guidance ligand 2
ENSG00000224687	0.328747	0.523202	0.197041	0.598446	none	RASAL2-AS1
ENSG00000165029	0.887947	0.636463	-0.206237	0.598446	none	ABCA1	ATP binding cassette subfamily A member 1
ENSG00000130751	5.72607	7.14182	0.275588	0.598446	none	NPAS1	neuronal PAS domain protein 1
ENSG00000159259	13.2704	11.9575	-0.139239	0.598446	none	CHAF1B	chromatin assembly factor 1 subunit B
ENSG00000102385	0.584709	0.422334	-0.155958	0.598446	none	DRP2	dystrophin related protein 2
ENSG00000092470	12.0228	10.667	-0.158609	0.598446	none	WDR76	WD repeat domain 76
ENSG00000173674	56.4852	62.831	0.151067	0.599945	none	EIF1AX	eukaryotic translation initiation factor 1A X-linked
ENSG00000255717	134.513	137.443	0.0308612	0.599945	none	SNHG1
ENSG00000106236	4.32362	5.37944	0.261024	0.601784	none	NPTX2	neuronal pentraxin 2
ENSG00000141524	1.93128	2.30939	0.175034	0.603229	none	TMC6	transmembrane channel like 6
ENSG00000160014	135.648	144.528	0.0908333	0.603229	none	CALM3	calmodulin 3
ENSG00000121851	22.0004	25.3936	0.19853	0.60372	none	POLR3GL	RNA polymerase III subunit GL
ENSG00000165300	5.29157	5.73601	0.0984736	0.60372	none	SLITRK5	SLIT and NTRK like family member 5
ENSG00000141994	9.97171	8.51306	-0.205808	0.60372	none	DUS3L	dihydrouridine synthase 3 like
ENSG00000198681	5.19826	6.272	0.230489	0.60372	none	MAGEA1	MAGE family member A1
ENSG00000230873	0.968495	0.538108	-0.355937	0.604055	none	STMND1	stathmin domain containing 1
ENSG00000185963	7.28138	8.3028	0.167794	0.604536	none	BICD2	BICD cargo adaptor 2
ENSG00000107625	49.8241	43.8107	-0.181669	0.60529	none	DDX50	DExD-box helicase 50
ENSG00000217416	3.07713	1.83183	-0.525819	0.605461	none	ISCA1P1	iron-sulfur cluster assembly 1 pseudogene 1
ENSG00000261408	1.55839	2.23429	0.338211	0.605674	none	TEN1-CDK3	TEN1-CDK3 readthrough (NMD candidate)
ENSG00000182264	0.37978	0.669001	0.274546	0.607903	none	IZUMO1	izumo sperm-egg fusion 1
ENSG00000243749	5.84144	4.16493	-0.405551	0.607903	none	TMEM35B	transmembrane protein 35B
ENSG00000169826	7.26091	6.17578	-0.203165	0.609128	none	CSGALNACT2	chondroitin sulfate N-acetylgalactosaminyltransferase 2
ENSG00000170545	3.29589	4.21871	0.280736	0.609128	none	SMAGP	small cell adhesion glycoprotein
ENSG00000150764	4.58707	5.25967	0.163995	0.610323	none	DIXDC1	DIX domain containing 1
ENSG00000127663	7.9276	7.21949	-0.119223	0.611051	none	KDM4B	lysine demethylase 4B
ENSG00000167323	11.5472	10.209	-0.162715	0.611345	none	STIM1	stromal interaction molecule 1
ENSG00000078070	8.07923	7.05686	-0.172353	0.611882	none	MCCC1	methylcrotonoyl-CoA carboxylase 1
ENSG00000167524	3.59988	4.59358	0.282176	0.612079	none	RSKR	ribosomal protein S6 kinase related
ENSG00000128294	2.90607	3.37386	0.16319	0.612285	none	TPST2	tyrosylprotein sulfotransferase 2
ENSG00000037637	5.57444	4.73697	-0.196578	0.612285	none	FBXO42	F-box protein 42
ENSG00000145882	4.00482	5.80766	0.44384	0.612537	none	PCYOX1L	prenylcysteine oxidase 1 like
ENSG00000165527	23.8874	21.0382	-0.175408	0.612537	none	ARF6	ADP ribosylation factor 6
ENSG00000164975	14.6992	12.8222	-0.18371	0.612537	none	SNAPC3	small nuclear RNA activating complex polypeptide 3
ENSG00000228797	2.97424	1.60439	-0.609732	0.612537	none	FAM207BP	family with sequence similarity 207 member B, pseudogene
ENSG00000279342	0.726537	0.96602	0.187396	0.613765	none	-
ENSG00000145365	4.60922	4.05765	-0.149331	0.613819	none	TIFA	TRAF interacting protein with forkhead associated domain
ENSG00000165494	12.1916	13.1049	0.0965862	0.613819	none	PCF11	PCF11 cleavage and polyadenylation factor subunit
ENSG00000162676	3.75773	3.62441	-0.0410035	0.613882	none	GFI1	growth factor independent 1 transcriptional repressor
ENSG00000138678	3.14917	3.83404	0.220409	0.613998	none	GPAT3	glycerol-3-phosphate acyltransferase 3
ENSG00000179262	69.5686	61.4456	-0.176426	0.613998	none	RAD23A	RAD23 homolog A, nucleotide excision repair protein
ENSG00000206561	1.53069	1.74212	0.11576	0.61495	none	COLQ	collagen like tail subunit of asymmetric acetylcholinesterase
ENSG00000250571	3.62968	4.43645	0.231752	0.61495	none	GLI4	GLI family zinc finger 4
ENSG00000179583	0.306683	0.389153	0.0882967	0.61495	none	CIITA	class II major histocompatibility complex transactivator
ENSG00000273706	2.23862	2.73498	0.205722	0.61495	none	LHX1	LIM homeobox 1
ENSG00000160439	8.42705	8.92812	0.0747144	0.61495	none	RDH13	retinol dehydrogenase 13
ENSG00000197696	5.31395	7.02773	0.346449	0.61495	none	NMB	neuromedin B
ENSG00000225791	1.16294	1.59157	0.260838	0.615282	none	TRAM2-AS1
ENSG00000180354	6.98741	7.92447	0.160039	0.615282	none	MTURN	maturin, neural progenitor differentiation regulator homolog
ENSG00000072818	1.17772	1.383	0.129964	0.615282	none	ACAP1	ArfGAP with coiled-coil, ankyrin repeat and PH domains 1
ENSG00000267302	1.26096	1.7154	0.264229	0.615282	none	RNFT1-DT
ENSG00000173868	0.412152	0.642899	0.218349	0.615282	none	PHOSPHO1	phosphoethanolamine/phosphocholine phosphatase 1
ENSG00000136720	4.4605	5.15744	0.173296	0.615282	none	HS6ST1	heparan sulfate 6-O-sulfotransferase 1
ENSG00000288674	0.438952	1.3418	0.7026	0.615282	none	-
ENSG00000087274	27.444	24.8104	-0.140174	0.615282	none	ADD1	adducin 1
ENSG00000117724	13.396	11.7976	-0.169787	0.61592	none	CENPF	centromere protein F
ENSG00000112096	17.1337	21.2369	0.294287	0.61592	none	SOD2	superoxide dismutase 2
ENSG00000196236	6.25199	7.10168	0.159845	0.61592	none	XPNPEP3	X-prolyl aminopeptidase 3
ENSG00000080823	14.7496	13.0277	-0.167036	0.61592	none	MOK	MOK protein kinase
ENSG00000062716	20.3798	17.9011	-0.177777	0.61592	none	VMP1	vacuole membrane protein 1
ENSG00000066279	13.3886	11.5543	-0.196738	0.61592	none	ASPM	assembly factor for spindle microtubules
ENSG00000232176	32.3317	26.1606	-0.295384	0.61592	none	-
ENSG00000261526	2.18099	2.8742	0.284421	0.61592	none	-
ENSG00000080031	0.235972	0.426847	0.207185	0.61592	none	PTPRH	protein tyrosine phosphatase receptor type H
ENSG00000249306	2.67635	1.67479	-0.458848	0.61592	none	LINC01411
ENSG00000183161	0.437626	0.273702	-0.17466	0.61592	none	FANCF	FA complementation group F
ENSG00000143110	1.43773	1.8685	0.234761	0.616035	none	C1orf162	chromosome 1 open reading frame 162
ENSG00000122971	5.90162	4.77285	-0.257652	0.616035	none	ACADS	acyl-CoA dehydrogenase short chain
ENSG00000174231	54.3899	48.3453	-0.166712	0.616064	none	PRPF8	pre-mRNA processing factor 8
ENSG00000104093	7.41691	6.51367	-0.163772	0.616159	none	DMXL2	Dmx like 2
ENSG00000047621	8.66287	7.65221	-0.159383	0.616501	none	C12orf4	chromosome 12 open reading frame 4
ENSG00000178852	0.477295	0.711298	0.212133	0.616586	none	EFCAB13	EF-hand calcium binding domain 13
ENSG00000122678	4.83061	4.16455	-0.175005	0.616586	none	POLM	DNA polymerase mu
ENSG00000134882	29.1678	25.1463	-0.206402	0.616586	none	UBAC2	UBA domain containing 2
ENSG00000170448	10.0412	8.29879	-0.247776	0.616586	none	NFXL1	nuclear transcription factor, X-box binding like 1
ENSG00000101210	59.277	51.4096	-0.201776	0.616586	none	EEF1A2	eukaryotic translation elongation factor 1 alpha 2
ENSG00000249264	0.562104	0.899824	0.282376	0.616586	none	EEF1A1P9	eukaryotic translation elongation factor 1 alpha 1 pseudogene 9
ENSG00000196312	9.60796	10.8742	0.16268	0.616586	none	MFSD14C	major facilitator superfamily domain containing 14C
ENSG00000109680	3.07851	2.29376	-0.308307	0.616586	none	TBC1D19	TBC1 domain family member 19
ENSG00000158411	14.5875	15.6581	0.0958327	0.616586	none	MITD1	microtubule interacting and trafficking domain containing 1
ENSG00000078124	6.86399	6.00633	-0.166603	0.616777	none	ACER3	alkaline ceramidase 3
ENSG00000163520	0.375379	0.603163	0.221093	0.616777	none	FBLN2	fibulin 2
ENSG00000139324	9.20468	8.00729	-0.180065	0.616777	none	TMTC3	transmembrane O-mannosyltransferase targeting cadherins 3
ENSG00000280332	0.586049	0.881244	0.24625	0.618414	none	-
ENSG00000111653	14.635	18.4107	0.312073	0.618414	none	ING4	inhibitor of growth family member 4
ENSG00000135677	9.64595	10.9566	0.167504	0.618943	none	GNS	glucosamine (N-acetyl)-6-sulfatase
ENSG00000100298	1.29663	0.786405	-0.362457	0.620133	none	APOBEC3H	apolipoprotein B mRNA editing enzyme catalytic subunit 3H
ENSG00000288558	3.61593	1.83786	-0.701822	0.620488	none	DUS4L-BCAP29	DUS4L-BCAP29 readthrough
ENSG00000048649	8.47589	7.08676	-0.2287	0.620558	none	RSF1	remodeling and spacing factor 1
ENSG00000230530	1.03355	1.504	0.300237	0.620558	none	LIMD1-AS1
ENSG00000159140	54.9541	48.9979	-0.162375	0.620558	none	SON	SON DNA and RNA binding protein
ENSG00000075426	1.7905	2.18931	0.192723	0.620558	none	FOSL2	FOS like 2, AP-1 transcription factor subunit
ENSG00000131051	99.9252	106.024	0.0846503	0.620558	none	RBM39	RNA binding motif protein 39
ENSG00000287542	0.0722543	0.173929	0.130698	0.621556	none	-	NCBI gene (formerly Entrezgene);Acc:8916]
ENSG00000158528	1.84182	1.4323	-0.224494	0.622053	none	PPP1R9A	protein phosphatase 1 regulatory subunit 9A
ENSG00000172458	0.864147	0.496743	-0.316689	0.622796	none	IL17D	interleukin 17D
ENSG00000136631	21.5302	19.1737	-0.159382	0.623168	none	VPS45	vacuolar protein sorting 45 homolog
ENSG00000004897	25.9944	22.746	-0.184973	0.623168	none	CDC27	cell division cycle 27
ENSG00000254595	1.96008	2.92971	0.408787	0.623532	none	-
ENSG00000281357	1.57092	1.94843	0.197662	0.623532	none	ARRDC3-AS1
ENSG00000105290	4.64366	4.14103	-0.134574	0.623532	none	APLP1	amyloid beta precursor like protein 1
ENSG00000277268	3.06078	4.00586	0.301861	0.623532	none	LHX1-DT
ENSG00000134775	3.63278	3.11771	-0.170034	0.623532	none	FHOD3	formin homology 2 domain containing 3
ENSG00000152977	0.208032	0.313611	0.120879	0.623532	none	ZIC1	Zic family member 1
ENSG00000198205	1.19952	1.51689	0.19445	0.623532	none	ZXDA	zinc finger X-linked duplicated A
ENSG00000102096	5.98472	7.13999	0.220826	0.623532	none	PIM2	Pim-2 proto-oncogene, serine/threonine kinase
ENSG00000271888	0.930002	1.43576	0.33577	0.623853	none	JARID2-DT
ENSG00000111676	9.96223	8.64687	-0.184409	0.625792	none	ATN1	atrophin 1
ENSG00000205302	19.9536	17.2828	-0.196714	0.62588	none	SNX2	sorting nexin 2
ENSG00000100221	17.0269	18.9313	0.144886	0.62597	none	JOSD1	Josephin domain containing 1
ENSG00000145743	1.52519	1.19693	-0.200898	0.626633	none	FBXL17	F-box and leucine rich repeat protein 17
ENSG00000274292	0.340522	0.55554	0.21462	0.626773	none	-
ENSG00000143344	1.67895	1.34264	-0.193529	0.626773	none	RGL1	ral guanine nucleotide dissociation stimulator like 1
ENSG00000078900	1.54606	1.40122	-0.0845025	0.626922	none	TP73	tumor protein p73
ENSG00000270641	33.6505	16.5359	-0.982562	0.626922	none	TSIX
ENSG00000156860	17.9187	16.1585	-0.140888	0.626924	none	FBRS	fibrosin
ENSG00000262664	2.66148	3.85625	0.407414	0.626924	none	OVCA2	OVCA2 serine hydrolase domain containing
ENSG00000286177	0.24656	0.414816	0.182663	0.627058	none	-
ENSG00000167395	2.70358	3.11224	0.151003	0.627399	none	ZNF646	zinc finger protein 646
ENSG00000166448	0.157321	0.309593	0.17833	0.627701	none	TMEM130	transmembrane protein 130
ENSG00000198783	8.02803	9.53733	0.223026	0.627701	none	ZNF830	zinc finger protein 830
ENSG00000155393	15.0945	13.4078	-0.15972	0.627701	none	HEATR3	HEAT repeat containing 3
ENSG00000142230	90.356	83.1585	-0.118391	0.627701	none	SAE1	SUMO1 activating enzyme subunit 1
ENSG00000131459	8.93055	10.0558	0.154861	0.627701	none	GFPT2	glutamine-fructose-6-phosphate transaminase 2
ENSG00000240849	3.66707	5.3004	0.432927	0.627701	none	PEDS1	plasmanylethanolamine desaturase 1
ENSG00000143207	17.2995	14.0984	-0.277411	0.627701	none	COP1	COP1 E3 ubiquitin ligase
ENSG00000088682	33.0983	29.1624	-0.176946	0.628287	none	COQ9	coenzyme Q9
ENSG00000105618	25.7377	23.1195	-0.148678	0.629375	none	PRPF31	pre-mRNA processing factor 31
ENSG00000182093	28.393	32.159	0.173929	0.629375	none	GET1	guided entry of tail-anchored proteins factor 1
ENSG00000225855	13.1438	15.224	0.197965	0.629375	none	RUSC1-AS1
ENSG00000135334	38.5314	36.0551	-0.0933274	0.629375	none	AKIRIN2	akirin 2
ENSG00000099204	11.8822	12.3661	0.0531922	0.629375	none	ABLIM1	actin binding LIM protein 1
ENSG00000072518	11.7882	10.6733	-0.131596	0.629945	none	MARK2	microtubule affinity regulating kinase 2
ENSG00000114353	15.8108	17.8016	0.161466	0.630217	none	GNAI2	G protein subunit alpha i2
ENSG00000115738	89.1785	100.533	0.171097	0.630421	none	ID2	inhibitor of DNA binding 2
ENSG00000168538	8.50763	6.8296	-0.280148	0.63047	none	TRAPPC11	trafficking protein particle complex 11
ENSG00000081791	14.1225	15.3325	0.111046	0.630593	none	DELE1	DAP3 binding cell death enhancer 1
ENSG00000204219	0.321204	0.559111	0.23887	0.630593	none	TCEA3	transcription elongation factor A3
ENSG00000066136	19.8556	17.8166	-0.148432	0.630593	none	NFYC	nuclear transcription factor Y subunit gamma
ENSG00000130818	2.50203	2.81268	0.122615	0.630593	none	ZNF426	zinc finger protein 426
ENSG00000182796	4.84348	6.22311	0.305791	0.630593	none	TMEM198B	transmembrane protein 198B (pseudogene)
ENSG00000242125	35.2906	39.3215	0.151952	0.630593	none	SNHG3
ENSG00000013016	1.9893	2.37266	0.174081	0.630593	none	EHD3	EH domain containing 3
ENSG00000034152	8.09611	9.6772	0.231212	0.630593	none	MAP2K3	mitogen-activated protein kinase kinase 3
ENSG00000100796	35.6993	32.3087	-0.139857	0.630593	none	PPP4R3A	protein phosphatase 4 regulatory subunit 3A
ENSG00000280061	0.271705	0.413236	0.152238	0.630593	none	-
ENSG00000248367	2.15407	3.41938	0.486631	0.631472	none	-
ENSG00000132485	85.3614	96.2669	0.171561	0.631472	none	ZRANB2	zinc finger RANBP2-type containing 2
ENSG00000139908	1.57019	2.38433	0.396993	0.631472	none	TSSK4	testis specific serine kinase 4
ENSG00000147251	7.78876	6.85384	-0.162261	0.631472	none	DOCK11	dedicator of cytokinesis 11
ENSG00000198722	8.99233	7.99649	-0.151459	0.633155	none	UNC13B	unc-13 homolog B
ENSG00000117016	2.6704	3.05239	0.142838	0.633155	none	RIMS3	regulating synaptic membrane exocytosis 3
ENSG00000224597	8.50029	6.63226	-0.315862	0.633155	none	SVIL-AS1	SVIL antisense RNA 1
ENSG00000247572	5.47075	6.55298	0.223113	0.633155	none	CKMT2-AS1
ENSG00000168209	93.0531	105.082	0.173626	0.63383	none	DDIT4	DNA damage inducible transcript 4
ENSG00000067191	1.74253	2.58585	0.386808	0.634338	none	CACNB1	calcium voltage-gated channel auxiliary subunit beta 1
ENSG00000086232	34.9434	31.9734	-0.124425	0.635101	none	EIF2AK1	eukaryotic translation initiation factor 2 alpha kinase 1
ENSG00000139620	26.9167	32.0809	0.244873	0.635101	none	KANSL2	KAT8 regulatory NSL complex subunit 2
ENSG00000138433	13.9182	16.1216	0.198747	0.635304	none	CIR1	corepressor interacting with RBPJ, CIR1
ENSG00000078549	2.22031	2.65871	0.184135	0.635304	none	ADCYAP1R1	ADCYAP receptor type I
ENSG00000231305	0.980512	1.44436	0.303583	0.635304	none	-
ENSG00000229852	1.46221	1.23215	-0.14152	0.635304	none	-
ENSG00000204588	3.85813	2.99594	-0.281863	0.636017	none	LINC01123
ENSG00000125637	0.486281	0.300401	-0.19275	0.636306	none	PSD4	pleckstrin and Sec7 domain containing 4
ENSG00000171823	1.96137	2.5674	0.268609	0.636329	none	FBXL14	F-box and leucine rich repeat protein 14
ENSG00000162344	0.289684	0.533122	0.249455	0.636476	none	FGF19	fibroblast growth factor 19
ENSG00000185352	1.1014	0.826582	-0.202204	0.636476	none	HS6ST3	heparan sulfate 6-O-sulfotransferase 3
ENSG00000271122	1.49651	1.84334	0.187674	0.636476	none	HERPUD2-AS1
ENSG00000102174	0.208205	0.31609	0.123393	0.636479	none	PHEX	phosphate regulating endopeptidase homolog X-linked
ENSG00000099953	1.31597	1.43434	0.0719103	0.636479	none	MMP11	matrix metallopeptidase 11
ENSG00000127084	0.505199	0.333145	-0.175121	0.636479	none	FGD3	FYVE, RhoGEF and PH domain containing 3
ENSG00000123870	0.442057	0.910055	0.405486	0.636479	none	ZNF137P	zinc finger protein 137, pseudogene
ENSG00000099875	14.1324	17.7146	0.306525	0.636479	none	MKNK2	MAPK interacting serine/threonine kinase 2
ENSG00000068745	56.9698	63.7925	0.160526	0.637109	none	IP6K2	inositol hexakisphosphate kinase 2
ENSG00000135318	0.627613	0.35762	-0.261677	0.637123	none	NT5E	5'-nucleotidase ecto
ENSG00000273654	4.93017	6.01198	0.24175	0.637498	none	-
ENSG00000183853	5.78292	6.61695	0.167308	0.637559	none	KIRREL1	kirre like nephrin family adhesion molecule 1
ENSG00000144566	26.82	23.8388	-0.163527	0.638616	none	RAB5A	RAB5A, member RAS oncogene family
ENSG00000102796	4.14807	4.77616	0.166077	0.638616	none	DHRS12	dehydrogenase/reductase 12
ENSG00000089327	13.9288	12.527	-0.142257	0.638773	none	FXYD5	FXYD domain containing ion transport regulator 5
ENSG00000068784	8.35266	7.20881	-0.188203	0.639131	none	SRBD1	S1 RNA binding domain 1
ENSG00000197210	0.201365	0.115823	-0.106566	0.639131	none	-
ENSG00000140941	29.0999	32.5626	0.157097	0.639131	none	MAP1LC3B	microtubule associated protein 1 light chain 3 beta
ENSG00000275993	0.913541	1.14985	0.167993	0.640595	none	SIK1B	salt inducible kinase 1B (putative)
ENSG00000234616	6.94418	6.35546	-0.111083	0.640667	none	JRK	Jrk helix-turn-helix protein
ENSG00000151773	2.89495	3.544	0.222357	0.640667	none	CCDC122	coiled-coil domain containing 122
ENSG00000236404	0.632045	0.310272	-0.316815	0.640859	none	VLDLR-AS1
ENSG00000167615	15.3046	18.6292	0.267726	0.640859	none	LENG8	leukocyte receptor cluster member 8
ENSG00000128578	3.62514	4.00098	0.112712	0.640859	none	STRIP2	striatin interacting protein 2
ENSG00000259516	1.09668	1.37784	0.18155	0.640859	none	ANP32AP1	acidic nuclear phosphoprotein 32 family member A pseudogene 1
ENSG00000235652	1.56419	1.91359	0.184295	0.640859	none	FBXO30-DT
ENSG00000011677	1.56863	1.16821	-0.244496	0.640859	none	GABRA3	gamma-aminobutyric acid type A receptor subunit alpha3
ENSG00000196696	7.2497	5.72605	-0.294582	0.640859	none	PDXDC2P-NPIPB14P
ENSG00000141076	34.3956	30.0922	-0.187016	0.64202	none	UTP4	UTP4 small subunit processome component
ENSG00000257167	2.04607	1.65191	-0.199915	0.642758	none	TMPO-AS1
ENSG00000175505	0.380451	0.645625	0.253496	0.642758	none	CLCF1	cardiotrophin like cytokine factor 1
ENSG00000275464	4.98869	5.88392	0.20099	0.642758	none	-
ENSG00000130477	0.179844	0.232774	0.0633114	0.642758	none	UNC13A	unc-13 homolog A
ENSG00000197283	5.60726	6.93695	0.264533	0.642758	none	SYNGAP1	synaptic Ras GTPase activating protein 1
ENSG00000104231	41.434	37.8722	-0.126483	0.642758	none	ZFAND1	zinc finger AN1-type containing 1
ENSG00000174989	5.50236	4.82762	-0.158057	0.642758	none	FBXW8	F-box and WD repeat domain containing 8
ENSG00000259623	5.20164	2.4112	-0.862369	0.642758	none	-
ENSG00000169621	1.10639	0.893717	-0.153554	0.642758	none	APLF	aprataxin and PNKP like factor
ENSG00000146143	22.9003	20.3283	-0.164262	0.642758	none	PRIM2	DNA primase subunit 2
ENSG00000074527	1.39589	1.83645	0.243523	0.642758	none	NTN4	netrin 4
ENSG00000178385	3.1016	2.63841	-0.172879	0.642887	none	PLEKHM3	pleckstrin homology domain containing M3
ENSG00000257337	3.15478	3.60708	0.149082	0.642887	none	-
ENSG00000184185	2.00594	2.3932	0.174832	0.642887	none	KCNJ12	potassium inwardly rectifying channel subfamily J member 12
ENSG00000080345	11.7666	10.1494	-0.195407	0.642887	none	RIF1	replication timing regulatory factor 1
ENSG00000160201	64.7943	47.309	-0.445673	0.642887	none	U2AF1	U2 small nuclear RNA auxiliary factor 1
ENSG00000026103	5.05276	3.76354	-0.345561	0.642887	none	FAS	Fas cell surface death receptor
ENSG00000184481	4.76962	5.42677	0.155618	0.644784	none	FOXO4	forkhead box O4
ENSG00000099977	47.5497	55.7752	0.225798	0.644791	none	DDT	D-dopachrome tautomerase
ENSG00000070731	0.273906	0.513072	0.248222	0.644791	none	ST6GALNAC2	ST6 N-acetylgalactosaminide alpha-2,6-sialyltransferase 2
ENSG00000071539	23.6202	26.3752	0.153027	0.646341	none	TRIP13	thyroid hormone receptor interactor 13
ENSG00000100997	14.6864	13.0602	-0.157898	0.647433	none	ABHD12	abhydrolase domain containing 12, lysophospholipase
ENSG00000188452	0.373367	0.237132	-0.150718	0.648431	none	CERKL	ceramide kinase like
ENSG00000131788	14.6855	13.14	-0.149652	0.648802	none	PIAS3	protein inhibitor of activated STAT 3
ENSG00000128609	26.3546	33.4337	0.332039	0.648802	none	NDUFA5	NADH:ubiquinone oxidoreductase subunit A5
ENSG00000177728	8.07015	6.89124	-0.200873	0.648802	none	TMEM94	transmembrane protein 94
ENSG00000188766	0.522813	0.656371	0.121287	0.648802	none	SPRED3	sprouty related EVH1 domain containing 3
ENSG00000160392	4.12911	4.54205	0.111711	0.648802	none	C19orf47	chromosome 19 open reading frame 47
ENSG00000273247	0.632441	0.939122	0.248372	0.648802	none	RAB33B-AS1
ENSG00000081189	3.99706	3.50916	-0.14822	0.648802	none	MEF2C	myocyte enhancer factor 2C
ENSG00000168961	0.948205	0.721025	-0.178877	0.648802	none	LGALS9	galectin 9
ENSG00000100345	20.279	18.1543	-0.151758	0.648802	none	MYH9	myosin heavy chain 9
ENSG00000250299	1.35841	0.763263	-0.419567	0.648802	none	MRPS31P4	mitochondrial ribosomal protein S31 pseudogene 4
ENSG00000112139	1.59866	1.72496	0.0684655	0.648802	none	MDGA1	MAM domain containing glycosylphosphatidylinositol anchor 1
ENSG00000204128	2.25545	2.70572	0.186896	0.648802	none	C2orf72	chromosome 2 open reading frame 72
ENSG00000174373	6.16281	5.13162	-0.224258	0.648802	none	RALGAPA1	Ral GTPase activating protein catalytic subunit alpha 1
ENSG00000023287	14.085	12.4843	-0.161833	0.648802	none	RB1CC1	RB1 inducible coiled-coil 1
ENSG00000206120	1.35479	0.985679	-0.245963	0.648802	none	EGFEM1P	EGF like and EMI domain containing 1, pseudogene
ENSG00000185760	2.84393	2.35045	-0.198224	0.648802	none	KCNQ5	potassium voltage-gated channel subfamily Q member 5
ENSG00000159399	17.9083	15.9717	-0.155888	0.648919	none	HK2	hexokinase 2
ENSG00000110756	6.27597	7.30698	0.191184	0.649105	none	HPS5	HPS5 biogenesis of lysosomal organelles complex 2 subunit 2
ENSG00000286545	0.566585	0.76698	0.173662	0.649144	none	-
ENSG00000260777	0.208087	0.412154	0.225173	0.649144	none	-
ENSG00000274349	1.4616	1.0962	-0.231823	0.64956	none	ZNF658	zinc finger protein 658
ENSG00000267321	12.9939	15.116	0.203701	0.64956	none	SNHG30
ENSG00000204822	23.3273	29.0865	0.306539	0.64956	none	MRPL53	mitochondrial ribosomal protein L53
ENSG00000186994	1.39266	1.04112	-0.229258	0.64956	none	KANK3	KN motif and ankyrin repeat domains 3
ENSG00000161904	23.0553	21.1538	-0.118798	0.649692	none	LEMD2	LEM domain nuclear envelope protein 2
ENSG00000114480	7.9648	7.036	-0.157795	0.650356	none	GBE1	1,4-alpha-glucan branching enzyme 1
ENSG00000146872	12.8769	11.721	-0.125476	0.650356	none	TLK2	tousled like kinase 2
ENSG00000146067	14.9416	17.1396	0.186349	0.650356	none	FAM193B	family with sequence similarity 193 member B
ENSG00000203727	1.79103	2.12594	0.16349	0.650356	none	SAMD5	sterile alpha motif domain containing 5
ENSG00000165879	1.34539	1.02059	-0.215049	0.650356	none	FRAT1	FRAT regulator of WNT signaling pathway 1
ENSG00000006125	48.6848	41.9822	-0.209067	0.650356	none	AP2B1	adaptor related protein complex 2 subunit beta 1
ENSG00000072274	60.8912	66.7856	0.131247	0.650356	none	TFRC	transferrin receptor
ENSG00000147044	7.89872	6.8568	-0.179656	0.650356	none	CASK	calcium/calmodulin dependent serine protein kinase
ENSG00000124104	2.18459	2.54065	0.152908	0.65077	none	SNX21	sorting nexin family member 21
ENSG00000156273	6.97743	7.77486	0.137452	0.651008	none	BACH1	BTB domain and CNC homolog 1
ENSG00000198517	4.48171	5.15045	0.166066	0.651314	none	MAFK	MAF bZIP transcription factor K
ENSG00000133466	4.26599	4.69529	0.113065	0.651314	none	C1QTNF6	C1q and TNF related 6
ENSG00000260075	12.2172	10.3368	-0.221414	0.651314	none	NSFP1	N-ethylmaleimide-sensitive factor pseudogene 1
ENSG00000100325	22.1061	19.7988	-0.151779	0.651314	none	ASCC2	activating signal cointegrator 1 complex subunit 2
ENSG00000111961	4.36082	3.75857	-0.171926	0.651314	none	SASH1	SAM and SH3 domain containing 1
ENSG00000132694	6.0832	5.39774	-0.146838	0.651314	none	ARHGEF11	Rho guanine nucleotide exchange factor 11
ENSG00000243156	9.77093	8.99687	-0.107594	0.651314	none	MICAL3	microtubule associated monooxygenase, calponin and LIM domain containing 3
ENSG00000163904	13.685	12.4666	-0.12496	0.651314	none	SENP2	SUMO specific peptidase 2
ENSG00000102897	14.3323	16.4352	0.185431	0.651314	none	LYRM1	LYR motif containing 1
ENSG00000009844	20.6056	17.9386	-0.190073	0.651314	none	VTA1	vesicle trafficking 1
ENSG00000260128	2.90611	4.13122	0.39357	0.651314	none	ULK4P2	ULK4 pseudogene 2
ENSG00000236200	1.00688	1.29802	0.195437	0.651314	none	KDM4A-AS1
ENSG00000155980	2.48186	3.1851	0.265404	0.651314	none	KIF5A	kinesin family member 5A
ENSG00000166896	2.95427	2.36627	-0.232258	0.651431	none	ATP23	ATP23 metallopeptidase and ATP synthase assembly factor homolog
ENSG00000121274	4.46662	5.03133	0.141825	0.651431	none	TENT4B	terminal nucleotidyltransferase 4B
ENSG00000072958	8.75797	8.06767	-0.105849	0.651431	none	AP1M1	adaptor related protein complex 1 subunit mu 1
ENSG00000086015	10.6534	8.99456	-0.221536	0.651431	none	MAST2	microtubule associated serine/threonine kinase 2
ENSG00000095319	20.9377	18.0561	-0.20316	0.651431	none	NUP188	nucleoporin 188
ENSG00000149380	0.359378	0.590239	0.226297	0.651431	none	P4HA3	prolyl 4-hydroxylase subunit alpha 3
ENSG00000185133	2.3033	2.00607	-0.136027	0.651431	none	INPP5J	inositol polyphosphate-5-phosphatase J
ENSG00000137270	0.24688	0.415718	0.183211	0.651431	none	GCM1	glial cells missing transcription factor 1
ENSG00000151748	16.9316	15.0067	-0.163829	0.651431	none	SAV1	salvador family WW domain containing protein 1
ENSG00000068394	23.4432	19.2105	-0.274326	0.652231	none	GPKOW	G-patch domain and KOW motifs
ENSG00000106351	0.77442	0.960968	0.144218	0.653287	none	AGFG2	ArfGAP with FG repeats 2
ENSG00000244161	0.208098	0.344453	0.154281	0.655004	none	FLNB-AS1
ENSG00000175970	39.8538	34.8882	-0.186962	0.656144	none	UNC119B	unc-119 lipid binding chaperone B
ENSG00000111145	3.99584	4.67277	0.183324	0.656144	none	ELK3	ETS transcription factor ELK3
ENSG00000142655	8.95197	7.42594	-0.240144	0.656144	none	PEX14	peroxisomal biogenesis factor 14
ENSG00000171103	9.98937	8.74467	-0.173423	0.656168	none	TRMT61B	tRNA methyltransferase 61B
ENSG00000184792	2.5508	1.9501	-0.267381	0.656171	none	OSBP2	oxysterol binding protein 2
ENSG00000124228	19.5776	18.2087	-0.0993125	0.656171	none	DDX27	DEAD-box helicase 27
ENSG00000228109	2.11644	2.94683	0.340796	0.656425	none	MELTF-AS1
ENSG00000069424	1.92243	2.26039	0.157878	0.656425	none	KCNAB2	potassium voltage-gated channel subfamily A regulatory beta subunit 2
ENSG00000147799	2.29512	1.90503	-0.181776	0.656685	none	ARHGAP39	Rho GTPase activating protein 39
ENSG00000196502	3.86986	4.39538	0.147845	0.656685	none	SULT1A1	sulfotransferase family 1A member 1
ENSG00000172239	27.5095	24.4168	-0.165664	0.656921	none	PAIP1	poly(A) binding protein interacting protein 1
ENSG00000271303	11.1483	12.971	0.201673	0.656957	none	SRXN1	sulfiredoxin 1
ENSG00000234608	20.4287	21.3759	0.0624022	0.656993	none	MAPKAPK5-AS1
ENSG00000267475	0.803107	1.44495	0.439319	0.657106	none	NUDT19-DT
ENSG00000163431	2.71246	2.28201	-0.177798	0.657106	none	LMOD1	leiomodin 1
ENSG00000272980	0.72824	0.507722	-0.196933	0.657106	none	-
ENSG00000109452	0.317447	0.258342	-0.0662201	0.657106	none	INPP4B	inositol polyphosphate-4-phosphatase type II B
ENSG00000254469	2.63581	2.58365	-0.0208447	0.657106	none	-
ENSG00000143811	35.4637	37.9155	0.0938806	0.657106	none	PYCR2	pyrroline-5-carboxylate reductase 2
ENSG00000185158	8.77847	8.14513	-0.0966051	0.657106	none	LRRC37B	leucine rich repeat containing 37B
ENSG00000196152	5.34373	4.30732	-0.257349	0.657106	none	ZNF79	zinc finger protein 79
ENSG00000165632	4.88189	4.23919	-0.166937	0.657106	none	TAF3	TATA-box binding protein associated factor 3
ENSG00000162415	2.07023	1.69991	-0.185438	0.657106	none	ZSWIM5	zinc finger SWIM-type containing 5
ENSG00000157557	5.59567	6.4222	0.170329	0.657106	none	ETS2	ETS proto-oncogene 2, transcription factor
ENSG00000100147	4.88028	5.54553	0.154625	0.657106	none	CCDC134	coiled-coil domain containing 134
ENSG00000113845	37.0346	32.1376	-0.198845	0.657106	none	TIMMDC1	translocase of inner mitochondrial membrane domain containing 1
ENSG00000198435	13.1564	14.8612	0.164048	0.657106	none	NRARP	NOTCH regulated ankyrin repeat protein
ENSG00000267871	0.588216	0.9201	0.273774	0.657426	none	ZNF460-AS1
ENSG00000279267	1.03355	1.40842	0.244087	0.657426	none	-
ENSG00000141027	17.4622	16.7551	-0.0563386	0.657529	none	NCOR1	nuclear receptor corepressor 1
ENSG00000100196	21.0838	24.1259	0.186188	0.657806	none	KDELR3	KDEL endoplasmic reticulum protein retention receptor 3
ENSG00000284946	33.7298	30.2355	-0.152983	0.65836	none	-
ENSG00000286305	0.167245	0.306183	0.162249	0.65836	none	-
ENSG00000113356	12.2256	13.9187	0.173783	0.65836	none	POLR3G	RNA polymerase III subunit G
ENSG00000265817	2.66857	3.24524	0.210628	0.65836	none	FSBP	fibrinogen silencer binding protein
ENSG00000129654	0.0710503	0.51572	0.500977	0.65836	none	FOXJ1	forkhead box J1
ENSG00000105855	0.229028	0.287673	0.0672485	0.65836	none	ITGB8	integrin subunit beta 8
ENSG00000138050	25.3171	22.592	-0.157702	0.65836	none	THUMPD2	THUMP domain containing 2
ENSG00000165730	1.53633	1.19257	-0.210124	0.65836	none	STOX1	storkhead box 1
ENSG00000160097	1.23632	1.26122	0.0159709	0.658374	none	FNDC5	fibronectin type III domain containing 5
ENSG00000225548	14.0131	11.3233	-0.284833	0.658374	none	LINC01980
ENSG00000110719	1.12179	1.5326	0.255336	0.658692	none	TCIRG1	T cell immune regulator 1, ATPase H+ transporting V0 subunit a3
ENSG00000175216	37.8464	34.208	-0.141877	0.658872	none	CKAP5	cytoskeleton associated protein 5
ENSG00000160298	5.74734	6.6676	0.184456	0.659291	none	C21orf58	chromosome 21 open reading frame 58
ENSG00000275131	3.43642	2.82083	-0.21551	0.660389	none	PDE4DIPP2	PDE4DIP pseudogene 2
ENSG00000277209	1.55239	2.66386	0.521514	0.66065	none	RPPH1
ENSG00000174173	31.5555	35.4071	0.161319	0.661706	none	TRMT10C	tRNA methyltransferase 10C, mitochondrial RNase P subunit
ENSG00000155749	0.62607	0.3325	-0.287254	0.661706	none	FLACC1	flagellum associated containing coiled-coil domains 1
ENSG00000174365	4.34289	4.38917	0.0124424	0.661706	none	SNHG11
ENSG00000197961	14.7243	17.0642	0.200137	0.661706	none	ZNF121	zinc finger protein 121
ENSG00000228701	1.27279	2.2473	0.514777	0.661706	none	TNKS2-AS1
ENSG00000221883	1.15622	1.68786	0.317953	0.661706	none	ARIH2OS
ENSG00000134243	9.65582	8.52622	-0.161666	0.661706	none	SORT1	sortilin 1
ENSG00000214940	5.35394	3.4811	-0.503799	0.66276	none	NPIPA8	nuclear pore complex interacting protein family member A8
ENSG00000152520	7.84276	6.75144	-0.190033	0.66276	none	PAN3	poly(A) specific ribonuclease subunit PAN3
ENSG00000111802	27.8027	24.9077	-0.152823	0.666693	none	TDP2	tyrosyl-DNA phosphodiesterase 2
ENSG00000078687	2.77884	2.57072	-0.0817274	0.6677	none	TNRC6C	trinucleotide repeat containing adaptor 6C
ENSG00000140575	23.8937	21.5227	-0.1444	0.667812	none	IQGAP1	IQ motif containing GTPase activating protein 1
ENSG00000175324	35.6227	39.8266	0.156774	0.670246	none	LSM1	LSM1 homolog, mRNA degradation associated
ENSG00000196151	6.1531	4.89313	-0.279534	0.670877	none	WDSUB1	WD repeat, sterile alpha motif and U-box domain containing 1
ENSG00000170445	22.7004	25.9391	0.184794	0.670877	none	HARS1	histidyl-tRNA synthetase 1
ENSG00000095383	0.506969	0.746901	0.213148	0.671008	none	TBC1D2	TBC1 domain family member 2
ENSG00000134070	1.46824	1.80107	0.182495	0.671232	none	IRAK2	interleukin 1 receptor associated kinase 2
ENSG00000245750	0.208545	0.317751	0.124807	0.671445	none	DRAIC
ENSG00000183426	6.44554	7.7718	0.236495	0.672534	none	NPIPA1	nuclear pore complex interacting protein family member A1
ENSG00000103995	4.57734	3.75013	-0.231609	0.672534	none	CEP152	centrosomal protein 152
ENSG00000102003	7.72154	9.56272	0.276327	0.673402	none	SYP	synaptophysin
ENSG00000116539	7.80093	7.16747	-0.107768	0.674671	none	ASH1L	ASH1 like histone lysine methyltransferase
ENSG00000205323	95.9099	83.3541	-0.200185	0.675573	none	SARNP	SAP domain containing ribonucleoprotein
ENSG00000198561	20.4222	18.6068	-0.12775	0.675573	none	CTNND1	catenin delta 1
ENSG00000014138	30.275	28.6416	-0.0773835	0.675833	none	POLA2	DNA polymerase alpha 2, accessory subunit
ENSG00000128585	15.0528	12.142	-0.28864	0.675877	none	MKLN1	muskelin 1
ENSG00000172965	7.84047	9.69006	0.274075	0.676055	none	MIR4435-2HG
ENSG00000159147	30.713	27.271	-0.165753	0.676055	none	DONSON	DNA replication fork stabilization factor DONSON
ENSG00000226403	0.763367	1.63508	0.579513	0.676855	none	-
ENSG00000135250	16.0353	14.2551	-0.159238	0.676855	none	SRPK2	SRSF protein kinase 2
ENSG00000247315	23.5811	21.0989	-0.153576	0.678354	none	ZCCHC3	zinc finger CCHC-type containing 3
ENSG00000178568	0.492928	0.35971	-0.134846	0.678354	none	ERBB4	erb-b2 receptor tyrosine kinase 4
ENSG00000146232	2.1696	2.64809	0.202842	0.678354	none	NFKBIE	NFKB inhibitor epsilon
ENSG00000085872	12.7277	11.4601	-0.139782	0.678354	none	CHERP	calcium homeostasis endoplasmic reticulum protein
ENSG00000162998	0.237788	0.400244	0.177913	0.678354	none	FRZB	frizzled related protein
ENSG00000173598	8.90637	8.31138	-0.0893618	0.678354	none	NUDT4	nudix hydrolase 4
ENSG00000130304	1.35023	1.61276	0.152777	0.678354	none	SLC27A1	solute carrier family 27 member 1
ENSG00000169594	0.628769	0.467067	-0.150847	0.678354	none	BNC1	basonuclin 1
ENSG00000264456	1.22688	1.67708	0.265634	0.678354	none	-
ENSG00000164695	3.93676	3.20627	-0.231023	0.678354	none	CHMP4C	charged multivesicular body protein 4C
ENSG00000165495	5.62415	4.69067	-0.219137	0.678354	none	PKNOX2	PBX/knotted 1 homeobox 2
ENSG00000237765	8.60608	7.48517	-0.179003	0.678354	none	FAM200B	family with sequence similarity 200 member B
ENSG00000180573	1.76521	2.75966	0.443213	0.678354	none	H2AC6	H2A clustered histone 6
ENSG00000056487	5.53895	4.74049	-0.187886	0.678354	none	PHF21B	PHD finger protein 21B
ENSG00000090989	10.4371	9.13966	-0.173716	0.678354	none	EXOC1	exocyst complex component 1
ENSG00000274114	0.454435	0.75386	0.270075	0.678354	none	ALOX15P1	arachidonate 15-lipoxygenase pseudogene 1
ENSG00000119888	1.05109	1.67628	0.38384	0.678354	none	EPCAM	epithelial cell adhesion molecule
ENSG00000131400	0.647698	1.13807	0.37586	0.678503	none	NAPSA	napsin A aspartic peptidase
ENSG00000097033	14.3634	13.2574	-0.10779	0.678885	none	SH3GLB1	SH3 domain containing GRB2 like, endophilin B1
ENSG00000241106	1.09945	1.46185	0.229726	0.679248	none	HLA-DOB	major histocompatibility complex, class II, DO beta
ENSG00000244165	3.31285	3.91053	0.187236	0.680036	none	P2RY11	purinergic receptor P2Y11
ENSG00000079805	33.0385	29.5193	-0.157443	0.680506	none	DNM2	dynamin 2
ENSG00000130734	9.93719	8.53113	-0.198524	0.680506	none	ATG4D	autophagy related 4D cysteine peptidase
ENSG00000213424	2.29572	1.96692	-0.151631	0.681433	none	KRT222	keratin 222
ENSG00000113732	30.3142	33.2822	0.130642	0.681534	none	ATP6V0E1	ATPase H+ transporting V0 subunit e1
ENSG00000157404	3.47493	4.1419	0.200434	0.681534	none	KIT	KIT proto-oncogene, receptor tyrosine kinase
ENSG00000005801	6.59613	7.13905	0.0995956	0.682434	none	ZNF195	zinc finger protein 195
ENSG00000112425	2.12668	1.73727	-0.191896	0.682434	none	EPM2A	EPM2A glucan phosphatase, laforin
ENSG00000204177	2.5643	2.10112	-0.20083	0.683357	none	BMS1P1	BMS1 pseudogene 1
ENSG00000185909	3.91903	4.84244	0.248199	0.683357	none	KLHDC8B	kelch domain containing 8B
ENSG00000144218	1.75846	1.70121	-0.0302589	0.683357	none	AFF3	AF4/FMR2 family member 3
ENSG00000166974	20.0746	18.4487	-0.115835	0.683357	none	MAPRE2	microtubule associated protein RP/EB family member 2
ENSG00000270055	2.93656	3.64676	0.23929	0.683357	none	-
ENSG00000257950	0.733554	0.997501	0.204463	0.683357	none	P2RX5-TAX1BP3	P2RX5-TAX1BP3 readthrough (NMD candidate)
ENSG00000106004	17.416	19.5864	0.160734	0.683357	none	HOXA5	homeobox A5
ENSG00000279789	1.07642	1.4666	0.248425	0.683357	none	-
ENSG00000095203	2.62733	3.09215	0.173952	0.683357	none	EPB41L4B	erythrocyte membrane protein band 4.1 like 4B
ENSG00000139190	2.67617	3.30051	0.226304	0.683357	none	VAMP1	vesicle associated membrane protein 1
ENSG00000111249	0.716331	0.50723	-0.187428	0.683357	none	CUX2	cut like homeobox 2
ENSG00000279145	0.415791	0.553328	0.133755	0.684425	none	-
ENSG00000180758	2.78824	3.19415	0.146853	0.684425	none	GPR157	G protein-coupled receptor 157
ENSG00000088325	49.7351	45.0844	-0.138705	0.685135	none	TPX2	TPX2 microtubule nucleation factor
ENSG00000116852	1.17175	0.932272	-0.168557	0.685135	none	KIF21B	kinesin family member 21B
ENSG00000112592	16.3826	14.3758	-0.176986	0.685135	none	TBP	TATA-box binding protein
ENSG00000150961	9.93356	8.91217	-0.141491	0.685135	none	SEC24D	SEC24 homolog D, COPII coat complex component
ENSG00000156931	10.7798	10.277	-0.0629327	0.685135	none	VPS8	VPS8 subunit of CORVET complex
ENSG00000101161	22.9118	20.38	-0.161462	0.685135	none	PRPF6	pre-mRNA processing factor 6
ENSG00000102226	30.1572	26.9815	-0.155092	0.685816	none	USP11	ubiquitin specific peptidase 11
ENSG00000141002	35.3763	31.112	-0.179884	0.685816	none	TCF25	transcription factor 25
ENSG00000178878	2.17955	1.72552	-0.222291	0.685819	none	APOLD1	apolipoprotein L domain containing 1
ENSG00000135845	17.1608	14.4385	-0.234298	0.686092	none	PIGC	phosphatidylinositol glycan anchor biosynthesis class C
ENSG00000151623	2.4802	1.92125	-0.252581	0.686092	none	NR3C2	nuclear receptor subfamily 3 group C member 2
ENSG00000159263	3.54523	3.88022	0.102594	0.686589	none	SIM2	SIM bHLH transcription factor 2
ENSG00000188779	0.249406	0.403649	0.16794	0.686589	none	SKOR1	SKI family transcriptional corepressor 1
ENSG00000249087	1.2383	1.66257	0.250414	0.686589	none	ZNF436-AS1
ENSG00000078399	29.2868	32.3639	0.139596	0.686589	none	HOXA9	homeobox A9
ENSG00000232445	2.45838	2.89971	0.17327	0.686589	none	EMSLR
ENSG00000204642	6.97434	8.58577	0.265529	0.686589	none	HLA-F	major histocompatibility complex, class I, F
ENSG00000109472	27.6602	24.7796	-0.152816	0.686589	none	CPE	carboxypeptidase E
ENSG00000137145	5.93125	6.6111	0.13499	0.686589	none	DENND4C	DENN domain containing 4C
ENSG00000234546	1.84857	2.43241	0.268984	0.686589	none	LNCTAM34A
ENSG00000158796	19.172	16.5862	-0.197907	0.686589	none	DEDD	death effector domain containing
ENSG00000116580	12.2776	11.1484	-0.128226	0.686589	none	GON4L	gon-4 like
ENSG00000226465	1.54262	2.60705	0.504503	0.686589	none	-
ENSG00000251201	5.00106	4.1628	-0.217062	0.686589	none	TMED7-TICAM2	TMED7-TICAM2 readthrough
ENSG00000251026	1.44588	2.26621	0.417267	0.686589	none	LINC02163
ENSG00000177119	8.98399	7.99918	-0.149823	0.686589	none	ANO6	anoctamin 6
ENSG00000135049	19.495	17.1261	-0.177201	0.686589	none	AGTPBP1	ATP/GTP binding protein 1
ENSG00000153162	2.38856	2.82224	0.173747	0.686589	none	BMP6	bone morphogenetic protein 6
ENSG00000089050	5.71087	6.3669	0.134558	0.686589	none	RBBP9	RB binding protein 9, serine hydrolase
ENSG00000171246	5.54481	6.32958	0.16338	0.686589	none	NPTX1	neuronal pentraxin 1
ENSG00000234160	9.85957	12.9564	0.361961	0.687384	none	-
ENSG00000240694	6.57844	7.49781	0.165191	0.687391	none	PNMA2	PNMA family member 2
ENSG00000097046	49.3635	44.3595	-0.150972	0.687391	none	CDC7	cell division cycle 7
ENSG00000101391	21.1129	17.6668	-0.244417	0.687391	none	CDK5RAP1	CDK5 regulatory subunit associated protein 1
ENSG00000137101	1.27347	0.911241	-0.250385	0.687391	none	CD72	CD72 molecule
ENSG00000168066	71.0153	66.08	-0.102421	0.687391	none	SF1	splicing factor 1
ENSG00000173273	7.15038	6.53323	-0.113598	0.687756	none	TNKS	tankyrase
ENSG00000181444	2.35945	1.92446	-0.200052	0.68803	none	ZNF467	zinc finger protein 467
ENSG00000177383	25.8317	23.0477	-0.158043	0.688369	none	MAGEF1	MAGE family member F1
ENSG00000275763	0.320358	0.530443	0.21302	0.688369	none	ZNF516-DT
ENSG00000275367	0.408318	0.248335	-0.173968	0.688369	none	-
ENSG00000119778	5.27354	4.82101	-0.10801	0.688369	none	ATAD2B	ATPase family AAA domain containing 2B
ENSG00000186260	5.41885	4.91072	-0.118981	0.688369	none	MRTFB	myocardin related transcription factor B
ENSG00000175602	9.90175	11.9554	0.248989	0.688369	none	CCDC85B	coiled-coil domain containing 85B
ENSG00000160007	7.06839	6.30569	-0.14326	0.688369	none	ARHGAP35	Rho GTPase activating protein 35
ENSG00000011243	29.6444	27.4288	-0.10827	0.688369	none	AKAP8L	A-kinase anchoring protein 8 like
ENSG00000129757	1.44594	1.91701	0.254103	0.688369	none	CDKN1C	cyclin dependent kinase inhibitor 1C
ENSG00000198855	1.26453	1.01019	-0.171879	0.689018	none	FICD	FIC domain protein adenylyltransferase
ENSG00000152104	7.24004	6.60421	-0.115853	0.689454	none	PTPN14	protein tyrosine phosphatase non-receptor type 14
ENSG00000140527	0.572624	0.362977	-0.206413	0.689481	none	WDR93	WD repeat domain 93
ENSG00000168806	1.99592	1.6977	-0.151268	0.689481	none	LCMT2	leucine carboxyl methyltransferase 2
ENSG00000169607	7.33624	6.48912	-0.154601	0.689481	none	CKAP2L	cytoskeleton associated protein 2 like
ENSG00000170961	0.945269	1.21301	0.186043	0.690001	none	HAS2	hyaluronan synthase 2
ENSG00000108773	16.7702	19.0798	0.176283	0.690001	none	KAT2A	lysine acetyltransferase 2A
ENSG00000285106	0.32291	0.455196	0.137499	0.690313	none	-
ENSG00000128849	1.13136	0.96881	-0.11445	0.691642	none	CGNL1	cingulin like 1
ENSG00000164941	22.9766	21.2308	-0.109068	0.692453	none	INTS8	integrator complex subunit 8
ENSG00000089486	10.8389	9.50707	-0.172174	0.693029	none	CDIP1	cell death inducing p53 target 1
ENSG00000198833	17.9368	16.2107	-0.13789	0.69331	none	UBE2J1	ubiquitin conjugating enzyme E2 J1
ENSG00000167632	2.27597	1.65887	-0.30111	0.69331	none	TRAPPC9	trafficking protein particle complex 9
ENSG00000260528	1.68433	2.56887	0.410906	0.695237	none	FAM157C
ENSG00000120709	26.1377	23.7206	-0.134581	0.695237	none	FAM53C	family with sequence similarity 53 member C
ENSG00000170509	0.457625	0.275845	-0.192166	0.695237	none	HSD17B13	hydroxysteroid 17-beta dehydrogenase 13
ENSG00000124942	5.74378	6.31265	0.116838	0.695237	none	AHNAK	AHNAK nucleoprotein
ENSG00000172007	3.8102	3.20964	-0.1924	0.695237	none	RAB33B	RAB33B, member RAS oncogene family
ENSG00000129484	44.5968	39.7584	-0.161835	0.696333	none	PARP2	poly(ADP-ribose) polymerase 2
ENSG00000115616	0.283797	0.358681	0.0817897	0.696891	none	SLC9A2	solute carrier family 9 member A2
ENSG00000182118	24.8467	27.7326	0.152704	0.697432	none	FAM89A	family with sequence similarity 89 member A
ENSG00000234493	0.536278	0.349566	-0.186943	0.697432	none	RHOXF1P1	Rhox homeobox family member 1 pseudogene 1
ENSG00000272578	2.68476	3.0558	0.138413	0.697432	none	-
ENSG00000115762	18.1765	20.1179	0.139133	0.697432	none	PLEKHB2	pleckstrin homology domain containing B2
ENSG00000204954	15.4439	19.673	0.330198	0.697432	none	C12orf73	chromosome 12 open reading frame 73
ENSG00000204632	0.0561233	0.7096	0.69488	0.697432	none	HLA-G	major histocompatibility complex, class I, G
ENSG00000108947	1.92696	2.34279	0.19165	0.697432	none	EFNB3	ephrin B3
ENSG00000214300	0.282658	0.161966	-0.142569	0.697432	none	SPDYE3	speedy/RINGO cell cycle regulator family member E3
ENSG00000153317	8.59957	7.55551	-0.166116	0.697432	none	ASAP1	ArfGAP with SH3 domain, ankyrin repeat and PH domain 1
ENSG00000079332	23.8096	24.4502	0.0367808	0.697432	none	SAR1A	secretion associated Ras related GTPase 1A
ENSG00000162188	0.68905	1.14588	0.345356	0.697432	none	GNG3	G protein subunit gamma 3
ENSG00000281404	0.35258	0.474539	0.124551	0.697432	none	LINC01176
ENSG00000108312	28.1293	30.2533	0.101536	0.697432	none	UBTF	upstream binding transcription factor
ENSG00000125753	13.1986	15.0985	0.181184	0.697432	none	VASP	vasodilator stimulated phosphoprotein
ENSG00000265690	0.668555	0.288855	-0.372509	0.697432	none	-
ENSG00000198931	54.3796	65.2415	0.258381	0.697432	none	APRT	adenine phosphoribosyltransferase
ENSG00000103932	6.20588	5.25949	-0.203131	0.697432	none	RPAP1	RNA polymerase II associated protein 1
ENSG00000180917	2.68211	2.25457	-0.178065	0.697432	none	CMTR2	cap methyltransferase 2
ENSG00000089902	6.93737	6.25379	-0.129927	0.697432	none	RCOR1	REST corepressor 1
ENSG00000122966	9.67001	8.56376	-0.157911	0.697602	none	CIT	citron rho-interacting serine/threonine kinase
ENSG00000187514	899.578	970.375	0.109178	0.697602	none	PTMA	prothymosin alpha
ENSG00000159885	2.26807	2.95151	0.273965	0.699336	none	ZNF222	zinc finger protein 222
ENSG00000167702	2.9555	3.65709	0.235569	0.699454	none	KIFC2	kinesin family member C2
ENSG00000283154	8.52859	7.66193	-0.137575	0.699876	none	IQCJ-SCHIP1	IQCJ-SCHIP1 readthrough
ENSG00000163659	10.7785	9.2539	-0.199984	0.700264	none	TIPARP	TCDD inducible poly(ADP-ribose) polymerase
ENSG00000164048	16.2701	18.5608	0.179692	0.700264	none	ZNF589	zinc finger protein 589
ENSG00000085982	6.39513	5.55671	-0.173603	0.700264	none	USP40	ubiquitin specific peptidase 40
ENSG00000120690	7.20787	6.18842	-0.191334	0.700264	none	ELF1	E74 like ETS transcription factor 1
ENSG00000149636	23.3464	21.6463	-0.104429	0.700295	none	DSN1	DSN1 component of MIS12 kinetochore complex
ENSG00000166037	27.8052	24.4533	-0.178478	0.700296	none	CEP57	centrosomal protein 57
ENSG00000227896	0.937499	1.19605	0.180713	0.700296	none	-
ENSG00000167525	3.73954	4.44303	0.199663	0.700296	none	PROCA1	protein interacting with cyclin A1
ENSG00000112511	7.79235	9.26708	0.223706	0.700296	none	PHF1	PHD finger protein 1
ENSG00000169604	5.25663	4.53029	-0.178029	0.700296	none	ANTXR1	ANTXR cell adhesion molecule 1
ENSG00000163704	0.335385	0.494119	0.16204	0.700296	none	PRRT3	proline rich transmembrane protein 3
ENSG00000133612	30.6037	34.4857	0.167142	0.700296	none	AGAP3	ArfGAP with GTPase domain, ankyrin repeat and PH domain 3
ENSG00000221995	0.544339	0.375699	-0.166824	0.700296	none	TIAF1	TGFB1-induced anti-apoptotic factor 1
ENSG00000121440	1.95593	1.62019	-0.173938	0.700428	none	PDZRN3	PDZ domain containing ring finger 3
ENSG00000196754	0.623406	1.15477	0.408513	0.702026	none	S100A2	S100 calcium binding protein A2
ENSG00000111445	75.9242	66.1275	-0.196534	0.702236	none	RFC5	replication factor C subunit 5
ENSG00000143494	3.96263	4.27211	0.0872774	0.702387	none	VASH2	vasohibin 2
ENSG00000148798	5.32046	4.40785	-0.224975	0.702387	none	INA	internexin neuronal intermediate filament protein alpha
ENSG00000123737	41.478	36.3011	-0.1875	0.702387	none	EXOSC9	exosome component 9
ENSG00000227258	0.727965	1.1144	0.291173	0.702387	none	SMIM2-AS1
ENSG00000161654	34.8147	39.4639	0.176084	0.7027	none	LSM12	LSM12 homolog
ENSG00000237877	0.592591	0.317132	-0.273976	0.702731	none	LINC01473
ENSG00000126012	32.0309	28.6336	-0.156583	0.702731	none	KDM5C	lysine demethylase 5C
ENSG00000272669	1.51136	2.47452	0.468344	0.703263	none	-
ENSG00000168010	4.86828	5.38953	0.122773	0.703704	none	ATG16L2	autophagy related 16 like 2
ENSG00000100504	92.8981	84.0374	-0.142999	0.706161	none	PYGL	glycogen phosphorylase L
ENSG00000130348	11.251	9.9273	-0.164968	0.706161	none	QRSL1	glutaminyl-tRNA amidotransferase subunit QRSL1
ENSG00000170667	1.40903	1.67863	0.153042	0.706654	none	RASA4B	RAS p21 protein activator 4B
ENSG00000180626	2.49025	1.98929	-0.223529	0.707202	none	ZNF594	zinc finger protein 594
ENSG00000125510	0.298613	0.558308	0.263009	0.707475	none	OPRL1	opioid related nociceptin receptor 1
ENSG00000159388	18.0472	15.902	-0.172389	0.707475	none	BTG2	BTG anti-proliferation factor 2
ENSG00000135749	6.58145	5.74378	-0.168916	0.70842	none	PCNX2	pecanex 2
ENSG00000174586	0.429876	0.641365	0.199005	0.70842	none	ZNF497	zinc finger protein 497
ENSG00000127616	29.7516	27.8974	-0.0897253	0.70842	none	SMARCA4	SWI/SNF related, matrix associated, actin dependent regulator of chromatin, subfamily a, member 4
ENSG00000130429	8.95573	15.0138	0.685713	0.70842	none	ARPC1B	actin related protein 2/3 complex subunit 1B
ENSG00000285565	0.866477	6.97785	2.09568	0.70842	none	-
ENSG00000213963	2.74224	2.19964	-0.225993	0.70842	none	-
ENSG00000230202	90.4145	105.694	0.222978	0.70842	none	-
ENSG00000181638	4.56777	5.02905	0.114831	0.70842	none	ZFP41	ZFP41 zinc finger protein
ENSG00000196141	9.0631	8.2119	-0.127505	0.708731	none	SPATS2L	spermatogenesis associated serine rich 2 like
ENSG00000119508	0.672638	0.843975	0.140694	0.708731	none	NR4A3	nuclear receptor subfamily 4 group A member 3
ENSG00000169989	0.956174	0.640788	-0.253646	0.708731	none	TIGD4	tigger transposable element derived 4
ENSG00000169919	18.6886	16.4393	-0.175015	0.709204	none	GUSB	glucuronidase beta
ENSG00000213468	8.65218	10.1311	0.205667	0.710605	none	FIRRE
ENSG00000152404	9.76502	8.37946	-0.198773	0.710605	none	CWF19L2	CWF19 like cell cycle control factor 2
ENSG00000100395	16.8989	15.0481	-0.157465	0.710605	none	L3MBTL2	L3MBTL histone methyl-lysine binding protein 2
ENSG00000186073	5.00964	4.27034	-0.189383	0.710605	none	CDIN1	CDAN1 interacting nuclease 1
ENSG00000082516	11.7546	10.4639	-0.153922	0.711729	none	GEMIN5	gem nuclear organelle associated protein 5
ENSG00000099260	0.41299	0.204265	-0.230598	0.711729	none	PALMD	palmdelphin
ENSG00000078177	3.13167	2.72679	-0.148789	0.711729	none	N4BP2	NEDD4 binding protein 2
ENSG00000105953	10.6353	9.44936	-0.155099	0.711729	none	OGDH	oxoglutarate dehydrogenase
ENSG00000105583	40.3805	34.168	-0.234689	0.712352	none	WDR83OS	WD repeat domain 83 opposite strand
ENSG00000164603	5.41853	6.22454	0.170662	0.712352	none	BMT2	base methyltransferase of 25S rRNA 2 homolog
ENSG00000056558	0.662135	0.855937	0.15911	0.712352	none	TRAF1	TNF receptor associated factor 1
ENSG00000135486	673.251	675.878	0.00560975	0.712352	none	HNRNPA1	heterogeneous nuclear ribonucleoprotein A1
ENSG00000126903	3.24199	3.87358	0.200238	0.712352	none	SLC10A3	solute carrier family 10 member 3
ENSG00000165304	35.3128	31.2831	-0.169701	0.712352	none	MELK	maternal embryonic leucine zipper kinase
ENSG00000149090	0.337957	0.210844	-0.144018	0.71283	none	PAMR1	peptidase domain containing associated with muscle regeneration 1
ENSG00000186205	8.24012	8.80579	0.0857233	0.71283	none	MTARC1	mitochondrial amidoxime reducing component 1
ENSG00000009954	28.0906	25.3483	-0.142839	0.71373	none	BAZ1B	bromodomain adjacent to zinc finger domain 1B
ENSG00000095906	21.7092	23.2311	0.0935866	0.714657	none	NUBP2	nucleotide binding protein 2
ENSG00000146555	1.52836	1.29496	-0.139737	0.714657	none	SDK1	sidekick cell adhesion molecule 1
ENSG00000113396	0.597266	0.839377	0.203612	0.714657	none	SLC27A6	solute carrier family 27 member 6
ENSG00000141741	22.2212	24.8374	0.154013	0.715325	none	MIEN1	migration and invasion enhancer 1
ENSG00000248124	6.16422	4.6969	-0.330632	0.715325	none	RRN3P1	RRN3 pseudogene 1
ENSG00000164338	8.7767	7.84544	-0.144414	0.715325	none	UTP15	UTP15 small subunit processome component
ENSG00000183281	0.58123	0.765397	0.158945	0.715325	none	PLGLB1	plasminogen like B1
ENSG00000287110	0.411476	0.609847	0.18972	0.715325	none	-
ENSG00000185164	49.0263	39.5192	-0.304079	0.715325	none	NOMO2	NODAL modulator 2
ENSG00000223705	5.39037	6.51976	0.234787	0.71538	none	NSUN5P1	NSUN5 pseudogene 1
ENSG00000084676	5.06446	4.80859	-0.0621915	0.715385	none	NCOA1	nuclear receptor coactivator 1
ENSG00000163596	2.23212	1.76053	-0.227539	0.715385	none	ICA1L	islet cell autoantigen 1 like
ENSG00000224616	1.57259	1.37996	-0.112282	0.715385	none	RTCA-AS1
ENSG00000254064	1.70848	2.58932	0.406228	0.715385	none	-
ENSG00000121766	33.9498	38.124	0.162769	0.715385	none	ZCCHC17	zinc finger CCHC-type containing 17
ENSG00000172992	13.3239	11.4843	-0.198311	0.715385	none	DCAKD	dephospho-CoA kinase domain containing
ENSG00000185630	10.152	9.22235	-0.12558	0.715385	none	PBX1	PBX homeobox 1
ENSG00000162869	5.54704	4.90411	-0.149122	0.715385	none	PPP1R21	protein phosphatase 1 regulatory subunit 21
ENSG00000088833	26.5124	24.301	-0.120886	0.715385	none	NSFL1C	NSFL1 cofactor
ENSG00000162981	0.222076	0.108917	-0.140183	0.715801	none	LRATD1	LRAT domain containing 1
ENSG00000272918	0.538709	0.751843	0.187153	0.715981	none	-
ENSG00000286977	0.377874	0.616613	0.23053	0.715981	none	-
ENSG00000183148	0.293625	0.169001	-0.146144	0.715997	none	ANKRD20A2P	ankyrin repeat domain 20 family member A2, pseudogene
ENSG00000102580	8.35566	7.48712	-0.140564	0.716959	none	DNAJC3	DnaJ heat shock protein family (Hsp40) member C3
ENSG00000118579	9.77004	10.7706	0.128169	0.716959	none	MED28	mediator complex subunit 28
ENSG00000134982	4.733	5.05842	0.0796515	0.717227	none	APC	APC regulator of WNT signaling pathway
ENSG00000177788	3.83891	4.34354	0.143114	0.717227	none	-
ENSG00000224905	1.52119	1.90852	0.206178	0.717227	none	-
ENSG00000169758	3.77212	3.14742	-0.202414	0.717227	none	TMEM266	transmembrane protein 266
ENSG00000197372	4.65522	3.68674	-0.270999	0.717227	none	ZNF675	zinc finger protein 675
ENSG00000258790	5.91563	1.83346	-1.2873	0.717227	none	-
ENSG00000128908	6.24692	5.50757	-0.155249	0.717328	none	INO80	INO80 complex ATPase subunit
ENSG00000139438	0.510855	0.353567	-0.1586	0.717328	none	FAM222A	family with sequence similarity 222 member A
ENSG00000177602	9.50333	8.38037	-0.163129	0.717334	none	HASPIN	histone H3 associated protein kinase
ENSG00000111144	61.9102	68.2027	0.137533	0.71794	none	LTA4H	leukotriene A4 hydrolase
ENSG00000104848	0.176146	0.274194	0.115518	0.71794	none	KCNA7	potassium voltage-gated channel subfamily A member 7
ENSG00000275023	12.5441	14.0549	0.152576	0.71794	none	MLLT6	MLLT6, PHD finger containing
ENSG00000171604	5.68434	6.6378	0.192373	0.71794	none	CXXC5	CXXC finger protein 5
ENSG00000142784	6.21163	5.40932	-0.170153	0.71794	none	WDTC1	WD and tetratricopeptide repeats 1
ENSG00000261505	0.183267	0.323274	0.161336	0.718206	none	-
ENSG00000253908	1.03197	1.70191	0.411097	0.718271	none	-
ENSG00000196482	2.29016	1.89037	-0.186901	0.718271	none	ESRRG	estrogen related receptor gamma
ENSG00000256223	2.44394	3.31131	0.324064	0.718618	none	ZNF10	zinc finger protein 10
ENSG00000237686	0.618678	0.453744	-0.155043	0.718618	none	SCIRT
ENSG00000182986	4.00237	3.70448	-0.0885765	0.718618	none	ZNF320	zinc finger protein 320
ENSG00000248441	0.539888	0.367081	-0.171726	0.718618	none	LINC01197
ENSG00000166451	21.1888	22.4612	0.0804449	0.719094	none	CENPN	centromere protein N
ENSG00000101544	8.84977	7.82831	-0.157953	0.719094	none	ADNP2	ADNP homeobox 2
ENSG00000162496	3.48646	4.1029	0.185743	0.719094	none	DHRS3	dehydrogenase/reductase 3
ENSG00000165060	4.8753	5.75742	0.20181	0.719094	none	FXN	frataxin
ENSG00000128513	14.8427	13.4034	-0.137412	0.719346	none	POT1	protection of telomeres 1
ENSG00000144895	49.2336	44.0542	-0.156992	0.720461	none	EIF2A	eukaryotic translation initiation factor 2A
ENSG00000102409	44.1035	49.4439	0.161441	0.720759	none	BEX4	brain expressed X-linked 4
ENSG00000171298	10.7281	12.8514	0.240067	0.720759	none	GAA	alpha glucosidase
ENSG00000185947	6.44042	7.38601	0.172601	0.720759	none	ZNF267	zinc finger protein 267
ENSG00000185585	0.422341	0.567174	0.139898	0.720759	none	OLFML2A	olfactomedin like 2A
ENSG00000132832	0.328249	0.66829	0.328844	0.720759	none	-
ENSG00000167807	2.16884	1.60337	-0.283576	0.720759	none	-
ENSG00000187867	2.00222	2.53483	0.23561	0.720759	none	PALM3	paralemmin 3
ENSG00000083535	15.7494	14.1272	-0.146968	0.720759	none	PIBF1	progesterone immunomodulatory binding factor 1
ENSG00000128512	2.8012	2.38969	-0.165301	0.72171	none	DOCK4	dedicator of cytokinesis 4
ENSG00000197111	135.253	134.276	-0.0103816	0.72171	none	PCBP2	poly(rC) binding protein 2
ENSG00000214562	0.494244	0.701708	0.187568	0.72171	none	NUTM2D	NUT family member 2D
ENSG00000164830	18.8304	17.8309	-0.0746088	0.72171	none	OXR1	oxidation resistance 1
ENSG00000164548	60.9226	66.2335	0.118715	0.72171	none	TRA2A	transformer 2 alpha homolog
ENSG00000115902	2.48193	2.00044	-0.214715	0.723416	none	SLC1A4	solute carrier family 1 member 4
ENSG00000047410	20.3555	18.8257	-0.107238	0.723416	none	TPR	translocated promoter region, nuclear basket protein
ENSG00000259153	2.93812	3.575	0.216266	0.723416	none	-
ENSG00000185483	2.1571	1.77963	-0.183706	0.723416	none	ROR1	receptor tyrosine kinase like orphan receptor 1
ENSG00000143748	39.2464	33.9307	-0.204365	0.723416	none	NVL	nuclear VCP like
ENSG00000145214	1.28989	1.60226	0.184489	0.723416	none	DGKQ	diacylglycerol kinase theta
ENSG00000131409	1.70019	2.18914	0.240108	0.723416	none	LRRC4B	leucine rich repeat containing 4B
ENSG00000161298	1.82742	2.24296	0.197828	0.723416	none	ZNF382	zinc finger protein 382
ENSG00000165819	32.7251	36.3305	0.14653	0.723416	none	METTL3	methyltransferase like 3
ENSG00000132581	17.4848	19.688	0.162458	0.723416	none	SDF2	stromal cell derived factor 2
ENSG00000145675	3.39299	2.84059	-0.193877	0.723416	none	PIK3R1	phosphoinositide-3-kinase regulatory subunit 1
ENSG00000181826	1.69436	2.04067	0.174446	0.723416	none	RELL1	RELT like 1
ENSG00000037757	18.474	20.5839	0.148407	0.723416	none	MRI1	methylthioribose-1-phosphate isomerase 1
ENSG00000135972	41.1176	36.1957	-0.179288	0.723416	none	MRPS9	mitochondrial ribosomal protein S9
ENSG00000008838	24.6512	23.445	-0.0694889	0.723416	none	MED24	mediator complex subunit 24
ENSG00000243927	20.2179	23.3695	0.199793	0.723416	none	MRPS6	mitochondrial ribosomal protein S6
ENSG00000105968	34.9803	38.357	0.129412	0.723416	none	H2AZ2	H2A.Z variant histone 2
ENSG00000153006	7.79067	8.71418	0.144119	0.723416	none	SREK1IP1	SREK1 interacting protein 1
ENSG00000286757	0.589242	0.375663	-0.208211	0.723416	none	-
ENSG00000120875	0.738629	0.56785	-0.149162	0.723416	none	DUSP4	dual specificity phosphatase 4
ENSG00000140199	3.62104	3.10414	-0.171136	0.723416	none	SLC12A6	solute carrier family 12 member 6
ENSG00000168883	81.164	76.0153	-0.0933611	0.723416	none	USP39	ubiquitin specific peptidase 39
ENSG00000155275	5.53413	6.24909	0.149804	0.723416	none	TRMT44	tRNA methyltransferase 44 homolog
ENSG00000130772	13.8343	15.5892	0.161304	0.723416	none	MED18	mediator complex subunit 18
ENSG00000272468	1.61988	0.956531	-0.421206	0.723416	none	-
ENSG00000114383	12.3121	14.061	0.178073	0.723513	none	TUSC2	tumor suppressor 2, mitochondrial calcium regulator
ENSG00000160633	50.5317	46.6071	-0.114284	0.723513	none	SAFB	scaffold attachment factor B
ENSG00000260916	8.29787	6.46145	-0.317445	0.724384	none	CCPG1	cell cycle progression 1
ENSG00000251141	1.70227	2.05966	0.179201	0.725007	none	MRPS30-DT
ENSG00000067715	2.68612	2.66803	-0.00709511	0.727048	none	SYT1	synaptotagmin 1
ENSG00000197275	11.4537	9.90728	-0.191282	0.727048	none	RAD54B	RAD54 homolog B
ENSG00000224470	7.62793	8.34331	0.11492	0.727048	none	ATXN1L	ataxin 1 like
ENSG00000167280	5.14437	6.08847	0.20621	0.727055	none	ENGASE	endo-beta-N-acetylglucosaminidase
ENSG00000173681	1.83939	1.31516	-0.294469	0.727144	none	BCLAF3	BCLAF1 and THRAP3 family member 3
ENSG00000185432	11.2636	9.68195	-0.199206	0.727475	none	METTL7A	methyltransferase like 7A
ENSG00000112769	4.05754	3.63565	-0.125664	0.727475	none	LAMA4	laminin subunit alpha 4
ENSG00000240288	0.723587	0.863923	0.112928	0.727475	none	GHRLOS
ENSG00000278540	14.0896	12.9932	-0.108826	0.727475	none	ACACA	acetyl-CoA carboxylase alpha
ENSG00000066135	14.6899	13.2204	-0.141867	0.727475	none	KDM4A	lysine demethylase 4A
ENSG00000219481	7.18461	6.49326	-0.12732	0.727475	none	NBPF1	NBPF member 1
ENSG00000143178	1.70022	1.36572	-0.190798	0.727475	none	TBX19	T-box transcription factor 19
ENSG00000162687	1.92726	1.73562	-0.0976836	0.727475	none	KCNT2	potassium sodium-activated channel subfamily T member 2
ENSG00000106012	3.95614	3.25985	-0.218417	0.727475	none	IQCE	IQ motif containing E
ENSG00000105472	0.56108	0.973714	0.338369	0.727475	none	CLEC11A	C-type lectin domain containing 11A
ENSG00000139631	4.91481	5.9719	0.237219	0.727475	none	CSAD	cysteine sulfinic acid decarboxylase
ENSG00000102309	31.6277	35.3437	0.155611	0.727475	none	PIN4	peptidylprolyl cis/trans isomerase, NIMA-interacting 4
ENSG00000110060	9.16173	10.6895	0.202064	0.727475	none	PUS3	pseudouridine synthase 3
ENSG00000165046	3.76229	4.39521	0.180023	0.727475	none	LETM2	leucine zipper and EF-hand containing transmembrane protein 2
ENSG00000184470	15.715	14.546	-0.104606	0.727475	none	TXNRD2	thioredoxin reductase 2
ENSG00000159199	76.162	87.1279	0.191709	0.727475	none	ATP5MC1	ATP synthase membrane subunit c locus 1
ENSG00000214455	0.587926	1.06067	0.37597	0.727475	none	RCN1P2	reticulocalbin 1 pseudogene 2
ENSG00000198221	0.582886	0.966698	0.313218	0.727475	none	AFDN-DT
ENSG00000138756	2.66853	2.41875	-0.101732	0.727475	none	BMP2K	BMP2 inducible kinase
ENSG00000205359	0.619197	0.656197	0.0325955	0.727475	none	SLCO6A1	solute carrier organic anion transporter family member 6A1
ENSG00000005513	1.28905	1.87347	0.328044	0.727475	none	SOX8	SRY-box transcription factor 8
ENSG00000184428	17.2291	15.4213	-0.150675	0.727475	none	TOP1MT	DNA topoisomerase I mitochondrial
ENSG00000001631	11.1439	10.2482	-0.11053	0.727475	none	KRIT1	KRIT1 ankyrin repeat containing
ENSG00000141034	6.52958	7.30075	0.140674	0.727475	none	GID4	GID complex subunit 4 homolog
ENSG00000129691	17.5678	15.6021	-0.16144	0.727475	none	ASH2L	ASH2 like, histone lysine methyltransferase complex subunit
ENSG00000135047	27.5235	30.7927	0.156546	0.727475	none	CTSL	cathepsin L
ENSG00000180596	1.2799	1.97229	0.382604	0.727475	none	H2BC4	H2B clustered histone 4
ENSG00000100219	114.751	108.712	-0.0773082	0.727475	none	XBP1	X-box binding protein 1
ENSG00000115677	75.6774	70.1994	-0.106936	0.727475	none	HDLBP	high density lipoprotein binding protein
ENSG00000154222	5.64652	5.49311	-0.0336913	0.727475	none	CC2D1B	coiled-coil and C2 domain containing 1B
ENSG00000210195	84.1637	101.447	0.266562	0.727475	none	MT-TT
ENSG00000229124	1.32227	1.80304	0.27146	0.727475	none	VIM-AS1
ENSG00000066422	9.96204	10.9435	0.123709	0.727475	none	ZBTB11	zinc finger and BTB domain containing 11
ENSG00000198964	5.63186	4.8136	-0.189982	0.727475	none	SGMS1	sphingomyelin synthase 1
ENSG00000066654	11.3314	12.5352	0.134371	0.727475	none	THUMPD1	THUMP domain containing 1
ENSG00000112773	3.31959	3.88187	0.176542	0.727475	none	TENT5A	terminal nucleotidyltransferase 5A
ENSG00000130707	36.2176	32.5371	-0.150227	0.727475	none	ASS1	argininosuccinate synthase 1
ENSG00000172216	7.13454	8.17267	0.173281	0.727475	none	CEBPB	CCAAT enhancer binding protein beta
ENSG00000102349	0.788873	0.92061	0.102514	0.727475	none	KLF8	Kruppel like factor 8
ENSG00000221988	13.5785	15.4394	0.173315	0.727475	none	PPT2	palmitoyl-protein thioesterase 2
ENSG00000135899	0.231057	0.300314	0.0789625	0.727517	none	SP110	SP110 nuclear body protein
ENSG00000184060	4.58291	4.74558	0.0414369	0.727732	none	ADAP2	ArfGAP with dual PH domains 2
ENSG00000148358	13.1095	11.9088	-0.12831	0.727927	none	GPR107	G protein-coupled receptor 107
ENSG00000131849	0.824906	1.20893	0.275528	0.727927	none	ZNF132	zinc finger protein 132
ENSG00000225695	1.31314	1.87466	0.313544	0.727927	none	HNRNPA1P35	heterogeneous nuclear ribonucleoprotein A1 pseudogene 35
ENSG00000136895	5.47637	6.09736	0.132097	0.727927	none	GARNL3	GTPase activating Rap/RanGAP domain like 3
ENSG00000105518	27.4095	32.7136	0.246961	0.727962	none	TMEM205	transmembrane protein 205
ENSG00000177426	6.25575	6.37934	0.0243678	0.727962	none	TGIF1	TGFB induced factor homeobox 1
ENSG00000184602	3.40557	3.96703	0.173054	0.727962	none	SNN	stannin
ENSG00000116353	14.6159	12.1547	-0.247439	0.727969	none	MECR	mitochondrial trans-2-enoyl-CoA reductase
ENSG00000130700	0.398489	0.225606	-0.190374	0.727969	none	GATA5	GATA binding protein 5
ENSG00000100982	12.19	10.6338	-0.181123	0.727969	none	PCIF1	phosphorylated CTD interacting factor 1
ENSG00000075391	3.5146	3.19292	-0.106643	0.727969	none	RASAL2	RAS protein activator like 2
ENSG00000131845	2.42184	2.75442	0.133817	0.727969	none	ZNF304	zinc finger protein 304
ENSG00000100139	8.9881	7.57197	-0.220583	0.728057	none	MICALL1	MICAL like 1
ENSG00000120685	14.7529	13.3382	-0.135756	0.72842	none	PROSER1	proline and serine rich 1
ENSG00000087074	25.0012	28.6114	0.187573	0.72842	none	PPP1R15A	protein phosphatase 1 regulatory subunit 15A
ENSG00000078319	14.7829	14.9776	0.0176893	0.728837	none	PMS2P1	PMS1 homolog 2, mismatch repair system component pseudogene 1
ENSG00000170291	42.12	45.475	0.108098	0.728837	none	ELP5	elongator acetyltransferase complex subunit 5
ENSG00000167994	2.42555	1.94686	-0.217161	0.728837	none	RAB3IL1	RAB3A interacting protein like 1
ENSG00000163947	4.35642	3.80976	-0.155305	0.729163	none	ARHGEF3	Rho guanine nucleotide exchange factor 3
ENSG00000184838	0.760538	0.478191	-0.252184	0.729163	none	PRR16	proline rich 16
ENSG00000070814	45.27	39.6266	-0.187653	0.729222	none	TCOF1	treacle ribosome biogenesis factor 1
ENSG00000156515	27.6789	24.6301	-0.162152	0.729222	none	HK1	hexokinase 1
ENSG00000090013	20.9668	24.1642	0.196051	0.729612	none	BLVRB	biliverdin reductase B
ENSG00000131381	13.4897	12.1857	-0.136051	0.730537	none	RBSN	rabenosyn, RAB effector
ENSG00000142556	4.1081	4.44517	0.0921911	0.730537	none	ZNF614	zinc finger protein 614
ENSG00000135974	9.23163	10.3437	0.14885	0.730959	none	C2orf49	chromosome 2 open reading frame 49
ENSG00000235655	91.4473	103.563	0.177673	0.731134	none	H3P6	H3 histone pseudogene 6
ENSG00000124422	45.9764	41.7237	-0.1369	0.731134	none	USP22	ubiquitin specific peptidase 22
ENSG00000127870	7.69272	6.77913	-0.160198	0.731134	none	RNF6	ring finger protein 6
ENSG00000127928	2.85395	2.35951	-0.198085	0.731134	none	GNGT1	G protein subunit gamma transducin 1
ENSG00000158417	24.6565	21.6272	-0.181266	0.731743	none	EIF5B	eukaryotic translation initiation factor 5B
ENSG00000187605	3.04488	2.67386	-0.138801	0.731743	none	TET3	tet methylcytosine dioxygenase 3
ENSG00000104872	42.7723	47.2674	0.141032	0.731743	none	PIH1D1	PIH1 domain containing 1
ENSG00000279569	0.12945	0.219549	0.110728	0.731743	none	-
ENSG00000197223	10.5336	12.0385	0.176936	0.732643	none	C1D	C1D nuclear receptor corepressor
ENSG00000088756	1.27212	0.970247	-0.205665	0.733273	none	ARHGAP28	Rho GTPase activating protein 28
ENSG00000129048	1.26431	1.53933	0.16538	0.733273	none	ACKR4	atypical chemokine receptor 4
[truncated: 14,483 more rows]

## Sheet: gCBEv3 vs. mCherry
Supplementary Data 5. Differential gene expression (DEG) results of RNA-seq data (gCBEv3 vs. mCherry).
gene_ID	Control_FPKM	Treat_FPKM	log2FC	FDR	DEG	Name	Function
ENSG00000257390	0.560514	5.22506	1.99607	2.22735e-78	up	-
ENSG00000268575	3.33462	0.753589	-1.3056	8.7718e-10	down	-
ENSG00000258366	2.8348	1.33979	-0.712774	8.7718e-10	none	RTEL1	regulator of telomere elongation helicase 1
ENSG00000285427	0	0.381544	0.466282	4.47585e-08	none	SOD2-OT1
ENSG00000183604	7.39561	2.38073	-1.3123	1.10343e-06	down	SMG1P5	SMG1 pseudogene 5
ENSG00000183718	9.05261	15.0594	0.675847	1.52861e-06	none	TRIM52	tripartite motif containing 52
ENSG00000233937	16.2459	5.33625	-1.44455	1.88843e-06	down	CTC-338M12.4
ENSG00000139269	1.9955	0.397336	-1.10012	1.17693e-05	down	INHBE	inhibin subunit beta E
ENSG00000181026	56.5911	25.5654	-1.1163	1.8488e-05	down	AEN	apoptosis enhancing nuclease
ENSG00000026036	0.505046	0.722773	0.194925	3.19974e-05	none	RTEL1-TNFRSF6B	RTEL1-TNFRSF6B readthrough (NMD candidate)
ENSG00000248498	9.02664	3.1435	-1.27491	3.38389e-05	down	ASNSP1	asparagine synthetase pseudogene 1
ENSG00000196152	5.34373	1.68693	-1.23937	8.84572e-05	down	ZNF79	zinc finger protein 79
ENSG00000254413	8.64923	3.23999	-1.18635	9.4714e-05	down	CHKB-CPT1B	CHKB-CPT1B readthrough (NMD candidate)
ENSG00000249859	14.0248	4.99191	-1.32625	0.000242473	down	PVT1
ENSG00000189060	173.725	63.2102	-1.44421	0.000519879	down	H1-0	H1.0 linker histone
ENSG00000116761	18.311	7.79443	-1.13476	0.00090728	down	CTH	cystathionine gamma-lyase
ENSG00000100867	1.59832	0.235391	-1.07261	0.00090728	down	DHRS2	dehydrogenase/reductase 2
ENSG00000188729	1.48846	1.69616	0.115658	0.000936337	none	OSTN	osteocrin
ENSG00000135346	2.74493	4.43935	0.538495	0.00115288	none	CGA	glycoprotein hormones, alpha polypeptide
ENSG00000100297	27.634	13.2104	-1.01078	0.0017531	down	MCM5	minichromosome maintenance complex component 5
ENSG00000099251	5.00074	1.66006	-1.17368	0.00195755	down	HSD17B7P2	hydroxysteroid 17-beta dehydrogenase 7 pseudogene 2
ENSG00000249624	0.206448	0.478735	0.293598	0.00198712	none	-
ENSG00000166004	7.77931	3.12681	-1.08908	0.0023328	down	CEP295	centrosomal protein 295
ENSG00000228409	9.77772	3.34175	-1.3117	0.00242688	down	CCT6P1	chaperonin containing TCP1 subunit 6 pseudogene 1
ENSG00000280614	1150.52	542.26	-1.08382	0.00310721	down	-
ENSG00000186994	1.39266	0.358874	-0.816206	0.00347439	none	KANK3	KN motif and ankyrin repeat domains 3
ENSG00000009413	5.82592	2.50715	-0.960727	0.00359957	none	REV3L	REV3 like, DNA directed polymerase zeta catalytic subunit
ENSG00000110619	33.2753	14.5384	-1.14134	0.00415968	down	CARS1	cysteinyl-tRNA synthetase 1
ENSG00000156639	18.8343	8.62959	-1.04245	0.00454806	down	ZFAND3	zinc finger AN1-type containing 3
ENSG00000185710	2.31761	0.92017	-0.78891	0.00466213	none	SMG1P4	SMG1 pseudogene 4
ENSG00000244332	3.89885	5.81133	0.475495	0.00485868	none	-
ENSG00000166986	68.5481	34.399	-0.974303	0.005194	none	MARS1	methionyl-tRNA synthetase 1
ENSG00000280800	1045.25	499.287	-1.0644	0.00524778	down	-
ENSG00000146707	6.41816	2.29288	-1.17171	0.00543124	down	POMZP3	POM121 and ZP3 fusion
ENSG00000111725	20.3556	8.44034	-1.1777	0.00546821	down	PRKAB1	protein kinase AMP-activated non-catalytic subunit beta 1
ENSG00000281181	1250.8	603.68	-1.04976	0.00724388	down	-
ENSG00000281383	639.058	305.577	-1.06195	0.00742791	down	-
ENSG00000130766	15.2884	7.41647	-0.952561	0.00813259	none	SESN2	sestrin 2
ENSG00000133624	9.66467	3.20527	-1.34257	0.0102265	down	ZNF767P	zinc finger family member 767, pseudogene
ENSG00000239264	68.1903	63.238	-0.107143	0.0102265	none	TXNDC5	thioredoxin domain containing 5
ENSG00000135315	2.78782	1.28821	-0.727147	0.0125394	none	CEP162	centrosomal protein 162
ENSG00000165029	0.887947	0.237211	-0.609727	0.0126363	none	ABCA1	ATP binding cassette subfamily A member 1
ENSG00000196092	0.113111	0.0196173	-0.12657	0.0131816	none	PAX5	paired box 5
ENSG00000127957	7.59284	3.41315	-0.961325	0.0142818	none	PMS2P3	PMS1 homolog 2, mismatch repair system component pseudogene 3
ENSG00000183793	6.7866	2.05936	-1.34776	0.0144293	down	NPIPA5	nuclear pore complex interacting protein family member A5
ENSG00000288534	1.65507	0.094701	-1.27821	0.0149844	down	-
ENSG00000141376	13.5761	6.58235	-0.942886	0.0149844	none	BCAS3	BCAS3 microtubule associated cell migration factor
ENSG00000186472	1.38335	0.584695	-0.588782	0.0149844	none	PCLO	piccolo presynaptic cytomatrix protein
ENSG00000106588	81.4129	58.8558	-0.461379	0.0149844	none	PSMA2	proteasome 20S subunit alpha 2
ENSG00000136159	20.1525	17.2725	-0.211149	0.0172445	none	NUDT15	nudix hydrolase 15
ENSG00000081189	3.99706	1.92218	-0.774036	0.0179861	none	MEF2C	myocyte enhancer factor 2C
ENSG00000205209	0.331647	0.09154	-0.286847	0.0179861	none	SCGB2B2	secretoglobin family 2B member 2
ENSG00000243696	0.685046	0.165164	-0.532255	0.0192999	none	-
ENSG00000156860	17.9187	8.82203	-0.945717	0.0198011	none	FBRS	fibrosin
ENSG00000070366	4.80957	2.0386	-0.935025	0.0213893	none	SMG6	SMG6 nonsense mediated mRNA decay factor
ENSG00000162643	2.71427	1.03913	-0.865126	0.0213893	none	DNAI3	dynein axonemal intermediate chain 3
ENSG00000164190	8.03537	3.73399	-0.932527	0.0214278	none	NIPBL	NIPBL cohesin loading factor
ENSG00000152763	2.77117	0.953449	-0.948989	0.0228135	none	DNAI4	dynein axonemal intermediate chain 4
ENSG00000104859	22.9201	10.4363	-1.0646	0.0262587	down	CLASRP	CLK4 associating serine/arginine rich protein
ENSG00000115355	11.3996	4.89865	-1.07183	0.0278838	down	CCDC88A	coiled-coil domain containing 88A
ENSG00000272752	7.18942	2.93892	-1.05596	0.0278838	down	STAG3L5P-PVRIG2P-PILRB
ENSG00000055163	14.0767	7.08754	-0.898545	0.0278838	none	CYFIP2	cytoplasmic FMR1 interacting protein 2
ENSG00000117713	9.35501	4.59906	-0.887073	0.0278838	none	ARID1A	AT-rich interaction domain 1A
ENSG00000138778	7.54045	3.63843	-0.880676	0.0278838	none	CENPE	centromere protein E
ENSG00000197818	3.04982	1.39111	-0.760178	0.0278838	none	SLC9A8	solute carrier family 9 member A8
ENSG00000075213	1.00368	0.38048	-0.537484	0.0278838	none	SEMA3A	semaphorin 3A
ENSG00000198753	0.225176	0.0236817	-0.259222	0.0278838	none	PLXNB3	plexin B3
ENSG00000179361	12.8888	6.19196	-0.949465	0.0302135	none	ARID3B	AT-rich interaction domain 3B
ENSG00000204394	21.9882	10.98	-0.940267	0.0323925	none	VARS1	valyl-tRNA synthetase 1
ENSG00000142599	6.54348	2.84599	-0.971875	0.0331772	none	RERE	arginine-glutamic acid dipeptide repeats
ENSG00000196696	7.2497	2.99665	-1.04555	0.034802	down	PDXDC2P-NPIPB14P
ENSG00000234127	15.5216	7.66835	-0.930521	0.0369873	none	TRIM26	tripartite motif containing 26
ENSG00000063761	3.54704	1.26739	-1.00389	0.0386812	down	ADCK1	aarF domain containing kinase 1
ENSG00000148219	2.2203	0.649977	-0.964747	0.0386812	none	ASTN2	astrotactin 2
ENSG00000161513	8.9351	4.38381	-0.883908	0.0386812	none	FDXR	ferredoxin reductase
ENSG00000187775	1.45581	0.596999	-0.620834	0.0386812	none	DNAH17	dynein axonemal heavy chain 17
ENSG00000128165	1.28288	0.487008	-0.61844	0.0386812	none	ADM2	adrenomedullin 2
ENSG00000054267	14.0825	6.34639	-1.03777	0.0394155	down	ARID4B	AT-rich interaction domain 4B
ENSG00000112972	54.6231	49.2476	-0.14663	0.0405208	none	HMGCS1	3-hydroxy-3-methylglutaryl-CoA synthase 1
ENSG00000135540	3.57351	1.8632	-0.675674	0.0415616	none	NHSL1	NHS like 1
ENSG00000279342	0.726537	0.780815	0.0446561	0.0436228	none	-
ENSG00000261611	0.406466	0.0381513	-0.438058	0.0437803	none	-
ENSG00000087589	0.385342	0.081716	-0.35692	0.0444822	none	CASS4	Cas scaffold protein family member 4
ENSG00000260075	12.2172	5.36526	-1.05413	0.0456693	down	NSFP1	N-ethylmaleimide-sensitive factor pseudogene 1
ENSG00000133794	3.41909	1.45251	-0.849489	0.0464719	none	ARNTL	aryl hydrocarbon receptor nuclear translocator like
ENSG00000163125	8.76501	4.04894	-0.951639	0.0466195	none	RPRD2	regulation of nuclear pre-mRNA domain containing 2
ENSG00000143199	0.571257	0.104592	-0.508406	0.0466195	none	ADCY10	adenylate cyclase 10
ENSG00000163875	33.0129	26.7923	-0.291396	0.0466195	none	MEAF6	MYST/Esa1 associated factor 6
ENSG00000270069	14.9141	13.2767	-0.156645	0.0466195	none	MIR222HG
ENSG00000104671	18.2618	15.6113	-0.213579	0.047009	none	DCTN6	dynactin subunit 6
ENSG00000281404	0.35258	0.467385	0.117534	0.0502095	none	LINC01176
ENSG00000134574	38.9417	19.1223	-0.989102	0.0503696	none	DDB2	damage specific DNA binding protein 2
ENSG00000117724	13.396	6.33043	-0.973694	0.0503696	none	CENPF	centromere protein F
ENSG00000255154	1.95014	0.786911	-0.723316	0.0503696	none	HTD2	hydroxyacyl-thioester dehydratase type 2
ENSG00000146247	11.5853	5.53814	-0.944789	0.0515609	none	PHIP	pleckstrin homology domain interacting protein
ENSG00000288271	2.59476	2.61398	0.00769413	0.0523702	none	-
ENSG00000119685	8.46297	3.7022	-1.00896	0.0528166	none	TTLL5	tubulin tyrosine ligase like 5
ENSG00000181804	1.90171	0.857323	-0.643679	0.0556859	none	SLC9A9	solute carrier family 9 member A9
ENSG00000287022	0.36941	0.0469697	-0.387334	0.0568857	none	-
ENSG00000141682	62.9091	52.9241	-0.245092	0.0568857	none	PMAIP1	phorbol-12-myristate-13-acetate-induced protein 1
ENSG00000068028	15.4382	7.29596	-0.986568	0.0571913	none	RASSF1	Ras association domain family member 1
ENSG00000106829	21.8799	11.081	-0.921339	0.0577297	none	TLE4	TLE family member 4, transcriptional corepressor
ENSG00000007237	1.03607	0.556575	-0.387415	0.0589709	none	GAS7	growth arrest specific 7
ENSG00000237296	15.4319	6.08348	-1.21397	0.0591575	none	SMG1P1	SMG1 pseudogene 1
ENSG00000250251	4.66582	1.56171	-1.14518	0.0591575	none	PKD1P6	polycystin 1, transient receptor potential channel interacting pseudogene 6
ENSG00000135365	9.56842	4.16167	-1.03385	0.0591575	none	PHF21A	PHD finger protein 21A
ENSG00000255072	57.3977	44.8748	-0.34821	0.0591575	none	PIGY	phosphatidylinositol glycan anchor biosynthesis class Y
ENSG00000224204	4.51652	4.44617	-0.0185161	0.0591575	none	PHEX-AS1
ENSG00000130066	80.712	71.1293	-0.179963	0.0611877	none	SAT1	spermidine/spermine N1-acetyltransferase 1
ENSG00000169071	2.5182	1.20544	-0.673773	0.0615076	none	ROR2	receptor tyrosine kinase like orphan receptor 2
ENSG00000135837	6.06141	2.7313	-0.920275	0.0622782	none	CEP350	centrosomal protein 350
ENSG00000143476	26.6907	13.7235	-0.91128	0.0637698	none	DTL	denticleless E3 ubiquitin protein ligase homolog
ENSG00000138756	2.66853	1.17968	-0.751089	0.064874	none	BMP2K	BMP2 inducible kinase
ENSG00000149115	6.94241	3.83775	-0.715241	0.0679334	none	TNKS1BP1	tankyrase 1 binding protein 1
ENSG00000169946	1.67841	0.633418	-0.713481	0.0693886	none	ZFPM2	zinc finger protein, FOG family member 2
ENSG00000103037	8.83285	6.64955	-0.362234	0.0731913	none	SETD6	SET domain containing 6, protein lysine methyltransferase
ENSG00000177200	5.94494	2.83673	-0.856084	0.0738208	none	CHD9	chromodomain helicase DNA binding protein 9
ENSG00000106948	0.961725	0.495201	-0.391784	0.0738208	none	AKNA	AT-hook transcription factor
ENSG00000248008	4.37026	1.7181	-0.982392	0.074711	none	NRAV
ENSG00000168014	6.5098	2.9784	-0.916584	0.074711	none	C2CD3	C2 domain containing 3 centriole elongation regulator
ENSG00000082805	5.37124	2.46748	-0.877686	0.074711	none	ERC1	ELKS/RAB6-interacting/CAST family member 1
ENSG00000173846	2.97692	1.27297	-0.807076	0.074711	none	PLK3	polo like kinase 3
ENSG00000080200	3.49447	1.59721	-0.791188	0.074711	none	CRYBG3	crystallin beta-gamma domain containing 3
ENSG00000139618	3.78199	1.79647	-0.774003	0.074711	none	BRCA2	BRCA2 DNA repair associated
ENSG00000132326	1.26689	0.44707	-0.647578	0.074711	none	PER2	period circadian regulator 2
ENSG00000284292	5.06819	0.134614	-2.41906	0.0751999	none	-
ENSG00000174307	8.99419	5.24823	-0.677642	0.0795079	none	PHLDA3	pleckstrin homology like domain family A member 3
ENSG00000160712	2.14091	1.98391	-0.0739793	0.081411	none	IL6R	interleukin 6 receptor
ENSG00000140968	2.5573	2.28586	-0.114515	0.0906324	none	IRF8	interferon regulatory factor 8
ENSG00000198874	8.23753	4.14542	-0.844218	0.0918495	none	TYW1	tRNA-yW synthesizing protein 1 homolog
ENSG00000242125	35.2906	29.5508	-0.248383	0.0929896	none	SNHG3
ENSG00000175105	4.27924	1.87953	-0.8745	0.093255	none	ZNF654	zinc finger protein 654
ENSG00000213928	2.12433	1.7788	-0.169085	0.0945955	none	IRF9	interferon regulatory factor 9
ENSG00000256966	1.20216	0.24823	-0.819035	0.0957936	none	-
ENSG00000232472	35.218	28.6099	-0.290629	0.0963844	none	EEF1B2P3	eukaryotic translation elongation factor 1 beta 2 pseudogene 3
ENSG00000185630	10.152	5.09931	-0.870588	0.0975219	none	PBX1	PBX homeobox 1
ENSG00000166886	8.40518	4.26792	-0.836222	0.0975219	none	NAB2	NGFI-A binding protein 2
ENSG00000142459	4.41168	2.18618	-0.764246	0.0975219	none	EVI5L	ecotropic viral integration site 5 like
ENSG00000164199	2.13692	0.948479	-0.687	0.0975219	none	ADGRV1	adhesion G protein-coupled receptor V1
ENSG00000128335	4.8096	4.42933	-0.0976638	0.0975219	none	APOL2	apolipoprotein L2
ENSG00000096654	7.63333	3.80424	-0.845608	0.101114	none	ZNF184	zinc finger protein 184
ENSG00000005810	12.0002	6.19988	-0.852494	0.101362	none	MYCBP2	MYC binding protein 2
ENSG00000173230	7.73663	3.64117	-0.912587	0.102828	none	GOLGB1	golgin B1
ENSG00000130517	3.38717	1.4344	-0.849723	0.102828	none	PGPEP1	pyroglutamyl-peptidase I
ENSG00000184384	0.790778	0.308488	-0.452685	0.102828	none	MAML2	mastermind like transcriptional coactivator 2
ENSG00000107862	14.4228	6.48235	-1.0435	0.102914	none	GBF1	golgi brefeldin A resistant guanine nucleotide exchange factor 1
ENSG00000196576	15.2184	7.58381	-0.917942	0.102914	none	PLXNB2	plexin B2
ENSG00000074054	8.9893	4.27563	-0.921041	0.105108	none	CLASP1	cytoplasmic linker associated protein 1
ENSG00000172046	11.8838	6.3592	-0.807941	0.105199	none	USP19	ubiquitin specific peptidase 19
ENSG00000172171	13.5053	10.9485	-0.279746	0.108515	none	TEFM	transcription elongation factor, mitochondrial
ENSG00000273036	0.188938	0.417757	0.253937	0.108515	none	-
ENSG00000185158	8.77847	4.41608	-0.85236	0.112947	none	LRRC37B	leucine rich repeat containing 37B
ENSG00000138182	8.69235	4.41362	-0.840253	0.112947	none	KIF20B	kinesin family member 20B
ENSG00000187624	1.31612	0.362793	-0.765144	0.112947	none	C17orf97	chromosome 17 open reading frame 97
ENSG00000111144	61.9102	47.3072	-0.381056	0.112947	none	LTA4H	leukotriene A4 hydrolase
ENSG00000118997	0.213737	0.0866807	-0.159527	0.112947	none	DNAH7	dynein axonemal heavy chain 7
ENSG00000143344	1.67895	0.659735	-0.690713	0.114503	none	RGL1	ral guanine nucleotide dissociation stimulator like 1
ENSG00000151012	4.12951	1.68293	-0.935013	0.115311	none	SLC7A11	solute carrier family 7 member 11
ENSG00000125319	5.17729	2.72161	-0.731046	0.116316	none	HROB	homologous recombination factor with OB-fold
ENSG00000145362	3.73725	2.16337	-0.582585	0.116316	none	ANK2	ankyrin 2
ENSG00000055609	13.0401	6.05653	-0.992517	0.116399	none	KMT2C	lysine methyltransferase 2C
ENSG00000250644	0.586895	0.11967	-0.503133	0.117243	none	-
ENSG00000186976	0.881112	0.282179	-0.552987	0.118657	none	EFCAB6	EF-hand calcium binding domain 6
ENSG00000165487	21.2059	16.6044	-0.335002	0.119305	none	MICU2	mitochondrial calcium uptake 2
ENSG00000100196	21.0838	17.2127	-0.278042	0.119473	none	KDELR3	KDEL endoplasmic reticulum protein retention receptor 3
ENSG00000170832	10.1164	5.02689	-0.883202	0.120312	none	USP32	ubiquitin specific peptidase 32
ENSG00000126883	6.85565	3.03798	-0.960096	0.122269	none	NUP214	nucleoporin 214
ENSG00000032219	5.61638	2.65231	-0.857233	0.122269	none	ARID4A	AT-rich interaction domain 4A
ENSG00000075539	3.82458	1.81723	-0.776126	0.122269	none	FRYL	FRY like transcription coactivator
ENSG00000138759	2.47777	1.06443	-0.752414	0.122269	none	FRAS1	Fraser extracellular matrix complex subunit 1
ENSG00000038427	8.97798	4.95964	-0.743523	0.122502	none	VCAN	versican
ENSG00000171988	4.68286	2.52611	-0.688537	0.122502	none	JMJD1C	jumonji domain containing 1C
ENSG00000235706	6.63972	5.41989	-0.250971	0.122502	none	DICER1-AS1
ENSG00000261408	1.55839	1.55361	-0.00270044	0.122502	none	TEN1-CDK3	TEN1-CDK3 readthrough (NMD candidate)
ENSG00000132510	6.74101	3.18883	-0.885975	0.12542	none	KDM6B	lysine demethylase 6B
ENSG00000168488	31.5631	16.7513	-0.87531	0.125451	none	ATXN2L	ataxin 2 like
ENSG00000164169	5.90546	2.80033	-0.861612	0.125451	none	PRMT9	protein arginine methyltransferase 9
ENSG00000165695	1.05389	0.31517	-0.643113	0.125451	none	AK8	adenylate kinase 8
ENSG00000273373	14.0739	11.4632	-0.274379	0.125451	none	-
ENSG00000031003	7.25129	3.21338	-0.969642	0.127519	none	FAM13B	family with sequence similarity 13 member B
ENSG00000151623	2.4802	1.18832	-0.669346	0.127519	none	NR3C2	nuclear receptor subfamily 3 group C member 2
ENSG00000174460	15.0998	15.0418	-0.00520138	0.127519	none	ZCCHC12	zinc finger CCHC-type containing 12
ENSG00000134375	72.6488	58.5611	-0.306292	0.128106	none	TIMM17A	translocase of inner mitochondrial membrane 17A
ENSG00000140450	17.409	14.1732	-0.278887	0.128106	none	ARRDC4	arrestin domain containing 4
ENSG00000114423	2.50236	1.07315	-0.756502	0.128604	none	CBLB	Cbl proto-oncogene B
ENSG00000186480	129.057	107.33	-0.263711	0.128604	none	INSIG1	insulin induced gene 1
ENSG00000124160	7.63523	3.51385	-0.935877	0.129204	none	NCOA5	nuclear receptor coactivator 5
ENSG00000049192	0.718815	0.27339	-0.43274	0.129285	none	ADAMTS6	ADAM metallopeptidase with thrombospondin type 1 motif 6
ENSG00000160539	0.86571	1.08011	0.156933	0.129343	none	PLPP7	phospholipid phosphatase 7 (inactive)
ENSG00000088280	3.17958	1.15634	-0.954774	0.130389	none	ASAP3	ArfGAP with SH3 domain, ankyrin repeat and PH domain 3
ENSG00000055955	0.469639	0.403061	-0.0668848	0.130956	none	ITIH4	inter-alpha-trypsin inhibitor heavy chain 4
ENSG00000140465	1.59741	0.48169	-0.809828	0.131658	none	CYP1A1	cytochrome P450 family 1 subfamily A member 1
ENSG00000078687	2.77884	1.09226	-0.852884	0.132106	none	TNRC6C	trinucleotide repeat containing adaptor 6C
ENSG00000159082	4.11155	1.76857	-0.884623	0.132201	none	SYNJ1	synaptojanin 1
ENSG00000173801	8.86898	4.56053	-0.827678	0.132201	none	JUP	junction plakoglobin
ENSG00000241058	9.83928	4.92951	-0.870284	0.132649	none	NSUN6	NOP2/Sun RNA methyltransferase 6
ENSG00000132256	4.11882	3.43283	-0.207583	0.132869	none	TRIM5	tripartite motif containing 5
ENSG00000105204	3.68718	1.41631	-0.955912	0.132954	none	DYRK1B	dual specificity tyrosine phosphorylation regulated kinase 1B
ENSG00000048471	1.81641	0.822653	-0.62782	0.134356	none	SNX29	sorting nexin 29
ENSG00000100908	16.8605	7.70095	-1.03753	0.135274	none	EMC9	ER membrane protein complex subunit 9
ENSG00000160789	15.5047	8.21296	-0.841143	0.139111	none	LMNA	lamin A/C
ENSG00000102393	160.296	133.259	-0.264694	0.140292	none	GLA	galactosidase alpha
ENSG00000254772	1387.06	1230.81	-0.172291	0.140475	none	EEF1G	eukaryotic translation elongation factor 1 gamma
ENSG00000100154	3.62765	1.61509	-0.823417	0.143295	none	TTC28	tetratricopeptide repeat domain 28
ENSG00000047410	20.3555	10.1616	-0.936064	0.144191	none	TPR	translocated promoter region, nuclear basket protein
ENSG00000162670	3.2085	1.45846	-0.775553	0.144191	none	BRINP3	BMP/retinoic acid inducible neural specific 3
ENSG00000112182	1.82451	0.809221	-0.642631	0.144191	none	BACH2	BTB domain and CNC homolog 2
ENSG00000242071	69.8135	57.3919	-0.278257	0.144191	none	RPL7AP6	ribosomal protein L7a pseudogene 6
ENSG00000119630	9.14564	4.22016	-0.958694	0.144507	none	PGF	placental growth factor
ENSG00000090861	51.9486	27.3086	-0.90335	0.144507	none	AARS1	alanyl-tRNA synthetase 1
ENSG00000163431	2.71246	1.19712	-0.756761	0.144749	none	LMOD1	leiomodin 1
ENSG00000154734	31.338	26.6721	-0.224801	0.145302	none	ADAMTS1	ADAM metallopeptidase with thrombospondin type 1 motif 1
ENSG00000158769	10.2003	7.67394	-0.368782	0.147305	none	F11R	F11 receptor
ENSG00000150347	2.84349	1.43571	-0.658077	0.147476	none	ARID5B	AT-rich interaction domain 5B
ENSG00000274349	1.4616	0.569064	-0.649692	0.147476	none	ZNF658	zinc finger protein 658
ENSG00000277149	1.37699	0.447917	-0.715156	0.149656	none	TYW1B	tRNA-yW synthesizing protein 1 homolog B
ENSG00000170921	5.19397	1.84871	-1.12056	0.15002	none	TANC2	tetratricopeptide repeat, ankyrin repeat and coiled-coil containing 2
ENSG00000117139	15.7552	6.95702	-1.07431	0.15002	none	KDM5B	lysine demethylase 5B
ENSG00000079931	14.5699	11.3906	-0.329515	0.15002	none	MOXD1	monooxygenase DBH like 1
ENSG00000091513	0.277482	0.073861	-0.250495	0.151138	none	TF	transferrin
ENSG00000143373	8.02864	3.99306	-0.854585	0.152312	none	ZNF687	zinc finger protein 687
ENSG00000158987	4.78446	2.57176	-0.695548	0.152312	none	RAPGEF6	Rap guanine nucleotide exchange factor 6
ENSG00000173068	1.05831	0.44894	-0.506463	0.152312	none	BNC2	basonuclin 2
ENSG00000105722	13.4505	7.0435	-0.84522	0.154499	none	ERF	ETS2 repressor factor
ENSG00000178026	2.39969	2.11253	-0.127315	0.154499	none	LRRC75B	leucine rich repeat containing 75B
ENSG00000144674	10.367	5.41402	-0.825549	0.155477	none	GOLGA4	golgin A4
ENSG00000054277	1.15555	1.39508	0.152018	0.156001	none	OPN3	opsin 3
ENSG00000085185	4.75695	2.41693	-0.752605	0.156163	none	BCORL1	BCL6 corepressor like 1
ENSG00000131238	56.929	46.1523	-0.296959	0.156163	none	PPT1	palmitoyl-protein thioesterase 1
ENSG00000182973	32.8797	17.2912	-0.889271	0.159048	none	CNOT10	CCR4-NOT transcription complex subunit 10
ENSG00000180818	13.5038	6.92506	-0.871938	0.159906	none	HOXC10	homeobox C10
ENSG00000115464	13.4401	6.71519	-0.90431	0.160412	none	USP34	ubiquitin specific peptidase 34
ENSG00000086544	3.28624	1.55291	-0.747569	0.160412	none	ITPKC	inositol-trisphosphate 3-kinase C
ENSG00000155959	117.75	92.3473	-0.347243	0.161062	none	VBP1	VHL binding protein 1
ENSG00000113272	9.79562	8.15603	-0.237652	0.1614	none	THG1L	tRNA-histidine guanylyltransferase 1 like
ENSG00000187122	0.683269	0.276487	-0.399087	0.162341	none	SLIT1	slit guidance ligand 1
ENSG00000196588	5.07514	2.59093	-0.758559	0.165007	none	MRTFA	myocardin related transcription factor A
ENSG00000237493	3.82501	3.87713	0.0155013	0.165656	none	-
ENSG00000132837	0.634808	0.131377	-0.531041	0.166301	none	DMGDH	dimethylglycine dehydrogenase
ENSG00000181722	0.964776	0.395392	-0.493695	0.166301	none	ZBTB20	zinc finger and BTB domain containing 20
ENSG00000124782	4.13866	1.86415	-0.843287	0.167374	none	RREB1	ras responsive element binding protein 1
ENSG00000150787	33.6964	28.7165	-0.223519	0.167374	none	PTS	6-pyruvoyltetrahydropterin synthase
ENSG00000100393	10.6943	4.79324	-1.01336	0.167404	none	EP300	E1A binding protein p300
ENSG00000134250	13.3072	6.45224	-0.940998	0.167404	none	NOTCH2	notch receptor 2
ENSG00000141867	11.8753	5.81783	-0.917227	0.167404	none	BRD4	bromodomain containing 4
ENSG00000083535	15.7494	8.33372	-0.843588	0.167404	none	PIBF1	progesterone immunomodulatory binding factor 1
ENSG00000080298	2.37705	1.14163	-0.657054	0.167404	none	RFX3	regulatory factor X3
ENSG00000126524	48.2823	38.1481	-0.332127	0.167404	none	SBDS	SBDS ribosome maturation factor
ENSG00000035141	53.9323	43.4365	-0.305912	0.167404	none	FAM136A	family with sequence similarity 136 member A
ENSG00000287299	0.446152	0.0333723	-0.484859	0.168113	none	-
ENSG00000198681	5.19826	4.55186	-0.158891	0.168128	none	MAGEA1	MAGE family member A1
ENSG00000104894	2.34462	0.977021	-0.758513	0.168532	none	CD37	CD37 molecule
ENSG00000116539	7.80093	3.32426	-1.0252	0.168843	none	ASH1L	ASH1 like histone lysine methyltransferase
ENSG00000161677	4.31562	1.65077	-1.00382	0.168843	none	JOSD2	Josephin domain containing 2
ENSG00000161149	0.96602	0.238982	-0.666123	0.168843	none	TUBA3FP
ENSG00000218336	2.85297	1.47327	-0.639552	0.168843	none	TENM3	teneurin transmembrane protein 3
ENSG00000156508	4595.31	3693.15	-0.315233	0.168843	none	EEF1A1	eukaryotic translation elongation factor 1 alpha 1
ENSG00000138688	5.45898	2.60367	-0.841838	0.171786	none	KIAA1109	KIAA1109
ENSG00000214655	7.53279	3.6737	-0.868452	0.172038	none	ZSWIM8	zinc finger SWIM-type containing 8
ENSG00000104081	2.29264	0.819031	-0.856075	0.172038	none	BMF	Bcl2 modifying factor
ENSG00000100629	3.685	1.71972	-0.784593	0.172038	none	CEP128	centrosomal protein 128
ENSG00000099889	4.02581	1.9373	-0.774868	0.172038	none	ARVCF	ARVCF delta catenin family member
ENSG00000196700	4.8572	2.45668	-0.760824	0.172038	none	ZNF512B	zinc finger protein 512B
ENSG00000108840	6.68899	3.56727	-0.751462	0.172038	none	HDAC5	histone deacetylase 5
ENSG00000182095	4.27991	2.27543	-0.688826	0.172038	none	TNRC18	trinucleotide repeat containing 18
ENSG00000150471	2.88872	1.56172	-0.602183	0.172038	none	ADGRL3	adhesion G protein-coupled receptor L3
ENSG00000140836	1.42473	0.693163	-0.518104	0.172038	none	ZFHX3	zinc finger homeobox 3
ENSG00000180817	175.124	142.663	-0.293907	0.172038	none	PPA1	inorganic pyrophosphatase 1
ENSG00000273129	0.16384	0.264437	0.119602	0.172038	none	PACERR
ENSG00000139547	0.149798	0.260046	0.132096	0.172038	none	RDH16	retinol dehydrogenase 16
ENSG00000226465	1.54262	2.17629	0.32103	0.172038	none	-
ENSG00000081479	1.48106	0.722312	-0.526608	0.172402	none	LRP2	LDL receptor related protein 2
ENSG00000110921	5.71893	2.49535	-0.942797	0.173667	none	MVK	mevalonate kinase
ENSG00000167173	4.87886	2.44872	-0.769475	0.173667	none	C15orf39	chromosome 15 open reading frame 39
ENSG00000143222	98.2623	82.003	-0.258082	0.173667	none	UFC1	ubiquitin-fold modifier conjugating enzyme 1
ENSG00000253250	16.4092	14.0922	-0.206049	0.173667	none	C8orf88	chromosome 8 open reading frame 88
ENSG00000272335	4.10494	3.71731	-0.113928	0.173667	none	-
ENSG00000273729	0.129108	0.15761	0.0359662	0.173667	none	-
ENSG00000128591	7.10399	3.40437	-0.879696	0.174292	none	FLNC	filamin C
ENSG00000272980	0.72824	0.260086	-0.455781	0.1746	none	-
ENSG00000239306	9.70161	6.56446	-0.500519	0.175102	none	RBM14	RNA binding motif protein 14
ENSG00000141002	35.3763	18.9897	-0.863741	0.179057	none	TCF25	transcription factor 25
ENSG00000269293	2.39269	2.00304	-0.176005	0.179493	none	ZSCAN16-AS1
ENSG00000081913	3.15195	1.58066	-0.68605	0.179717	none	PHLPP1	PH domain and leucine rich repeat protein phosphatase 1
ENSG00000136630	1.89138	0.737331	-0.734884	0.182744	none	HLX	H2.0 like homeobox
ENSG00000163808	8.85217	4.68614	-0.792993	0.182762	none	KIF15	kinesin family member 15
ENSG00000109756	4.68525	2.32339	-0.774566	0.182762	none	RAPGEF2	Rap guanine nucleotide exchange factor 2
ENSG00000279789	1.07642	0.405506	-0.563006	0.182762	none	-
ENSG00000128699	22.4207	17.7494	-0.320945	0.183482	none	ORMDL1	ORMDL sphingolipid biosynthesis regulator 1
ENSG00000110274	9.81555	5.27589	-0.785215	0.184055	none	CEP164	centrosomal protein 164
ENSG00000136891	19.3627	9.77478	-0.918273	0.184132	none	TEX10	testis expressed 10
ENSG00000129474	6.51758	3.0566	-0.889998	0.184132	none	AJUBA	ajuba LIM protein
ENSG00000132394	9.42429	4.81622	-0.841795	0.184132	none	EEFSEC	eukaryotic elongation factor, selenocysteine-tRNA specific
ENSG00000157734	2.87617	1.2292	-0.798108	0.184132	none	SNX22	sorting nexin 22
ENSG00000168826	1.8713	0.703684	-0.753046	0.184132	none	ZBTB49	zinc finger and BTB domain containing 49
ENSG00000101333	2.10896	0.965851	-0.661278	0.184132	none	PLCB4	phospholipase C beta 4
ENSG00000187634	6.38177	3.69927	-0.651531	0.184132	none	SAMD11	sterile alpha motif domain containing 11
ENSG00000103723	1.26719	0.481169	-0.61417	0.184132	none	AP3B2	adaptor related protein complex 3 subunit beta 2
ENSG00000164050	1.59727	0.78516	-0.540942	0.184132	none	PLXNB1	plexin B1
ENSG00000090520	24.5033	16.6617	-0.530056	0.184132	none	DNAJB11	DnaJ heat shock protein family (Hsp40) member B11
ENSG00000276386	0.815027	0.321118	-0.458231	0.184132	none	CNTNAP3P2	CNTNAP3 pseudogene 2
ENSG00000105819	35.9324	27.2054	-0.388914	0.184132	none	PMPCB	peptidase, mitochondrial processing subunit beta
ENSG00000271303	11.1483	8.95472	-0.287305	0.184132	none	SRXN1	sulfiredoxin 1
ENSG00000183291	113.115	93.828	-0.267109	0.184132	none	SELENOF	selenoprotein F
ENSG00000204856	44.563	37.0903	-0.258438	0.184132	none	FAM216A	family with sequence similarity 216 member A
ENSG00000272398	3.69806	3.48995	-0.0653674	0.184132	none	CD24	CD24 molecule
ENSG00000267260	1.68874	1.68064	-0.0043524	0.184132	none	-
ENSG00000143226	0.36484	0.629101	0.255344	0.184132	none	FCGR2A	Fc fragment of IgG receptor IIa
ENSG00000162687	1.92726	0.785259	-0.713417	0.184693	none	KCNT2	potassium sodium-activated channel subfamily T member 2
ENSG00000116117	1.42913	0.690749	-0.522776	0.184693	none	PARD3B	par-3 family cell polarity regulator beta
ENSG00000149294	8.36565	3.39374	-1.09193	0.184972	none	NCAM1	neural cell adhesion molecule 1
ENSG00000181929	47.5811	36.9132	-0.357694	0.185063	none	PRKAG1	protein kinase AMP-activated non-catalytic subunit gamma 1
ENSG00000100345	20.279	10.4838	-0.889834	0.186135	none	MYH9	myosin heavy chain 9
ENSG00000170734	7.86239	3.9115	-0.851531	0.190319	none	POLH	DNA polymerase eta
ENSG00000134444	3.8968	2.00373	-0.705084	0.190319	none	RELCH	RAB11 binding and LisH domain, coiled-coil and HEAT repeat containing
ENSG00000128512	2.8012	1.46532	-0.624679	0.191284	none	DOCK4	dedicator of cytokinesis 4
ENSG00000229944	16.841	14.7725	-0.177787	0.191284	none	EIF4EP2	eukaryotic translation initiation factor 4E pseudogene 2
ENSG00000005339	7.10109	3.36193	-0.89315	0.191797	none	CREBBP	CREB binding protein
ENSG00000234585	3.93478	1.52964	-0.964056	0.194053	none	CCT6P3	chaperonin containing TCP1 subunit 6 pseudogene 3
ENSG00000144724	4.55509	2.10063	-0.841246	0.194053	none	PTPRG	protein tyrosine phosphatase receptor type G
ENSG00000075420	3.88805	2.21742	-0.603356	0.19557	none	FNDC3B	fibronectin type III domain containing 3B
ENSG00000154162	3.33288	1.68277	-0.691607	0.197101	none	CDH12	cadherin 12
ENSG00000269609	12.0392	9.42629	-0.322627	0.197101	none	C10orf95-AS1
ENSG00000080603	9.74195	4.84423	-0.878171	0.198516	none	SRCAP	Snf2 related CREBBP activator protein
ENSG00000148516	6.71301	3.41922	-0.803501	0.198516	none	ZEB1	zinc finger E-box binding homeobox 1
ENSG00000236675	14.592	12.9678	-0.158697	0.198516	none	MTX1P1	metaxin 1 pseudogene 1
ENSG00000160818	23.1566	22.5079	-0.0392692	0.198516	none	GPATCH4	G-patch domain containing 4
ENSG00000123545	16.7258	13.6715	-0.27284	0.199972	none	NDUFAF4	NADH:ubiquinone oxidoreductase complex assembly factor 4
ENSG00000165801	4.05204	2.25408	-0.634616	0.200187	none	ARHGEF40	Rho guanine nucleotide exchange factor 40
ENSG00000132466	12.9553	6.20103	-0.954535	0.201158	none	ANKRD17	ankyrin repeat domain 17
ENSG00000165891	8.42941	3.97055	-0.92376	0.201158	none	E2F7	E2F transcription factor 7
ENSG00000116584	14.0997	6.9764	-0.920707	0.201158	none	ARHGEF2	Rho/Rac guanine nucleotide exchange factor 2
ENSG00000169895	16.9319	12.9732	-0.359865	0.201158	none	SYAP1	synapse associated protein 1
ENSG00000147604	944.053	776.333	-0.281862	0.202798	none	RPL7	ribosomal protein L7
ENSG00000266904	1.24111	1.35612	0.0722019	0.202798	none	LINC00663
ENSG00000099991	13.4498	6.88733	-0.873444	0.204656	none	CABIN1	calcineurin binding protein 1
ENSG00000107731	5.62485	3.07045	-0.702699	0.204656	none	UNC5B	unc-5 netrin receptor B
ENSG00000163597	63.5944	50.2233	-0.334609	0.2057	none	SNHG16
ENSG00000164440	0.453975	0.170052	-0.31343	0.2057	none	TXLNB	taxilin beta
ENSG00000205560	5.58241	4.44571	-0.273497	0.2057	none	CPT1B	carnitine palmitoyltransferase 1B
ENSG00000255508	104.719	8.75648	-3.43774	0.205719	none	-
ENSG00000114861	5.20075	2.28215	-0.917804	0.205719	none	FOXP1	forkhead box P1
ENSG00000104067	7.36311	3.71192	-0.827725	0.205719	none	TJP1	tight junction protein 1
ENSG00000011243	29.6444	16.8121	-0.782768	0.205719	none	AKAP8L	A-kinase anchoring protein 8 like
ENSG00000052749	13.2373	7.30641	-0.77738	0.205719	none	RRP12	ribosomal RNA processing 12 homolog
ENSG00000152454	2.75533	1.27542	-0.722805	0.205719	none	ZNF256	zinc finger protein 256
ENSG00000173436	30.4689	19.2586	-0.635391	0.205719	none	MICOS10	mitochondrial contact site and cristae organizing system subunit 10
ENSG00000166016	1.99651	0.975341	-0.601181	0.205719	none	ABTB2	ankyrin repeat and BTB domain containing 2
ENSG00000067064	76.5382	61.9198	-0.301393	0.205719	none	IDI1	isopentenyl-diphosphate delta isomerase 1
ENSG00000231389	8.89852	7.66833	-0.191459	0.205719	none	HLA-DPA1	major histocompatibility complex, class II, DP alpha 1
ENSG00000213889	4.94535	4.41193	-0.135616	0.205719	none	PPM1N	protein phosphatase, Mg2+/Mn2+ dependent 1N (putative)
ENSG00000135046	3.75548	4.43305	0.192172	0.205719	none	ANXA1	annexin A1
ENSG00000152818	6.41341	2.70173	-1.00194	0.207395	none	UTRN	utrophin
ENSG00000173418	50.1327	39.4657	-0.337549	0.208109	none	NAA20	N-alpha-acetyltransferase 20, NatB catalytic subunit
ENSG00000084676	5.06446	2.47487	-0.803419	0.209313	none	NCOA1	nuclear receptor coactivator 1
ENSG00000280571	2.8799	1.16883	-0.839104	0.209368	none	-
ENSG00000256542	0.23848	0.325265	0.0977103	0.21019	none	-
ENSG00000167657	10.9344	5.92627	-0.784971	0.210392	none	DAPK3	death associated protein kinase 3
ENSG00000128595	55.8604	42.8458	-0.374984	0.210392	none	CALU	calumenin
ENSG00000077092	4.44533	2.1193	-0.803795	0.212753	none	RARB	retinoic acid receptor beta
ENSG00000116604	5.98637	3.30607	-0.698169	0.213704	none	MEF2D	myocyte enhancer factor 2D
ENSG00000180329	28.5197	22.6457	-0.3201	0.213704	none	CCDC43	coiled-coil domain containing 43
ENSG00000157064	0.377094	0.140436	-0.272042	0.213704	none	NMNAT2	nicotinamide nucleotide adenylyltransferase 2
ENSG00000137171	9.48829	4.70385	-0.878771	0.217471	none	KLC4	kinesin light chain 4
ENSG00000185222	94.1905	77.233	-0.283042	0.218692	none	TCEAL9	transcription elongation factor A like 9
ENSG00000171097	3.96741	3.7239	-0.0725153	0.21957	none	KYAT1	kynurenine aminotransferase 1
ENSG00000198818	43.2202	33.5101	-0.357688	0.220554	none	SFT2D1	SFT2 domain containing 1
ENSG00000135127	1.37596	0.582194	-0.586585	0.220724	none	BICDL1	BICD family like cargo adaptor 1
ENSG00000019549	16.4856	14.703	-0.155124	0.220724	none	SNAI2	snail family transcriptional repressor 2
ENSG00000181894	1.30219	1.20981	-0.0590842	0.220783	none	ZNF329	zinc finger protein 329
ENSG00000049618	9.2505	4.72788	-0.83962	0.221353	none	ARID1B	AT-rich interaction domain 1B
ENSG00000135931	4.47625	3.02048	-0.445819	0.224225	none	ARMC9	armadillo repeat containing 9
ENSG00000066084	7.06319	3.62	-0.803457	0.224707	none	DIP2B	disco interacting protein 2 homolog B
ENSG00000150990	10.6623	5.64145	-0.812288	0.224761	none	DHX37	DEAH-box helicase 37
ENSG00000164053	4.88562	2.58967	-0.713344	0.224761	none	ATRIP	ATR interacting protein
ENSG00000283378	1.11621	0.320212	-0.680715	0.224761	none	CNTNAP3C	contactin associated protein family member 3C
ENSG00000170396	0.570403	0.219153	-0.365256	0.22518	none	ZNF804A	zinc finger protein 804A
ENSG00000108984	2.25181	1.26272	-0.523188	0.225222	none	MAP2K6	mitogen-activated protein kinase kinase 6
ENSG00000188612	109.313	88.532	-0.301126	0.225222	none	SUMO2	small ubiquitin like modifier 2
ENSG00000132963	55.5082	46.1068	-0.262526	0.225222	none	POMP	proteasome maturation protein
ENSG00000260196	4.19298	3.48353	-0.211928	0.225222	none	-
ENSG00000136521	25.3042	23.1639	-0.12244	0.225222	none	NDUFB5	NADH:ubiquinone oxidoreductase subunit B5
ENSG00000102174	0.208205	0.239078	0.0364014	0.225222	none	PHEX	phosphate regulating endopeptidase homolog X-linked
ENSG00000109083	16.7698	13.8677	-0.25725	0.22548	none	IFT20	intraflagellar transport 20
ENSG00000226562	4.33662	3.90525	-0.121601	0.226491	none	CYP4F26P
ENSG00000139990	10.5199	5.2069	-0.892187	0.227495	none	DCAF5	DDB1 and CUL4 associated factor 5
ENSG00000170275	31.4522	23.975	-0.377828	0.227495	none	CRTAP	cartilage associated protein
ENSG00000129007	6.85579	6.27342	-0.111122	0.22812	none	CALML4	calmodulin like 4
ENSG00000109099	3.79058	4.22403	0.124961	0.228708	none	PMP22	peripheral myelin protein 22
ENSG00000158163	3.36528	1.57547	-0.761236	0.230094	none	DZIP1L	DAZ interacting zinc finger protein 1 like
ENSG00000197892	1.6571	0.761341	-0.593178	0.230168	none	KIF13B	kinesin family member 13B
ENSG00000141298	5.22498	2.22271	-0.949794	0.230751	none	SSH2	slingshot protein phosphatase 2
ENSG00000137145	5.93125	2.87608	-0.838516	0.230751	none	DENND4C	DENN domain containing 4C
ENSG00000197265	19.0567	15.2859	-0.300459	0.230751	none	GTF2E2	general transcription factor IIE subunit 2
ENSG00000072041	20.4735	15.6403	-0.367878	0.231473	none	SLC6A15	solute carrier family 6 member 15
ENSG00000173137	1.33265	0.41089	-0.725366	0.232086	none	ADCK5	aarF domain containing kinase 5
ENSG00000162623	20.2279	16.1725	-0.305862	0.232086	none	TYW3	tRNA-yW synthesizing protein 3 homolog
ENSG00000138336	5.45573	2.52636	-0.872403	0.233454	none	TET1	tet methylcytosine dioxygenase 1
ENSG00000103599	4.53361	2.16374	-0.806588	0.233454	none	IQCH	IQ motif containing H
ENSG00000185483	2.1571	1.018	-0.645674	0.233454	none	ROR1	receptor tyrosine kinase like orphan receptor 1
ENSG00000054654	3.24939	1.27303	-0.902637	0.233802	none	SYNE2	spectrin repeat containing nuclear envelope protein 2
ENSG00000088876	5.57564	2.93218	-0.741802	0.233886	none	ZNF343	zinc finger protein 343
ENSG00000005483	7.48911	3.46994	-0.925358	0.235988	none	KMT2E	lysine methyltransferase 2E (inactive)
ENSG00000174456	6.98916	6.02223	-0.186115	0.235988	none	C12orf76	chromosome 12 open reading frame 76
ENSG00000080802	9.80452	5.17274	-0.807651	0.240859	none	CNOT4	CCR4-NOT transcription complex subunit 4
ENSG00000100280	20.7951	11.1789	-0.83962	0.242254	none	AP1B1	adaptor related protein complex 1 subunit beta 1
ENSG00000177614	1.61409	0.801116	-0.537416	0.242254	none	PGBD5	piggyBac transposable element derived 5
ENSG00000101745	1.66465	0.908692	-0.481363	0.242254	none	ANKRD12	ankyrin repeat domain 12
ENSG00000154229	4.5746	2.24308	-0.781505	0.243113	none	PRKCA	protein kinase C alpha
ENSG00000155749	0.62607	0.0821133	-0.587537	0.243113	none	FLACC1	flagellum associated containing coiled-coil domains 1
ENSG00000148400	1.56432	0.737546	-0.561523	0.243113	none	NOTCH1	notch receptor 1
ENSG00000198612	22.7492	17.8156	-0.335952	0.243113	none	COPS8	COP9 signalosome subunit 8
ENSG00000182551	27.4204	21.7843	-0.318888	0.243113	none	ADI1	acireductone dioxygenase 1
ENSG00000165240	3.20505	1.55205	-0.720465	0.243512	none	ATP7A	ATPase copper transporting alpha
ENSG00000123066	12.0238	4.89586	-1.14338	0.243572	none	MED13L	mediator complex subunit 13L
ENSG00000086758	38.1928	17.2187	-1.10517	0.243572	none	HUWE1	HECT, UBA and WWE domain containing E3 ubiquitin protein ligase 1
ENSG00000171316	7.08349	3.45536	-0.859438	0.243572	none	CHD7	chromodomain helicase DNA binding protein 7
ENSG00000145996	9.01864	4.68069	-0.81855	0.243572	none	CDKAL1	CDK5 regulatory subunit associated protein 1 like 1
ENSG00000213190	12.687	9.96656	-0.319699	0.243572	none	MLLT11	MLLT11 transcription factor 7 cofactor
ENSG00000093144	27.1079	22.1931	-0.277278	0.243572	none	ECHDC1	ethylmalonyl-CoA decarboxylase 1
ENSG00000270629	6.22016	3.08306	-0.82238	0.244843	none	NBPF14	NBPF member 14
ENSG00000047578	3.17578	1.47453	-0.754888	0.244843	none	KATNIP	katanin interacting protein
ENSG00000116251	230.077	191.617	-0.262645	0.244843	none	RPL22	ribosomal protein L22
ENSG00000137955	115.639	89.438	-0.367044	0.245246	none	RABGGTB	Rab geranylgeranyltransferase subunit beta
ENSG00000115561	17.672	13.9206	-0.323567	0.245246	none	CHMP3	charged multivesicular body protein 3
ENSG00000101000	12.7046	11.5359	-0.128596	0.245246	none	PROCR	protein C receptor
ENSG00000106006	6.58239	2.39721	-1.1583	0.246071	none	HOXA6	homeobox A6
ENSG00000170776	5.3129	2.47963	-0.85937	0.246071	none	AKAP13	A-kinase anchoring protein 13
ENSG00000154767	18.8916	10.0478	-0.848404	0.248978	none	XPC	XPC complex subunit, DNA damage recognition and repair factor
ENSG00000275367	0.408318	0.126671	-0.321907	0.251247	none	-
ENSG00000011052	268.205	215.148	-0.316689	0.25227	none	NME1-NME2	NME1-NME2 readthrough
ENSG00000125954	1.86663	0.475539	-0.958112	0.252753	none	CHURC1-FNTB	CHURC1-FNTB readthrough
ENSG00000048342	3.56818	1.91206	-0.64958	0.253091	none	CC2D2A	coiled-coil and C2 domain containing 2A
ENSG00000091656	2.61734	1.3403	-0.628231	0.253496	none	ZFHX4	zinc finger homeobox 4
ENSG00000161654	34.8147	27.1274	-0.348576	0.253496	none	LSM12	LSM12 homolog
ENSG00000177302	11.0509	5.24856	-0.947548	0.253628	none	TOP3A	DNA topoisomerase III alpha
ENSG00000153201	14.1387	7.29838	-0.867343	0.25496	none	RANBP2	RAN binding protein 2
ENSG00000108176	20.9723	17.2838	-0.265121	0.25496	none	DNAJC12	DnaJ heat shock protein family (Hsp40) member C12
ENSG00000104221	3.66428	1.88549	-0.69284	0.255006	none	BRF2	BRF2 RNA polymerase III transcription initiation factor subunit
ENSG00000197852	2.03131	0.949088	-0.637143	0.255006	none	INKA2	inka box actin regulator 2
ENSG00000197757	10.9315	5.30886	-0.919319	0.255282	none	HOXC6	homeobox C6
ENSG00000152104	7.24004	3.49257	-0.875112	0.255282	none	PTPN14	protein tyrosine phosphatase non-receptor type 14
ENSG00000143850	0.382248	0.139037	-0.279202	0.255282	none	PLEKHA6	pleckstrin homology domain containing A6
ENSG00000197081	12.786	5.91799	-0.994775	0.255429	none	IGF2R	insulin like growth factor 2 receptor
ENSG00000175868	16.8063	14.9157	-0.161939	0.255429	none	CALCB	calcitonin related polypeptide beta
ENSG00000139679	1.16745	1.26708	0.0648396	0.255429	none	LPAR6	lysophosphatidic acid receptor 6
ENSG00000279329	0.21625	0.28285	0.0769127	0.255811	none	-
ENSG00000156304	18.3266	10.0061	-0.812284	0.255912	none	SCAF4	SR-related CTD associated factor 4
ENSG00000130158	4.7182	2.72157	-0.61965	0.255912	none	DOCK6	dedicator of cytokinesis 6
ENSG00000137970	193.548	155.175	-0.316962	0.255912	none	RPL7P9	ribosomal protein L7 pseudogene 9
ENSG00000131871	36.6916	26.8708	-0.435489	0.256025	none	SELENOS	selenoprotein S
ENSG00000048991	15.5579	8.20996	-0.846252	0.256369	none	R3HDM1	R3H domain containing 1
ENSG00000166289	1.87782	0.711787	-0.749475	0.256369	none	PLEKHF1	pleckstrin homology and FYVE domain containing 1
ENSG00000106571	3.84362	1.9058	-0.737151	0.256369	none	GLI3	GLI family zinc finger 3
ENSG00000044574	96.4685	77.1745	-0.318237	0.256369	none	HSPA5	heat shock protein family A (Hsp70) member 5
ENSG00000178726	0.156232	0.210922	0.0666746	0.256369	none	THBD	thrombomodulin
ENSG00000197694	25.132	11.7574	-1.03449	0.256661	none	SPTAN1	spectrin alpha, non-erythrocytic 1
ENSG00000137497	17.0252	8.39425	-0.940167	0.256661	none	NUMA1	nuclear mitotic apparatus protein 1
ENSG00000109111	19.6045	9.97245	-0.909077	0.256661	none	SUPT6H	SPT6 homolog, histone chaperone and transcription elongation factor
ENSG00000184178	7.5583	3.89576	-0.805791	0.256661	none	SCFD2	sec1 family domain containing 2
ENSG00000162733	7.15292	3.67349	-0.802815	0.256661	none	DDR2	discoidin domain receptor tyrosine kinase 2
ENSG00000236404	0.632045	0.111246	-0.554502	0.256661	none	VLDLR-AS1
ENSG00000167522	14.8243	7.50494	-0.895767	0.257477	none	ANKRD11	ankyrin repeat domain 11
ENSG00000179406	4.31671	2.11703	-0.770359	0.257477	none	LINC00174
ENSG00000120533	21.633	17.1275	-0.320244	0.257477	none	ENY2	ENY2 transcription and export complex 2 subunit
ENSG00000151575	4.09766	2.14154	-0.698363	0.257846	none	TEX9	testis expressed 9
ENSG00000268205	6.72969	5.80504	-0.183808	0.257846	none	-
ENSG00000102054	215.677	163.524	-0.397249	0.258286	none	RBBP7	RB binding protein 7, chromatin remodeling factor
ENSG00000122483	5.85235	2.94567	-0.796327	0.259017	none	CCDC18	coiled-coil domain containing 18
ENSG00000236801	21.8041	19.555	-0.149803	0.260019	none	RPL24P8	RPL24 pseudogene 8
ENSG00000198783	8.02803	6.72026	-0.225762	0.26265	none	ZNF830	zinc finger protein 830
ENSG00000248167	0	0.572164	0.652752	0.26265	none	TRIM39-RPP21	TRIM39-RPP21 readthrough
ENSG00000088854	2.49164	1.19019	-0.672853	0.262742	none	C20orf194	chromosome 20 open reading frame 194
ENSG00000157045	14.2092	11.5032	-0.282646	0.262816	none	NTAN1	N-terminal asparagine amidase
ENSG00000138678	3.14917	2.65023	-0.184836	0.262915	none	GPAT3	glycerol-3-phosphate acyltransferase 3
ENSG00000167257	9.02091	4.42536	-0.885223	0.26338	none	RNF214	ring finger protein 214
ENSG00000275131	3.43642	1.5269	-0.812024	0.26338	none	PDE4DIPP2	PDE4DIP pseudogene 2
ENSG00000089639	1.92409	0.974172	-0.566741	0.26338	none	GMIP	GEM interacting protein
ENSG00000169016	9.93385	7.04571	-0.44251	0.26338	none	E2F6	E2F transcription factor 6
ENSG00000286129	5.32219	3.94597	-0.354171	0.26338	none	-
ENSG00000136897	14.2349	11.2326	-0.31665	0.26338	none	MRPL50	mitochondrial ribosomal protein L50
ENSG00000204103	3.32594	2.96864	-0.12437	0.26338	none	MAFB	MAF bZIP transcription factor B
ENSG00000075568	8.23982	3.72857	-0.96646	0.264618	none	TMEM131	transmembrane protein 131
ENSG00000197355	4.20124	2.06579	-0.762597	0.264618	none	UAP1L1	UDP-N-acetylglucosamine pyrophosphorylase 1 like 1
ENSG00000181555	10.9111	5.18121	-0.946346	0.26464	none	SETD2	SET domain containing 2, histone lysine methyltransferase
ENSG00000108510	9.93163	4.95371	-0.876648	0.26464	none	MED13	mediator complex subunit 13
ENSG00000186141	17.9505	9.57594	-0.841447	0.26464	none	POLR3C	RNA polymerase III subunit C
ENSG00000198015	33.7485	21.2874	-0.640724	0.26464	none	MRPL42	mitochondrial ribosomal protein L42
ENSG00000140527	0.572624	0.183853	-0.409684	0.26464	none	WDR93	WD repeat domain 93
ENSG00000205581	213.127	168.838	-0.334309	0.26464	none	HMGN1	high mobility group nucleosome binding domain 1
ENSG00000132603	23.5951	18.5298	-0.332695	0.26464	none	NIP7	nucleolar pre-rRNA processing protein NIP7
ENSG00000104691	9.69808	8.0112	-0.247561	0.26464	none	UBXN8	UBX domain protein 8
ENSG00000024048	8.14141	4.28864	-0.78952	0.265743	none	UBR2	ubiquitin protein ligase E3 component n-recognin 2
ENSG00000128342	2.41973	1.15132	-0.668658	0.265743	none	LIF	LIF interleukin 6 family cytokine
ENSG00000122406	1506.27	1184.12	-0.346914	0.266648	none	RPL5	ribosomal protein L5
ENSG00000152147	12.9256	10.2888	-0.302844	0.267342	none	GEMIN6	gem nuclear organelle associated protein 6
ENSG00000105849	19.5593	14.931	-0.367952	0.26749	none	POLR1F	RNA polymerase I subunit F
ENSG00000164615	29.6877	23.636	-0.316892	0.26749	none	CAMLG	calcium modulating ligand
ENSG00000214425	5.69878	1.97029	-1.1733	0.268727	none	LRRC37A4P	leucine rich repeat containing 37 member A4, pseudogene
ENSG00000273136	11.7054	5.49793	-0.967395	0.268727	none	NBPF26	NBPF member 26
ENSG00000087274	27.444	13.846	-0.938055	0.268727	none	ADD1	adducin 1
ENSG00000164815	21.1678	11.4548	-0.831761	0.268727	none	ORC5	origin recognition complex subunit 5
ENSG00000085433	6.57863	3.26689	-0.828751	0.268727	none	WDR47	WD repeat domain 47
ENSG00000168491	1.11299	0.443978	-0.549235	0.268727	none	CCDC110	coiled-coil domain containing 110
ENSG00000120549	0.88775	0.35144	-0.48217	0.268727	none	KIAA1217	KIAA1217
ENSG00000254999	93.257	72.5536	-0.357804	0.268727	none	BRK1	BRICK1 subunit of SCAR/WAVE actin nucleating complex
ENSG00000272556	0.677171	0.311924	-0.354346	0.268727	none	GTF2IP13	general transcription factor IIi pseudogene 13
ENSG00000172159	0.448551	0.171523	-0.306225	0.268727	none	FRMD3	FERM domain containing 3
ENSG00000239415	1.55369	1.90569	0.186297	0.268727	none	-
ENSG00000226232	0.599611	0.869467	0.224906	0.268727	none	NPIPB14P	nuclear pore complex interacting protein family member B14, pseudogene
ENSG00000166292	5.00601	4.25065	-0.193912	0.269393	none	TMEM100	transmembrane protein 100
ENSG00000286808	1.90796	1.76815	-0.071088	0.269393	none	-
ENSG00000021645	1.92317	0.930344	-0.598676	0.269975	none	NRXN3	neurexin 3
ENSG00000123201	1.21506	0.482097	-0.579707	0.269975	none	GUCY1B2	guanylate cyclase 1 soluble subunit beta 2 (pseudogene)
ENSG00000099917	11.2049	5.86721	-0.829663	0.271966	none	MED15	mediator complex subunit 15
ENSG00000196352	24.8381	19.3413	-0.345087	0.273655	none	CD55	CD55 molecule (Cromer blood group)
ENSG00000054965	10.3303	4.86149	-0.950846	0.274558	none	FAM168A	family with sequence similarity 168 member A
ENSG00000047346	4.25565	1.97038	-0.823222	0.274558	none	FAM214A	family with sequence similarity 214 member A
ENSG00000186638	3.0362	1.33302	-0.7908	0.274558	none	KIF24	kinesin family member 24
ENSG00000115548	15.4666	9.43841	-0.657641	0.274558	none	KDM3A	lysine demethylase 3A
ENSG00000224905	1.52119	1.50573	-0.00887463	0.274558	none	-
ENSG00000159388	18.0472	9.84134	-0.813038	0.275894	none	BTG2	BTG anti-proliferation factor 2
ENSG00000198369	4.75725	2.36864	-0.773213	0.275894	none	SPRED2	sprouty related EVH1 domain containing 2
ENSG00000168769	2.81831	1.30928	-0.72549	0.275894	none	TET2	tet methylcytosine dioxygenase 2
ENSG00000171408	0.266035	0.0818307	-0.226843	0.275894	none	PDE7B	phosphodiesterase 7B
ENSG00000256043	0.969522	0.879129	-0.0677817	0.275894	none	CTSO	cathepsin O
ENSG00000178538	10.627	8.31135	-0.320415	0.276779	none	CA8	carbonic anhydrase 8
ENSG00000280287	1.00429	0.368145	-0.550871	0.278333	none	-
ENSG00000243943	19.6942	14.5394	-0.4133	0.278333	none	ZNF512	zinc finger protein 512
ENSG00000196159	0.85043	0.42499	-0.376909	0.278333	none	FAT4	FAT atypical cadherin 4
ENSG00000241322	0.331204	0.0251493	-0.376898	0.278333	none	CDRT1	CMT1A duplicated region transcript 1
ENSG00000101843	84.4545	65.0241	-0.372165	0.278333	none	PSMD10	proteasome 26S subunit, non-ATPase 10
ENSG00000066654	11.3314	8.65375	-0.35318	0.278333	none	THUMPD1	THUMP domain containing 1
ENSG00000147853	15.7272	12.2754	-0.333439	0.278333	none	AK3	adenylate kinase 3
ENSG00000164167	12.5598	10.6244	-0.222176	0.278333	none	LSM6	LSM6 homolog, U6 small nuclear RNA and mRNA degradation associated
ENSG00000176681	2.97564	1.31667	-0.779135	0.278373	none	LRRC37A	leucine rich repeat containing 37A
ENSG00000244513	1.70566	2.03178	0.164185	0.278373	none	-
ENSG00000224078	0.0836023	0.0733803	-0.013674	0.278421	none	SNHG14
ENSG00000140830	9.25688	4.83545	-0.813675	0.278592	none	TXNL4B	thioredoxin like 4B
ENSG00000187109	122.134	86.0114	-0.500949	0.278592	none	NAP1L1	nucleosome assembly protein 1 like 1
ENSG00000254681	0.946653	0.420476	-0.454622	0.278592	none	PKD1P5	polycystin 1, transient receptor potential channel interacting pseudogene 5
ENSG00000010270	36.095	28.4722	-0.33187	0.278592	none	STARD3NL	STARD3 N-terminal like
ENSG00000185753	9.42341	7.30727	-0.327382	0.278592	none	CXorf38	chromosome X open reading frame 38
ENSG00000197102	28.6026	12.033	-1.18356	0.279017	none	DYNC1H1	dynein cytoplasmic 1 heavy chain 1
ENSG00000250299	1.35841	0.260499	-0.903819	0.279017	none	MRPS31P4	mitochondrial ribosomal protein S31 pseudogene 4
ENSG00000067369	7.33212	3.88293	-0.770936	0.279017	none	TP53BP1	tumor protein p53 binding protein 1
ENSG00000259172	0.828123	0.307864	-0.483151	0.279017	none	-
ENSG00000104131	32.9314	24.4982	-0.412224	0.279017	none	EIF3J	eukaryotic translation initiation factor 3 subunit J
ENSG00000113739	28.1776	15.7355	-0.801955	0.279747	none	STC2	stanniocalcin 2
ENSG00000185621	2.11295	1.12527	-0.550639	0.279747	none	LMLN	leishmanolysin like peptidase
ENSG00000166200	23.2684	18.3169	-0.329216	0.279747	none	COPS2	COP9 signalosome subunit 2
ENSG00000135930	55.6922	47.7045	-0.219097	0.279747	none	EIF4E2	eukaryotic translation initiation factor 4E family member 2
ENSG00000176020	0.414042	0.475007	0.0608972	0.281115	none	AMIGO3	adhesion molecule with Ig like domain 3
ENSG00000010803	14.2694	7.77935	-0.798462	0.281748	none	SCMH1	Scm polycomb group protein homolog 1
ENSG00000132549	2.51134	1.11529	-0.731171	0.281748	none	VPS13B	vacuolar protein sorting 13 homolog B
ENSG00000123349	124.569	98.9993	-0.328493	0.281748	none	PFDN5	prefoldin subunit 5
ENSG00000273590	12.9979	11.076	-0.213072	0.281748	none	SMIM11B	small integral membrane protein 11B
ENSG00000130294	4.48776	2.22333	-0.767667	0.282589	none	KIF1A	kinesin family member 1A
ENSG00000111615	11.9358	8.75317	-0.407427	0.282589	none	KRR1	KRR1 small subunit processome component homolog
ENSG00000197969	9.15657	4.29941	-0.938509	0.284497	none	VPS13A	vacuolar protein sorting 13 homolog A
ENSG00000168702	0.584349	0.225247	-0.370817	0.285355	none	LRP1B	LDL receptor related protein 1B
ENSG00000181222	25.7817	13.1945	-0.915916	0.286181	none	POLR2A	RNA polymerase II subunit A
ENSG00000140396	4.88877	2.20995	-0.875415	0.286181	none	NCOA2	nuclear receptor coactivator 2
ENSG00000167535	4.22037	1.99712	-0.800577	0.286181	none	CACNB3	calcium voltage-gated channel auxiliary subunit beta 3
ENSG00000198707	7.04163	4.11541	-0.652638	0.286181	none	CEP290	centrosomal protein 290
ENSG00000156976	164.633	122.806	-0.419908	0.286181	none	EIF4A2	eukaryotic translation initiation factor 4A2
ENSG00000065978	358.159	267.643	-0.418935	0.286181	none	YBX1	Y-box binding protein 1
ENSG00000063046	211.606	160.508	-0.396573	0.286181	none	EIF4B	eukaryotic translation initiation factor 4B
ENSG00000159596	19.9985	16.4158	-0.269884	0.286181	none	TMEM69	transmembrane protein 69
ENSG00000183337	23.5331	12.5468	-0.856782	0.286381	none	BCOR	BCL6 corepressor
ENSG00000168066	71.0153	38.8264	-0.854579	0.286381	none	SF1	splicing factor 1
ENSG00000163374	35.4673	19.4673	-0.833281	0.286381	none	YY1AP1	YY1 associated protein 1
ENSG00000166963	0.943	0.429396	-0.44288	0.286381	none	MAP1A	microtubule associated protein 1A
ENSG00000174473	2.14726	1.7758	-0.181194	0.286381	none	GALNTL6	polypeptide N-acetylgalactosaminyltransferase like 6
ENSG00000180739	1.00344	0.964143	-0.0285793	0.286381	none	S1PR5	sphingosine-1-phosphate receptor 5
ENSG00000113448	3.9863	2.07174	-0.698916	0.286682	none	PDE4D	phosphodiesterase 4D
ENSG00000003137	1.07627	0.899308	-0.128523	0.286682	none	CYP26B1	cytochrome P450 family 26 subfamily B member 1
ENSG00000129003	4.9647	2.65371	-0.707086	0.287541	none	VPS13C	vacuolar protein sorting 13 homolog C
ENSG00000099331	7.04129	3.47349	-0.846025	0.288621	none	MYO9B	myosin IXB
ENSG00000168003	85.9849	47.6428	-0.838538	0.288621	none	SLC3A2	solute carrier family 3 member 2
ENSG00000135111	10.7829	5.63213	-0.829149	0.288621	none	TBX3	T-box transcription factor 3
ENSG00000137601	5.48785	2.70053	-0.81001	0.288621	none	NEK1	NIMA related kinase 1
ENSG00000141076	34.3956	19.3193	-0.800719	0.288621	none	UTP4	UTP4 small subunit processome component
ENSG00000118689	9.58338	5.13666	-0.786274	0.288621	none	FOXO3	forkhead box O3
ENSG00000196730	7.39994	3.88504	-0.782007	0.288621	none	DAPK1	death associated protein kinase 1
ENSG00000069869	3.80358	1.80498	-0.776119	0.288621	none	NEDD4	NEDD4 E3 ubiquitin protein ligase
ENSG00000121417	3.80937	1.89932	-0.730132	0.288621	none	ZNF211	zinc finger protein 211
ENSG00000079432	3.08198	1.57469	-0.664872	0.288621	none	CIC	capicua transcriptional repressor
ENSG00000188487	1.26963	0.44347	-0.652915	0.288621	none	INSC	INSC spindle orientation adaptor protein
ENSG00000166387	1.98601	0.939015	-0.622896	0.288621	none	PPFIBP2	PPFIA binding protein 2
ENSG00000227214	1.00008	0.299492	-0.622106	0.288621	none	HCG15
ENSG00000138771	1.63492	0.739461	-0.599117	0.288621	none	SHROOM3	shroom family member 3
ENSG00000148737	5.52485	3.41793	-0.562575	0.288621	none	TCF7L2	transcription factor 7 like 2
ENSG00000165555	0.602132	0.203885	-0.412295	0.288621	none	NOXRED1	NADP dependent oxidoreductase domain containing 1
ENSG00000143870	114.166	86.5011	-0.396343	0.288621	none	PDIA6	protein disulfide isomerase family A member 6
ENSG00000115963	13.0501	9.84827	-0.373111	0.288621	none	RND3	Rho family GTPase 3
ENSG00000118363	34.3778	26.3211	-0.372828	0.288621	none	SPCS2	signal peptidase complex subunit 2
ENSG00000101856	165.706	127.916	-0.370879	0.288621	none	PGRMC1	progesterone receptor membrane component 1
ENSG00000163807	12.2639	9.25821	-0.370724	0.288621	none	KIAA1143	KIAA1143
ENSG00000100519	52.6682	40.5968	-0.367595	0.288621	none	PSMC6	proteasome 26S subunit, ATPase 6
ENSG00000196782	0.662618	0.296554	-0.358774	0.288621	none	MAML3	mastermind like transcriptional coactivator 3
ENSG00000135070	19.6059	15.3743	-0.331619	0.288621	none	ISCA1	iron-sulfur cluster assembly 1
ENSG00000117614	14.4935	11.6988	-0.286971	0.288621	none	SYF2	SYF2 pre-mRNA splicing factor
ENSG00000196502	3.86986	3.23659	-0.200975	0.288621	none	SULT1A1	sulfotransferase family 1A member 1
ENSG00000280039	0.273207	0.292182	0.021343	0.288621	none	RN7SKP23
ENSG00000258818	2.26328	2.31297	0.0218008	0.288621	none	RNASE4	ribonuclease A family member 4
ENSG00000265962	1.65747	1.92602	0.13889	0.288621	none	GACAT2
ENSG00000128253	0.397526	0.556416	0.155353	0.288621	none	RFPL2	ret finger protein like 2
ENSG00000267049	1.24268	1.50559	0.159929	0.288621	none	-
ENSG00000229891	1.54897	2.16861	0.313936	0.288621	none	LINC01315
ENSG00000065060	7.7188	3.71929	-0.885561	0.289278	none	UHRF1BP1	UHRF1 binding protein 1
ENSG00000137812	6.08095	3.12864	-0.778276	0.289278	none	KNL1	kinetochore scaffold 1
ENSG00000132275	6.36395	3.41814	-0.737041	0.289278	none	RRP8	ribosomal RNA processing 8
ENSG00000143933	207.683	143.649	-0.528764	0.289278	none	CALM2	calmodulin 2
ENSG00000114405	8.82833	6.33228	-0.422685	0.289278	none	C3orf14	chromosome 3 open reading frame 14
ENSG00000156467	87.3923	68.6486	-0.343826	0.289278	none	UQCRB	ubiquinol-cytochrome c reductase binding protein
ENSG00000134198	2.79763	2.21739	-0.239212	0.289278	none	TSPAN2	tetraspanin 2
ENSG00000100578	4.63562	2.49634	-0.688727	0.289354	none	KIAA0586	KIAA0586
ENSG00000071242	3.4068	1.94838	-0.579811	0.289354	none	RPS6KA2	ribosomal protein S6 kinase A2
ENSG00000214194	62.4549	48.8768	-0.347363	0.289354	none	SMIM30	small integral membrane protein 30
ENSG00000106591	45.2942	37.0585	-0.282612	0.289354	none	MRPL32	mitochondrial ribosomal protein L32
ENSG00000038219	5.53169	2.64362	-0.842082	0.290556	none	BOD1L1	biorientation of chromosomes in cell division 1 like 1
ENSG00000084112	3.24951	1.40991	-0.818317	0.290556	none	SSH1	slingshot protein phosphatase 1
ENSG00000149548	4.34826	2.19794	-0.74193	0.290556	none	CCDC15	coiled-coil domain containing 15
ENSG00000122390	7.23478	4.08692	-0.694938	0.290556	none	NAA60	N-alpha-acetyltransferase 60, NatF catalytic subunit
ENSG00000196498	11.6315	4.46791	-1.20797	0.290962	none	NCOR2	nuclear receptor corepressor 2
ENSG00000066279	13.3886	6.44624	-0.950338	0.292128	none	ASPM	assembly factor for spindle microtubules
ENSG00000184897	82.315	46.4084	-0.813433	0.292879	none	H1-10	H1.10 linker histone
ENSG00000134982	4.733	2.84682	-0.575623	0.292879	none	APC	APC regulator of WNT signaling pathway
ENSG00000129167	0.327642	0.11567	-0.250956	0.292879	none	TPH1	tryptophan hydroxylase 1
ENSG00000272447	2.06169	0.817255	-0.752568	0.292926	none	-
ENSG00000053254	8.16388	3.97237	-0.882024	0.295102	none	FOXN3	forkhead box N3
ENSG00000185800	7.45532	3.90946	-0.784295	0.295102	none	DMWD	DM1 locus, WD repeat containing
ENSG00000185920	3.8479	2.05734	-0.665083	0.295102	none	PTCH1	patched 1
ENSG00000128271	1.06078	0.346672	-0.61379	0.295102	none	ADORA2A	adenosine A2a receptor
ENSG00000166598	193.914	151.115	-0.357676	0.295102	none	HSP90B1	heat shock protein 90 beta family member 1
ENSG00000174004	0.150917	0.275728	0.148537	0.295102	none	NRROS	negative regulator of reactive oxygen species
ENSG00000079156	5.91904	2.85005	-0.845695	0.295217	none	OSBPL6	oxysterol binding protein like 6
ENSG00000005189	9.12655	4.91567	-0.775529	0.295217	none	REXO5	RNA exonuclease 5
ENSG00000072310	4.07843	2.07604	-0.723309	0.295217	none	SREBF1	sterol regulatory element binding transcription factor 1
ENSG00000112996	32.7043	25.0786	-0.370062	0.295217	none	MRPS30	mitochondrial ribosomal protein S30
ENSG00000184786	3.25386	2.69214	-0.204317	0.295217	none	DYNLT2	dynein light chain Tctex-type 2
ENSG00000203685	1.18008	0.94691	-0.163192	0.295217	none	STUM	stum, mechanosensory transduction mediator homolog
ENSG00000122641	0.705117	0.665331	-0.0340621	0.295217	none	INHBA	inhibin subunit beta A
ENSG00000177380	9.40086	4.21457	-0.996082	0.295322	none	PPFIA3	PTPRF interacting protein alpha 3
ENSG00000189007	11.4475	8.73386	-0.35477	0.295322	none	ADAT2	adenosine deaminase tRNA specific 2
ENSG00000241494	17.0911	15.4444	-0.137677	0.296729	none	-
ENSG00000204842	13.8745	6.75331	-0.939961	0.296987	none	ATXN2	ataxin 2
ENSG00000184304	4.18187	2.08826	-0.746679	0.296987	none	PRKD1	protein kinase D1
ENSG00000175183	88.478	69.8962	-0.335825	0.296987	none	CSRP2	cysteine and glycine rich protein 2
ENSG00000136167	14.0187	10.9504	-0.329703	0.296987	none	LCP1	lymphocyte cytosolic protein 1
ENSG00000173085	12.944	10.4498	-0.284325	0.296987	none	COQ2	coenzyme Q2, polyprenyltransferase
ENSG00000108010	70.3387	59.3812	-0.240586	0.296987	none	GLRX3	glutaredoxin 3
ENSG00000137831	12.8979	6.45645	-0.898306	0.297291	none	UACA	uveal autoantigen with coiled-coil domains and ankyrin repeats
ENSG00000140992	9.74596	4.79024	-0.892099	0.297291	none	PDPK1	3-phosphoinositide dependent protein kinase 1
ENSG00000127663	7.9276	4.12691	-0.800181	0.297291	none	KDM4B	lysine demethylase 4B
ENSG00000100354	4.95834	2.43176	-0.795963	0.297291	none	TNRC6B	trinucleotide repeat containing adaptor 6B
ENSG00000047621	8.66287	4.70169	-0.761063	0.297291	none	C12orf4	chromosome 12 open reading frame 4
ENSG00000114805	2.38068	1.20184	-0.618605	0.297291	none	PLCH1	phospholipase C eta 1
ENSG00000074695	47.6595	34.8448	-0.440956	0.297291	none	LMAN1	lectin, mannose binding 1
ENSG00000001036	47.0487	34.9039	-0.420354	0.297291	none	FUCA2	alpha-L-fucosidase 2
ENSG00000100554	38.3121	30.35	-0.326508	0.297291	none	ATP6V1D	ATPase H+ transporting V1 subunit D
ENSG00000196507	5.36952	4.90878	-0.108324	0.297291	none	TCEAL3	transcription elongation factor A like 3
ENSG00000143776	9.88537	4.79508	-0.90949	0.299135	none	CDC42BPA	CDC42 binding protein kinase alpha
ENSG00000171723	6.81003	3.56434	-0.774922	0.299135	none	GPHN	gephyrin
ENSG00000145050	64.5782	52.294	-0.299244	0.300061	none	MANF	mesencephalic astrocyte derived neurotrophic factor
ENSG00000120733	14.777	7.64556	-0.86779	0.300644	none	KDM3B	lysine demethylase 3B
ENSG00000155849	1.0467	0.508485	-0.440203	0.300644	none	ELMO1	engulfment and cell motility 1
ENSG00000196205	497.11	382.708	-0.376458	0.300644	none	EEF1A1P5	eukaryotic translation elongation factor 1 alpha 1 pseudogene 5
ENSG00000120963	8.87268	6.93776	-0.31471	0.300644	none	ZNF706	zinc finger protein 706
ENSG00000153707	2.7788	1.5544	-0.564946	0.301889	none	PTPRD	protein tyrosine phosphatase receptor type D
ENSG00000167220	10.2714	8.19791	-0.293289	0.301889	none	HDHD2	haloacid dehalogenase like hydrolase domain containing 2
ENSG00000115661	10.9769	5.94874	-0.785428	0.301951	none	STK16	serine/threonine kinase 16
ENSG00000232860	0.474241	0.0958447	-0.427929	0.301951	none	SMG7-AS1
ENSG00000071054	19.5616	10.4556	-0.843902	0.302221	none	MAP4K4	mitogen-activated protein kinase kinase kinase kinase 4
ENSG00000147130	8.87403	4.79808	-0.768064	0.302221	none	ZMYM3	zinc finger MYM-type containing 3
ENSG00000110046	2.22143	1.13635	-0.592553	0.302221	none	ATG2A	autophagy related 2A
ENSG00000274272	0.625277	0.242453	-0.387495	0.302221	none	-
ENSG00000204899	44.3606	34.6084	-0.349223	0.302221	none	MZT1	mitotic spindle organizing protein 1
ENSG00000110697	4.14477	1.99073	-0.78261	0.302684	none	PITPNM1	phosphatidylinositol transfer protein membrane associated 1
ENSG00000126215	15.7647	8.75301	-0.781507	0.302684	none	XRCC3	X-ray repair cross complementing 3
ENSG00000182568	4.5209	2.43542	-0.684417	0.30325	none	SATB1	SATB homeobox 1
ENSG00000267680	5.60153	2.92161	-0.751355	0.303398	none	ZNF224	zinc finger protein 224
ENSG00000008128	9.84718	6.71807	-0.491008	0.304483	none	CDK11A	cyclin dependent kinase 11A
ENSG00000188185	2.95482	1.07308	-0.93184	0.304927	none	LINC00265
ENSG00000075391	3.5146	1.53034	-0.835267	0.307831	none	RASAL2	RAS protein activator like 2
ENSG00000070047	5.01859	2.40586	-0.821408	0.307831	none	PHRF1	PHD and ring finger domains 1
ENSG00000137764	10.0784	5.6081	-0.745448	0.307831	none	MAP2K5	mitogen-activated protein kinase kinase 5
ENSG00000186409	1.66166	0.607872	-0.727172	0.307831	none	CCDC30	coiled-coil domain containing 30
ENSG00000111837	1.87346	0.86217	-0.625804	0.307831	none	MAK	male germ cell associated kinase
ENSG00000107614	2.51972	1.34289	-0.587172	0.307831	none	TRDMT1	tRNA aspartic acid methyltransferase 1
ENSG00000196787	1.30826	0.562849	-0.562628	0.307831	none	H2AC11	H2A clustered histone 11
ENSG00000134308	149.531	111.405	-0.421359	0.307831	none	YWHAQ	tyrosine 3-monooxygenase/tryptophan 5-monooxygenase activation protein theta
ENSG00000137547	39.2856	31.7826	-0.297334	0.307831	none	MRPL15	mitochondrial ribosomal protein L15
ENSG00000169019	8.11597	6.94894	-0.197635	0.307831	none	COMMD8	COMM domain containing 8
ENSG00000278763	11.7832	4.64899	-1.17819	0.308508	none	FAM27B	family with sequence similarity 27 member B
ENSG00000164080	7.57066	3.41745	-0.956191	0.308508	none	RAD54L2	RAD54 like 2
ENSG00000122966	9.67001	5.09976	-0.806737	0.308508	none	CIT	citron rho-interacting serine/threonine kinase
ENSG00000083097	4.51374	2.15435	-0.805687	0.308508	none	DOP1A	DOP1 leucine zipper like protein A
ENSG00000152443	3.15282	1.60963	-0.670249	0.308508	none	ZNF776	zinc finger protein 776
ENSG00000148143	1.83338	0.963068	-0.529413	0.308508	none	ZNF462	zinc finger protein 462
ENSG00000031698	182.854	103.472	-0.815442	0.308516	none	SARS1	seryl-tRNA synthetase 1
ENSG00000138385	151.906	122.195	-0.311697	0.308516	none	SSB	small RNA binding exonuclease protection factor La
ENSG00000118058	11.9953	5.54692	-0.989105	0.308726	none	KMT2A	lysine methyltransferase 2A
ENSG00000154803	7.61981	3.8879	-0.818442	0.308726	none	FLCN	folliculin
ENSG00000104763	12.9048	9.48389	-0.407406	0.308726	none	ASAH1	N-acylsphingosine amidohydrolase 1
ENSG00000005486	18.9509	10.8421	-0.752528	0.308845	none	RHBDD2	rhomboid domain containing 2
ENSG00000254876	0.532549	0.0707917	-0.517256	0.309284	none	STRA6LP
ENSG00000112335	67.6048	51.7749	-0.378457	0.309359	none	SNX3	sorting nexin 3
ENSG00000177000	2.34037	1.05571	-0.700375	0.309715	none	MTHFR	methylenetetrahydrofolate reductase
ENSG00000198964	5.63186	2.64348	-0.864097	0.310456	none	SGMS1	sphingomyelin synthase 1
ENSG00000074755	6.01328	2.78239	-0.89079	0.310812	none	ZZEF1	zinc finger ZZ-type and EF-hand domain containing 1
ENSG00000000457	3.68857	1.75258	-0.768364	0.310812	none	SCYL3	SCY1 like pseudokinase 3
ENSG00000188994	4.75022	2.41993	-0.749652	0.310812	none	ZNF292	zinc finger protein 292
ENSG00000160072	11.0001	6.16258	-0.744498	0.310812	none	ATAD3B	ATPase family AAA domain containing 3B
ENSG00000115392	26.8621	19.6797	-0.430092	0.310812	none	FANCL	FA complementation group L
ENSG00000172974	34.9955	26.3655	-0.395457	0.310812	none	VDAC2P5	VDAC2 pseudogene 5
ENSG00000198856	82.7319	65.54	-0.331556	0.310812	none	OSTC	oligosaccharyltransferase complex non-catalytic subunit
ENSG00000214050	4.11002	1.82557	-0.854786	0.31089	none	FBXO16	F-box protein 16
ENSG00000116353	14.6159	7.70061	-0.843832	0.31089	none	MECR	mitochondrial trans-2-enoyl-CoA reductase
ENSG00000085840	18.5707	9.86502	-0.849003	0.312212	none	ORC1	origin recognition complex subunit 1
ENSG00000155380	78.4751	57.112	-0.451668	0.312212	none	SLC16A1	solute carrier family 16 member 1
ENSG00000155463	45.6507	33.6148	-0.43051	0.312212	none	OXA1L	OXA1L mitochondrial inner membrane protein
ENSG00000186470	7.18643	5.41713	-0.351304	0.312212	none	BTN3A2	butyrophilin subfamily 3 member A2
ENSG00000038358	7.82433	4.12277	-0.784563	0.312424	none	EDC4	enhancer of mRNA decapping 4
ENSG00000115484	277.051	212.7	-0.379762	0.312424	none	CCT4	chaperonin containing TCP1 subunit 4
ENSG00000143514	16.5562	8.68089	-0.858766	0.313594	none	TP53BP2	tumor protein p53 binding protein 2
ENSG00000232956	32.3697	17.2799	-0.868282	0.314358	none	SNHG15
ENSG00000155974	3.35709	1.43263	-0.84085	0.314358	none	GRIP1	glutamate receptor interacting protein 1
ENSG00000167460	72.5949	53.5183	-0.432866	0.314358	none	TPM4	tropomyosin 4
ENSG00000176907	3.47655	3.73403	0.0806809	0.314358	none	TCIM	transcriptional and immune response regulator
ENSG00000072736	11.4288	5.58224	-0.917039	0.31572	none	NFATC3	nuclear factor of activated T cells 3
ENSG00000115760	7.82732	3.68553	-0.913762	0.31572	none	BIRC6	baculoviral IAP repeat containing 6
ENSG00000178188	7.4546	3.56666	-0.888598	0.31572	none	SH2B1	SH2B adaptor protein 1
ENSG00000038382	9.92045	5.01103	-0.861349	0.31572	none	TRIO	trio Rho guanine nucleotide exchange factor
ENSG00000118193	6.84158	3.73385	-0.728129	0.31572	none	KIF14	kinesin family member 14
ENSG00000075292	32.583	19.3608	-0.721938	0.31572	none	ZNF638	zinc finger protein 638
ENSG00000204128	2.25545	1.82447	-0.204875	0.31572	none	C2orf72	chromosome 2 open reading frame 72
ENSG00000213626	4.61753	3.92588	-0.189554	0.31572	none	LBH	LBH regulator of WNT signaling pathway
ENSG00000123384	3.74767	1.74379	-0.791047	0.316559	none	LRP1	LDL receptor related protein 1
ENSG00000123562	564.17	431.926	-0.384563	0.316559	none	MORF4L2	mortality factor 4 like 2
ENSG00000160007	7.06839	3.31263	-0.903715	0.316924	none	ARHGAP35	Rho GTPase activating protein 35
ENSG00000178921	9.35783	4.89994	-0.81195	0.316924	none	PFAS	phosphoribosylformylglycinamidine synthase
ENSG00000241973	15.4886	7.63989	-0.932387	0.317115	none	PI4KA	phosphatidylinositol 4-kinase alpha
ENSG00000278540	14.0896	7.29443	-0.863336	0.318871	none	ACACA	acetyl-CoA carboxylase alpha
ENSG00000049759	6.43213	2.83813	-0.953375	0.31976	none	NEDD4L	NEDD4 like E3 ubiquitin protein ligase
ENSG00000204469	56.4613	29.5556	-0.911156	0.31976	none	PRRC2A	proline rich coiled-coil 2A
ENSG00000103197	12.5481	6.60962	-0.83219	0.31976	none	TSC2	TSC complex subunit 2
ENSG00000204217	4.9271	2.36751	-0.815645	0.31976	none	BMPR2	bone morphogenetic protein receptor type 2
ENSG00000156858	25.0261	13.8957	-0.805065	0.31976	none	PRR14	proline rich 14
ENSG00000075702	7.23118	3.9371	-0.737435	0.31976	none	WDR62	WD repeat domain 62
ENSG00000198824	4.63749	2.82503	-0.559582	0.31976	none	CHAMP1	chromosome alignment maintaining phosphoprotein 1
ENSG00000203875	93.5032	63.7565	-0.545337	0.31976	none	SNHG5
ENSG00000251143	0.550968	0.104583	-0.489667	0.31976	none	-
ENSG00000125827	11.7682	8.85316	-0.3739	0.31976	none	TMX4	thioredoxin related transmembrane protein 4
ENSG00000071082	616.077	483.649	-0.348509	0.31976	none	RPL31	ribosomal protein L31
ENSG00000155329	15.6104	12.4778	-0.301506	0.31976	none	ZCCHC10	zinc finger CCHC-type containing 10
ENSG00000170860	34.9443	28.7441	-0.273159	0.31976	none	LSM3	LSM3 homolog, U6 small nuclear RNA and mRNA degradation associated
ENSG00000165272	1.12981	1.02762	-0.0709358	0.31976	none	AQP3	aquaporin 3 (Gill blood group)
ENSG00000197580	1.00727	0.452538	-0.466656	0.319764	none	BCO2	beta-carotene oxygenase 2
ENSG00000230989	22.6909	17.1275	-0.386157	0.319764	none	HSBP1	heat shock factor binding protein 1
ENSG00000123975	232.203	183.7	-0.336404	0.319764	none	CKS2	CDC28 protein kinase regulatory subunit 2
ENSG00000148677	3.5695	4.6724	0.311921	0.319764	none	ANKRD1	ankyrin repeat domain 1
ENSG00000197223	10.5336	8.41625	-0.292618	0.319822	none	C1D	C1D nuclear receptor corepressor
ENSG00000288701	31.1943	15.7668	-0.941201	0.319954	none	PRRC2B	proline rich coiled-coil 2B
ENSG00000166823	1.1264	1.12702	0.000419233	0.319954	none	MESP1	mesoderm posterior bHLH transcription factor 1
ENSG00000173064	5.56695	2.54292	-0.890284	0.320129	none	HECTD4	HECT domain E3 ubiquitin protein ligase 4
ENSG00000187860	1.21656	0.507488	-0.556176	0.320129	none	CCDC157	coiled-coil domain containing 157
ENSG00000197555	5.42224	3.2518	-0.595001	0.320457	none	SIPA1L1	signal induced proliferation associated 1 like 1
ENSG00000129596	4.89593	3.8155	-0.292035	0.320457	none	CDO1	cysteine dioxygenase type 1
ENSG00000186566	9.82751	4.82174	-0.89518	0.320512	none	GPATCH8	G-patch domain containing 8
ENSG00000163947	4.35642	2.36296	-0.671535	0.320512	none	ARHGEF3	Rho guanine nucleotide exchange factor 3
ENSG00000111328	44.1612	34.263	-0.356926	0.320512	none	CDK2AP1	cyclin dependent kinase 2 associated protein 1
ENSG00000117586	0.407051	0.131649	-0.314248	0.320512	none	TNFSF4	TNF superfamily member 4
ENSG00000156853	14.5587	7.88937	-0.80757	0.322344	none	ZNF689	zinc finger protein 689
ENSG00000119537	6.66264	4.77646	-0.407656	0.322344	none	KDSR	3-ketodihydrosphingosine reductase
ENSG00000143183	47.6607	36.4286	-0.378614	0.322344	none	TMCO1	transmembrane and coiled-coil domains 1
ENSG00000102935	0.689241	0.358201	-0.314679	0.322344	none	ZNF423	zinc finger protein 423
ENSG00000115423	0.396843	0.17468	-0.249903	0.322344	none	DNAH6	dynein axonemal heavy chain 6
ENSG00000113396	0.597266	0.640233	0.0382962	0.322344	none	SLC27A6	solute carrier family 27 member 6
ENSG00000109680	3.07851	1.44997	-0.735278	0.323329	none	TBC1D19	TBC1 domain family member 19
ENSG00000147050	10.0472	5.06417	-0.865298	0.323526	none	KDM6A	lysine demethylase 6A
ENSG00000134532	1.07502	0.394984	-0.572879	0.323526	none	SOX5	SRY-box transcription factor 5
ENSG00000196517	2.32752	1.25065	-0.564106	0.323526	none	SLC6A9	solute carrier family 6 member 9
ENSG00000167766	1.85959	1.67362	-0.0970133	0.323526	none	ZNF83	zinc finger protein 83
ENSG00000234494	1.22944	1.06834	-0.108208	0.323922	none	SP2-AS1
ENSG00000158164	16.6963	14.1749	-0.221764	0.32407	none	TMSB15A	thymosin beta 15A
ENSG00000145425	2258.83	1733.9	-0.381363	0.324932	none	RPS3A	ribosomal protein S3A
ENSG00000159055	36.4184	28.4324	-0.34634	0.324932	none	MIS18A	MIS18 kinetochore protein A
ENSG00000143341	0.401655	0.197705	-0.226859	0.32582	none	HMCN1	hemicentin 1
ENSG00000163629	10.7109	5.40993	-0.869475	0.326655	none	PTPN13	protein tyrosine phosphatase non-receptor type 13
ENSG00000119596	15.9132	8.19909	-0.878583	0.327563	none	YLPM1	YLP motif containing 1
ENSG00000169855	14.762	7.39251	-0.909273	0.32801	none	ROBO1	roundabout guidance receptor 1
ENSG00000101096	0.28129	0.117435	-0.197407	0.32801	none	NFATC2	nuclear factor of activated T cells 2
ENSG00000163536	2.83279	2.71968	-0.0432155	0.328503	none	SERPINI1	serpin family I member 1
ENSG00000257122	0.909098	0.298566	-0.555972	0.329706	none	RRN3P3	RRN3 pseudogene 3
ENSG00000214485	164.303	130.203	-0.33331	0.330247	none	RPL7P1	ribosomal protein L7 pseudogene 1
ENSG00000173120	10.4485	5.39115	-0.841012	0.330336	none	KDM2A	lysine demethylase 2A
ENSG00000115977	2.87032	1.19742	-0.816642	0.330336	none	AAK1	AP2 associated kinase 1
ENSG00000092621	151.505	87.5623	-0.784088	0.330336	none	PHGDH	phosphoglycerate dehydrogenase
ENSG00000108306	3.9063	2.01816	-0.700966	0.330336	none	FBXL20	F-box and leucine rich repeat protein 20
ENSG00000112701	17.3347	10.7623	-0.640413	0.330336	none	SENP6	SUMO specific peptidase 6
ENSG00000188878	4.99177	2.62796	-0.723823	0.330483	none	FBF1	Fas binding factor 1
ENSG00000214114	17.2478	13.3442	-0.347253	0.330483	none	MYCBP	MYC binding protein
ENSG00000248569	3.7948	3.73211	-0.0189869	0.330483	none	-
ENSG00000082397	15.4204	8.24371	-0.828941	0.330585	none	EPB41L3	erythrocyte membrane protein band 4.1 like 3
ENSG00000163584	60.9863	47.4984	-0.354011	0.331453	none	RPL22L1	ribosomal protein L22 like 1
ENSG00000114850	66.6763	51.4754	-0.367008	0.33175	none	SSR3	signal sequence receptor subunit 3
ENSG00000114439	13.6768	7.16171	-0.846595	0.332402	none	BBX	BBX high mobility group box domain containing
ENSG00000186260	5.41885	2.62594	-0.823961	0.334708	none	MRTFB	myocardin related transcription factor B
ENSG00000089009	1656.08	1301.47	-0.347389	0.334708	none	RPL6	ribosomal protein L6
ENSG00000171490	57.3157	45.7328	-0.319449	0.334708	none	RSL1D1	ribosomal L1 domain containing 1
ENSG00000276337	1.26642	1.14051	-0.0824644	0.334708	none	-
ENSG00000240429	0.900226	0.334746	-0.509606	0.334998	none	LRRFIP1P1	LRR binding FLII interacting protein 1 pseudogene 1
ENSG00000139438	0.510855	0.141408	-0.404551	0.335383	none	FAM222A	family with sequence similarity 222 member A
ENSG00000198917	7.41455	5.77698	-0.312244	0.335383	none	SPOUT1	SPOUT domain containing methyltransferase 1
ENSG00000137434	2.53327	0.756435	-1.00835	0.335749	none	C6orf52	chromosome 6 open reading frame 52
ENSG00000048707	3.6992	1.69318	-0.803105	0.335749	none	VPS13D	vacuolar protein sorting 13 homolog D
ENSG00000174989	5.50236	2.73236	-0.800878	0.335749	none	FBXW8	F-box and WD repeat domain containing 8
ENSG00000080839	5.82102	3.12894	-0.724216	0.336862	none	RBL1	RB transcriptional corepressor like 1
ENSG00000253366	3.29309	1.2774	-0.914631	0.337069	none	GUSBP16	GUSB pseudogene 16
ENSG00000269955	1.13585	0	-1.09481	0.337376	none	FMC1-LUC7L2	FMC1-LUC7L2 readthrough
ENSG00000118922	6.03325	2.93017	-0.8396	0.337376	none	KLF12	Kruppel like factor 12
ENSG00000122515	6.55622	3.28308	-0.819015	0.337376	none	ZMIZ2	zinc finger MIZ-type containing 2
ENSG00000141441	3.49652	1.62253	-0.77785	0.337376	none	GAREM1	GRB2 associated regulator of MAPK1 subtype 1
ENSG00000139263	9.21948	5.21031	-0.718586	0.337376	none	LRIG3	leucine rich repeats and immunoglobulin like domains 3
ENSG00000113460	56.2886	43.5092	-0.364145	0.337376	none	BRIX1	biogenesis of ribosomes BRX1
ENSG00000102897	14.3323	11.6011	-0.28302	0.33791	none	LYRM1	LYR motif containing 1
ENSG00000136603	7.13712	3.3753	-0.895137	0.339381	none	SKIL	SKI like proto-oncogene
ENSG00000164889	19.7546	10.926	-0.799318	0.339381	none	SLC4A2	solute carrier family 4 member 2
ENSG00000015133	2.3372	1.19051	-0.607372	0.339381	none	CCDC88C	coiled-coil domain containing 88C
ENSG00000065154	67.1994	49.5184	-0.432948	0.339381	none	OAT	ornithine aminotransferase
ENSG00000174780	47.0426	34.6813	-0.429146	0.339381	none	SRP72	signal recognition particle 72
ENSG00000287766	0.52277	0.637451	0.104753	0.339381	none	-
ENSG00000102241	57.141	42.2393	-0.427212	0.340437	none	HTATSF1	HIV-1 Tat specific factor 1
ENSG00000204463	40.9307	23.8593	-0.754219	0.341439	none	BAG6	BAG cochaperone 6
ENSG00000225190	2.84682	1.31216	-0.734428	0.341439	none	PLEKHM1	pleckstrin homology and RUN domain containing M1
ENSG00000178385	3.1016	1.48601	-0.722356	0.341439	none	PLEKHM3	pleckstrin homology domain containing M3
ENSG00000170348	58.6034	42.6545	-0.449265	0.341439	none	TMED10	transmembrane p24 trafficking protein 10
ENSG00000139515	0.61821	0.243167	-0.380379	0.341439	none	PDX1	pancreatic and duodenal homeobox 1
ENSG00000130653	0.474441	0.168446	-0.335577	0.341439	none	PNPLA7	patatin like phospholipase domain containing 7
ENSG00000174501	6.47238	2.75956	-0.991003	0.341603	none	ANKRD36C	ankyrin repeat domain 36C
ENSG00000160584	6.79418	3.28574	-0.862852	0.34176	none	SIK3	SIK family kinase 3
ENSG00000049449	84.1512	63.9305	-0.391132	0.34176	none	RCN1	reticulocalbin 1
ENSG00000174173	31.5555	24.8702	-0.331608	0.34176	none	TRMT10C	tRNA methyltransferase 10C, mitochondrial RNase P subunit
ENSG00000174384	2.33411	0.719821	-0.955042	0.341962	none	PMS2P6	PMS1 homolog 2, mismatch repair system component pseudogene 6
ENSG00000171970	4.02236	1.84926	-0.817776	0.341962	none	ZNF57	zinc finger protein 57
ENSG00000105732	3.39016	1.85758	-0.619481	0.341962	none	ZNF574	zinc finger protein 574
ENSG00000136273	10.6147	7.53483	-0.444521	0.341962	none	HUS1	HUS1 checkpoint clamp component
ENSG00000171497	20.9433	16.7893	-0.30277	0.341962	none	PPID	peptidylprolyl isomerase D
ENSG00000188739	49.8319	41.0589	-0.273323	0.341962	none	RBM34	RNA binding motif protein 34
ENSG00000152223	2.68876	1.32529	-0.665724	0.342109	none	EPG5	ectopic P-granules autophagy protein 5 homolog
ENSG00000129084	126.134	96.7366	-0.379382	0.342109	none	PSMA1	proteasome 20S subunit alpha 1
ENSG00000204177	2.5643	0.946366	-0.872836	0.343127	none	BMS1P1	BMS1 pseudogene 1
ENSG00000170260	8.06222	4.26295	-0.783992	0.343127	none	ZNF212	zinc finger protein 212
ENSG00000197921	0.543594	0.662851	0.107366	0.343127	none	HES5	hes family bHLH transcription factor 5
ENSG00000125870	32.5016	25.973	-0.312716	0.34328	none	SNRPB2	small nuclear ribonucleoprotein polypeptide B2
ENSG00000196482	2.29016	0.91431	-0.781334	0.343992	none	ESRRG	estrogen related receptor gamma
ENSG00000187672	1.52609	0.882663	-0.424131	0.343992	none	ERC2	ELKS/RAB6-interacting/CAST family member 2
ENSG00000106123	0.209959	0.109107	-0.12556	0.343992	none	EPHB6	EPH receptor B6
ENSG00000270933	1.9948	1.75624	-0.11976	0.343992	none	-
ENSG00000166407	0.620686	0.722939	0.0882673	0.343992	none	LMO1	LIM domain only 1
ENSG00000163938	134.275	100.851	-0.40943	0.344887	none	GNL3	G protein nucleolar 3
ENSG00000166710	171.117	131.077	-0.382008	0.345131	none	B2M	beta-2-microglobulin
ENSG00000151914	8.54314	4.47267	-0.802221	0.346174	none	DST	dystonin
ENSG00000149089	30.0134	22.7639	-0.384119	0.346174	none	APIP	APAF1 interacting protein
ENSG00000119013	80.0649	67.2124	-0.249042	0.346174	none	NDUFB3	NADH:ubiquinone oxidoreductase subunit B3
ENSG00000133466	4.26599	3.27751	-0.299931	0.347694	none	C1QTNF6	C1q and TNF related 6
ENSG00000121621	9.40248	4.93158	-0.810439	0.34771	none	KIF18A	kinesin family member 18A
ENSG00000150893	1.13286	0.514034	-0.494389	0.348844	none	FREM2	FRAS1 related extracellular matrix 2
ENSG00000147894	8.38695	6.38891	-0.345294	0.349166	none	C9orf72	C9orf72-SMCR8 complex subunit
ENSG00000157540	8.85944	3.94984	-0.994123	0.349658	none	DYRK1A	dual specificity tyrosine phosphorylation regulated kinase 1A
ENSG00000185414	28.5067	20.1299	-0.481757	0.349658	none	MRPL30	mitochondrial ribosomal protein L30
ENSG00000125462	2.02521	1.68672	-0.171189	0.350281	none	MIR9-1HG
ENSG00000072062	23.7016	13.4886	-0.769684	0.35092	none	PRKACA	protein kinase cAMP-activated catalytic subunit alpha
ENSG00000100442	94.5034	71.3554	-0.400452	0.35092	none	FKBP3	FKBP prolyl isomerase 3
ENSG00000114026	7.0233	3.70936	-0.768664	0.351076	none	OGG1	8-oxoguanine DNA glycosylase
ENSG00000255624	0.957539	0.968737	0.00822984	0.351076	none	C10orf88B	C10orf88B (pseudogene)
ENSG00000087087	47.2022	24.8743	-0.89758	0.351427	none	SRRT	serrate, RNA effector molecule
ENSG00000267374	9.31932	4.90873	-0.804427	0.351427	none	MIR924HG
ENSG00000141499	9.91092	5.28416	-0.795982	0.351427	none	WRAP53	WD repeat containing antisense to TP53
ENSG00000197006	54.6675	38.1406	-0.508168	0.351427	none	METTL9	methyltransferase like 9
ENSG00000166033	7.34606	5.21025	-0.426443	0.351427	none	HTRA1	HtrA serine peptidase 1
ENSG00000276805	0.460775	0.170282	-0.319878	0.351427	none	-
ENSG00000114391	1183.39	954.671	-0.309561	0.351496	none	RPL24	ribosomal protein L24
ENSG00000270025	3.01415	0.421558	-1.49762	0.351925	none	BMS1P7	BMS1 pseudogene 7
ENSG00000141084	5.0438	2.69017	-0.711769	0.352303	none	RANBP10	RAN binding protein 10
ENSG00000166402	10.8663	7.87053	-0.419783	0.352303	none	TUB	TUB bipartite transcription factor
ENSG00000121022	43.1353	33.7168	-0.346303	0.352303	none	COPS5	COP9 signalosome subunit 5
ENSG00000123200	9.57145	5.28978	-0.749092	0.354566	none	ZC3H13	zinc finger CCCH-type containing 13
ENSG00000234912	5.33465	4.59798	-0.178358	0.354566	none	SNHG20
ENSG00000086065	36.5618	28.7244	-0.337621	0.354871	none	CHMP5	charged multivesicular body protein 5
ENSG00000170959	0.194995	0.0586447	-0.174786	0.355774	none	DCDC1	doublecortin domain containing 1
ENSG00000015520	0.305283	0.0978237	-0.249717	0.356748	none	NPC1L1	NPC1 like intracellular cholesterol transporter 1
ENSG00000264247	2.52625	1.07639	-0.764055	0.357075	none	ZNF407-AS1
ENSG00000111110	4.14041	2.08969	-0.734424	0.357075	none	PPM1H	protein phosphatase, Mg2+/Mn2+ dependent 1H
ENSG00000083223	5.7081	3.10567	-0.708288	0.358449	none	TUT7	terminal uridylyl transferase 7
ENSG00000237550	120.169	93.3612	-0.360758	0.358449	none	-
ENSG00000112159	6.96017	3.24018	-0.908674	0.358758	none	MDN1	midasin AAA ATPase 1
ENSG00000102387	0.486411	0.114544	-0.415379	0.358758	none	TAF7L	TATA-box binding protein associated factor 7 like
ENSG00000240240	0.394728	0.0867163	-0.360008	0.358816	none	-
ENSG00000135698	25.5355	19.4641	-0.374831	0.358889	none	MPHOSPH6	M-phase phosphoprotein 6
ENSG00000234741	418.119	327.347	-0.35214	0.358889	none	GAS5
ENSG00000135835	0.310111	0.123518	-0.221666	0.358889	none	KIAA1614	KIAA1614
ENSG00000273155	1.08344	0.146247	-0.862047	0.35899	none	-
ENSG00000204569	12.9029	7.21796	-0.758539	0.35946	none	PPP1R10	protein phosphatase 1 regulatory subunit 10
ENSG00000204947	1.36112	0.62255	-0.54121	0.360235	none	ZNF425	zinc finger protein 425
ENSG00000136715	8.37979	4.5385	-0.76006	0.360963	none	SAP130	Sin3A associated protein 130
ENSG00000139726	56.9837	42.631	-0.410293	0.361014	none	DENR	density regulated re-initiation and release factor
ENSG00000213585	128.292	95.8843	-0.416298	0.362734	none	VDAC1	voltage dependent anion channel 1
ENSG00000108511	20.4015	10.3769	-0.911603	0.36332	none	HOXB6	homeobox B6
ENSG00000169139	30.9374	23.218	-0.399166	0.363465	none	UBE2V2	ubiquitin conjugating enzyme E2 V2
ENSG00000228797	2.97424	0.999399	-0.991111	0.364794	none	FAM207BP	family with sequence similarity 207 member B, pseudogene
ENSG00000184634	5.94457	2.58917	-0.952238	0.364794	none	MED12	mediator complex subunit 12
ENSG00000170037	14.3914	7.18772	-0.910595	0.364794	none	CNTROB	centrobin, centriole duplication and spindle assembly protein
ENSG00000255893	2.54843	0.898566	-0.90227	0.364794	none	-
ENSG00000084070	15.9197	8.87145	-0.77737	0.364794	none	SMAP2	small ArfGAP2
ENSG00000198551	7.2772	3.93257	-0.746803	0.364794	none	ZNF627	zinc finger protein 627
ENSG00000140104	2.75769	1.27111	-0.726449	0.364794	none	CLBA1	clathrin binding box of aftiphilin containing 1
ENSG00000253878	1.62806	0.612765	-0.704462	0.364794	none	-
ENSG00000167074	3.34694	1.71206	-0.680612	0.364794	none	TEF	TEF transcription factor, PAR bZIP family member
ENSG00000168646	3.21034	1.65811	-0.663537	0.364794	none	AXIN2	axin 2
ENSG00000154222	5.64652	3.24104	-0.648183	0.364794	none	CC2D1B	coiled-coil and C2 domain containing 1B
ENSG00000156042	2.16102	1.02145	-0.644996	0.364794	none	CFAP70	cilia and flagella associated protein 70
ENSG00000145743	1.52519	0.749562	-0.529396	0.364794	none	FBXL17	F-box and leucine rich repeat protein 17
ENSG00000226121	1.30881	0.602776	-0.526579	0.364794	none	AHCTF1P1	AT-hook containing transcription factor 1 pseudogene 1
ENSG00000058673	33.4005	23.1277	-0.511743	0.364794	none	ZC3H11A	zinc finger CCCH-type containing 11A
ENSG00000231672	0.702705	0.218763	-0.482411	0.364794	none	DIRC3
ENSG00000213782	47.7963	35.2296	-0.4296	0.364794	none	DDX47	DEAD-box helicase 47
ENSG00000146386	44.4627	33.7865	-0.386159	0.364794	none	ABRACL	ABRA C-terminal like
ENSG00000135185	13.8551	10.4245	-0.378833	0.364794	none	TMEM243	transmembrane protein 243
ENSG00000204370	69.3848	53.1576	-0.378101	0.364794	none	SDHD	succinate dehydrogenase complex subunit D
ENSG00000131876	126.349	97.3578	-0.37268	0.364794	none	SNRPA1	small nuclear ribonucleoprotein polypeptide A'
ENSG00000137154	1348.05	1043.11	-0.369679	0.364794	none	RPS6	ribosomal protein S6
ENSG00000101608	58.201	45.4344	-0.350426	0.364794	none	MYL12A	myosin light chain 12A
ENSG00000273611	35.7377	27.8369	-0.349348	0.364794	none	ZNHIT3	zinc finger HIT-type containing 3
ENSG00000100568	15.2005	11.7324	-0.347535	0.364794	none	VTI1B	vesicle transport through interaction with t-SNAREs 1B
ENSG00000100528	29.1947	23.1252	-0.323753	0.364794	none	CNIH1	cornichon family AMPA receptor auxiliary protein 1
ENSG00000156411	104.597	85.5304	-0.287289	0.364794	none	ATP5MJ	ATP synthase membrane subunit j
ENSG00000143545	43.5282	35.5492	-0.284881	0.364794	none	RAB13	RAB13, member RAS oncogene family
ENSG00000175110	49.403	40.9138	-0.266084	0.364794	none	MRPS22	mitochondrial ribosomal protein S22
ENSG00000179743	3.82633	3.0293	-0.260397	0.364794	none	FLJ37453
ENSG00000181458	8.71281	7.18977	-0.246066	0.364794	none	TMEM45A	transmembrane protein 45A
ENSG00000182397	0.248514	0.0660617	-0.227921	0.364794	none	DNM1P46	dynamin 1 pseudogene 46
ENSG00000213862	2.49347	2.56596	0.0296318	0.364794	none	-
ENSG00000102287	0.193463	0.31192	0.136526	0.364794	none	GABRE	gamma-aminobutyric acid type A receptor subunit epsilon
ENSG00000279283	0.66449	0.205882	-0.464992	0.365088	none	-
ENSG00000173575	17.9435	9.1604	-0.898747	0.366108	none	CHD2	chromodomain helicase DNA binding protein 2
ENSG00000155085	1.96896	0.909097	-0.637067	0.366108	none	AK9	adenylate kinase 9
ENSG00000100014	11.955	5.72359	-0.946205	0.36617	none	SPECC1L	sperm antigen with calponin homology and coiled-coil domains 1 like
ENSG00000176095	15.1305	8.37847	-0.782366	0.36617	none	IP6K1	inositol hexakisphosphate kinase 1
ENSG00000121851	22.0004	18.6403	-0.227842	0.36617	none	POLR3GL	RNA polymerase III subunit GL
ENSG00000227627	0.994856	0.886994	-0.080195	0.36617	none	-
ENSG00000171634	12.2326	6.49179	-0.820717	0.366586	none	BPTF	bromodomain PHD finger transcription factor
ENSG00000157216	13.4083	7.3242	-0.791518	0.366586	none	SSBP3	single stranded DNA binding protein 3
ENSG00000109265	2.44351	1.25437	-0.611156	0.366586	none	CRACD	capping protein inhibiting regulator of actin dynamics
ENSG00000186395	3.73335	2.91859	-0.272525	0.366586	none	KRT10	keratin 10
ENSG00000164946	0.246818	0.056751	-0.238615	0.366586	none	FREM1	FRAS1 related extracellular matrix 1
ENSG00000278041	3.93197	3.09433	-0.268537	0.366666	none	-
ENSG00000138101	11.7577	6.2166	-0.821978	0.367086	none	DTNB	dystrobrevin beta
ENSG00000169957	58.1843	33.0608	-0.7971	0.367086	none	ZNF768	zinc finger protein 768
ENSG00000130702	3.7105	1.8295	-0.735336	0.367086	none	LAMA5	laminin subunit alpha 5
ENSG00000168118	22.2669	16.8101	-0.385586	0.367086	none	RAB4A	RAB4A, member RAS oncogene family
ENSG00000085415	17.0584	12.9103	-0.376512	0.367086	none	SEH1L	SEH1 like nucleoporin
ENSG00000128463	35.622	27.2276	-0.375605	0.367086	none	EMC4	ER membrane protein complex subunit 4
ENSG00000143819	20.4555	11.2768	-0.805414	0.367514	none	EPHX1	epoxide hydrolase 1
ENSG00000156011	5.21587	2.75148	-0.728496	0.367514	none	PSD3	pleckstrin and Sec7 domain containing 3
ENSG00000204406	3.64913	1.84047	-0.710829	0.367514	none	MBD5	methyl-CpG binding domain protein 5
ENSG00000165637	137.171	97.0543	-0.494798	0.367514	none	VDAC2	voltage dependent anion channel 2
ENSG00000100473	17.5006	12.298	-0.476364	0.367514	none	COCH	cochlin
ENSG00000120265	95.1274	69.4026	-0.449319	0.367514	none	PCMT1	protein-L-isoaspartate (D-aspartate) O-methyltransferase
ENSG00000139168	26.8875	19.5247	-0.442255	0.367514	none	ZCRB1	zinc finger CCHC-type and RNA binding motif containing 1
ENSG00000143727	118.468	88.3998	-0.41828	0.367858	none	ACP1	acid phosphatase 1
ENSG00000104341	104.399	78.4731	-0.407328	0.367858	none	LAPTM4B	lysosomal protein transmembrane 4 beta
ENSG00000167004	45.8827	36.2589	-0.331473	0.367858	none	PDIA3	protein disulfide isomerase family A member 3
ENSG00000168610	11.6398	5.56904	-0.94422	0.368262	none	STAT3	signal transducer and activator of transcription 3
ENSG00000137073	11.0979	5.45921	-0.905331	0.368262	none	UBAP2	ubiquitin associated protein 2
ENSG00000136068	14.7645	7.50991	-0.889464	0.368262	none	FLNB	filamin B
ENSG00000116991	4.20674	1.85309	-0.867855	0.368262	none	SIPA1L2	signal induced proliferation associated 1 like 2
ENSG00000145734	8.18178	4.15392	-0.833102	0.368262	none	BDP1	B double prime 1, subunit of RNA polymerase III transcription initiation factor IIIB
ENSG00000112584	8.25871	4.22708	-0.824806	0.368262	none	FAM120B	family with sequence similarity 120B
ENSG00000100889	14.0022	7.51241	-0.817533	0.368262	none	PCK2	phosphoenolpyruvate carboxykinase 2, mitochondrial
ENSG00000169375	12.8137	6.84172	-0.816859	0.368262	none	SIN3A	SIN3 transcription regulator family member A
ENSG00000141994	9.97171	5.23186	-0.816055	0.368262	none	DUS3L	dihydrouridine synthase 3 like
ENSG00000163535	8.85893	4.62584	-0.809362	0.368262	none	SGO2	shugoshin 2
ENSG00000023330	21.6227	12.1434	-0.78343	0.368262	none	ALAS1	5'-aminolevulinate synthase 1
ENSG00000126001	4.39019	2.13295	-0.782812	0.368262	none	CEP250	centrosomal protein 250
ENSG00000106105	64.7261	37.61	-0.767491	0.368262	none	GARS1	glycyl-tRNA synthetase 1
ENSG00000181404	6.99486	3.70441	-0.765058	0.368262	none	WASHC1	WASH complex subunit 1
ENSG00000128908	6.24692	3.36763	-0.730519	0.368262	none	INO80	INO80 complex ATPase subunit
ENSG00000184792	2.5508	1.16713	-0.712357	0.368262	none	OSBP2	oxysterol binding protein 2
ENSG00000164741	3.98793	2.05082	-0.709247	0.368262	none	DLC1	DLC1 Rho GTPase activating protein
ENSG00000151693	3.142	1.54702	-0.701515	0.368262	none	ASAP2	ArfGAP with SH3 domain, ankyrin repeat and PH domain 2
ENSG00000157764	7.92209	4.49326	-0.69972	0.368262	none	BRAF	B-Raf proto-oncogene, serine/threonine kinase
ENSG00000188157	3.77593	2.00725	-0.66734	0.368262	none	AGRN	agrin
ENSG00000224616	1.57259	0.737768	-0.565984	0.368262	none	RTCA-AS1
ENSG00000150687	6.88815	4.37548	-0.553292	0.368262	none	PRSS23	serine protease 23
ENSG00000131584	5.18367	3.21705	-0.55223	0.368262	none	ACAP3	ArfGAP with coiled-coil, ankyrin repeat and PH domains 3
ENSG00000135842	1.9002	1.05674	-0.495798	0.368262	none	NIBAN1	niban apoptosis regulator 1
ENSG00000144895	49.2336	35.1669	-0.473983	0.368262	none	EIF2A	eukaryotic translation initiation factor 2A
ENSG00000178662	1.91755	1.10128	-0.473489	0.368262	none	CSRNP3	cysteine and serine rich nuclear protein 3
ENSG00000196504	29.8574	21.5019	-0.455573	0.368262	none	PRPF40A	pre-mRNA processing factor 40 homolog A
ENSG00000091527	63.095	46.2606	-0.439574	0.368262	none	CDV3	CDV3 homolog
ENSG00000140740	101.927	75.1266	-0.435143	0.368262	none	UQCRC2	ubiquinol-cytochrome c reductase core protein 2
ENSG00000164675	0.5238	0.141863	-0.416283	0.368262	none	IQUB	IQ motif and ubiquitin domain containing
ENSG00000086598	129.719	96.976	-0.41597	0.368262	none	TMED2	transmembrane p24 trafficking protein 2
ENSG00000183091	0.78002	0.336868	-0.413036	0.368262	none	NEB	nebulin
ENSG00000108861	21.0745	15.7709	-0.396421	0.368262	none	DUSP3	dual specificity phosphatase 3
ENSG00000122674	25.7993	19.5286	-0.384557	0.368262	none	CCZ1	CCZ1 homolog, vacuolar protein trafficking and biogenesis associated
ENSG00000111249	0.716331	0.331803	-0.365947	0.368262	none	CUX2	cut like homeobox 2
ENSG00000114503	38.5161	30.1202	-0.34459	0.368262	none	NCBP2	nuclear cap binding protein subunit 2
ENSG00000136997	35.7607	28.1617	-0.334088	0.368262	none	MYC	MYC proto-oncogene, bHLH transcription factor
ENSG00000104325	9.68743	7.52701	-0.325802	0.368262	none	DECR1	2,4-dienoyl-CoA reductase 1
ENSG00000265681	912.348	729.59	-0.322103	0.368262	none	RPL17	ribosomal protein L17
ENSG00000267575	3.43232	2.76334	-0.23605	0.368262	none	-
ENSG00000160124	57.9867	50.3108	-0.201126	0.368262	none	MIX23	mitochondrial matrix import factor 23
ENSG00000147041	2.36871	1.94868	-0.192124	0.368262	none	SYTL5	synaptotagmin like 5
ENSG00000179523	3.95725	3.40324	-0.170973	0.368262	none	EIF3J-DT
ENSG00000171984	2.67089	2.3171	-0.146208	0.368262	none	SHLD1	shieldin complex subunit 1
ENSG00000163235	0.611741	0.62499	0.0118109	0.368262	none	TGFA	transforming growth factor alpha
ENSG00000260236	0.617178	0.695793	0.0684816	0.368262	none	-
ENSG00000141933	1.73752	1.90011	0.0832426	0.368262	none	TPGS1	tubulin polyglutamylase complex subunit 1
ENSG00000122008	9.8818	5.19254	-0.813313	0.368295	none	POLK	DNA polymerase kappa
ENSG00000107262	14.9845	8.16281	-0.802814	0.368295	none	BAG1	BAG cochaperone 1
ENSG00000105185	69.7937	56.7521	-0.293748	0.368295	none	PDCD5	programmed cell death 5
ENSG00000164022	28.3511	19.0478	-0.549969	0.368556	none	AIMP1	aminoacyl tRNA synthetase complex interacting multifunctional protein 1
ENSG00000204920	3.36301	1.20734	-0.983018	0.369299	none	ZNF155	zinc finger protein 155
ENSG00000122026	1095.2	866.835	-0.337021	0.373115	none	RPL21	ribosomal protein L21
ENSG00000142227	16.3142	13.959	-0.210941	0.373281	none	EMP3	epithelial membrane protein 3
ENSG00000160294	20.728	10.8677	-0.87251	0.373828	none	MCM3AP	minichromosome maintenance complex component 3 associated protein
ENSG00000145431	3.85671	1.76514	-0.812626	0.373828	none	PDGFC	platelet derived growth factor C
ENSG00000169991	2.74393	1.37769	-0.65499	0.373828	none	IFFO2	intermediate filament family orphan 2
ENSG00000187091	1.88399	1.02211	-0.51221	0.373828	none	PLCD1	phospholipase C delta 1
ENSG00000197603	4.63546	3.0535	-0.475364	0.373828	none	CPLANE1	ciliogenesis and planar polarity effector 1
ENSG00000144840	5.51821	4.08381	-0.358566	0.373828	none	RABL3	RAB, member of RAS oncogene family like 3
ENSG00000162669	0.584078	0.278872	-0.308772	0.373828	none	HFM1	helicase for meiosis 1
ENSG00000169402	0.321265	0.0683373	-0.306553	0.373828	none	RSPH10B2	radial spoke head 10 homolog B2
ENSG00000171928	17.698	14.199	-0.298907	0.373828	none	TVP23B	trans-golgi network vesicle protein 23 homolog B
ENSG00000243147	61.7316	51.7143	-0.250997	0.373828	none	MRPL33	mitochondrial ribosomal protein L33
ENSG00000204381	7.06706	5.90129	-0.225177	0.373828	none	LAYN	layilin
ENSG00000179344	6.49876	5.81962	-0.136961	0.373828	none	HLA-DQB1	major histocompatibility complex, class II, DQ beta 1
ENSG00000237172	0.234867	0.229007	-0.00686175	0.373828	none	B3GNT9	UDP-GlcNAc:betaGal beta-1,3-N-acetylglucosaminyltransferase 9
ENSG00000067365	11.8119	5.23503	-1.03901	0.376772	none	METTL22	methyltransferase like 22
ENSG00000135913	7.05523	3.51396	-0.835531	0.376772	none	USP37	ubiquitin specific peptidase 37
ENSG00000170632	15.607	12.2468	-0.326151	0.377394	none	ARMC10	armadillo repeat containing 10
ENSG00000214960	0.297296	0.305559	0.00916033	0.377452	none	CRPPA	CDP-L-ribitol pyrophosphorylase A
ENSG00000103657	3.51058	1.66503	-0.759161	0.378107	none	HERC1	HECT and RLD domain containing E3 ubiquitin protein ligase family member 1
ENSG00000168918	3.10737	1.50128	-0.71555	0.378107	none	INPP5D	inositol polyphosphate-5-phosphatase D
ENSG00000253683	24.7829	23.0384	-0.101075	0.378882	none	-
ENSG00000162620	2.06967	1.89761	-0.083224	0.378882	none	LRRIQ3	leucine rich repeats and IQ motif containing 3
ENSG00000250317	17.072	13.2793	-0.339835	0.379017	none	SMIM20	small integral membrane protein 20
ENSG00000056487	5.53895	2.84856	-0.764741	0.379211	none	PHF21B	PHD finger protein 21B
ENSG00000133169	15.4651	13.3489	-0.198471	0.379511	none	BEX1	brain expressed X-linked 1
ENSG00000104517	17.395	9.21931	-0.848014	0.379748	none	UBR5	ubiquitin protein ligase E3 component n-recognin 5
ENSG00000139218	16.9636	9.35907	-0.79418	0.379748	none	SCAF11	SR-related CTD associated factor 11
ENSG00000267278	1.42396	0.638471	-0.565017	0.37985	none	MAP3K14-AS1
ENSG00000143256	126.279	100.796	-0.322314	0.380612	none	PFDN2	prefoldin subunit 2
ENSG00000205359	0.619197	0.524543	-0.0869023	0.380612	none	SLCO6A1	solute carrier organic anion transporter family member 6A1
ENSG00000248932	2.666	1.31319	-0.664324	0.381042	none	-
ENSG00000105472	0.56108	0.648162	0.0783136	0.381042	none	CLEC11A	C-type lectin domain containing 11A
ENSG00000171853	14.1428	7.96254	-0.756649	0.381233	none	TRAPPC12	trafficking protein particle complex 12
ENSG00000059122	6.91733	3.98217	-0.668242	0.381233	none	FLYWCH1	FLYWCH-type zinc finger 1
ENSG00000280120	11.1048	9.43036	-0.214785	0.381331	none	-
ENSG00000277586	22.7634	17.7967	-0.338259	0.381664	none	NEFL	neurofilament light
ENSG00000144824	4.69881	2.26702	-0.802686	0.38212	none	PHLDB2	pleckstrin homology like domain family B member 2
ENSG00000147799	2.29512	1.04183	-0.690466	0.382606	none	ARHGAP39	Rho GTPase activating protein 39
ENSG00000158411	14.5875	10.7365	-0.40939	0.382606	none	MITD1	microtubule interacting and trafficking domain containing 1
ENSG00000052802	55.2504	41.9204	-0.390198	0.382606	none	MSMO1	methylsterol monooxygenase 1
ENSG00000003509	12.0502	9.04467	-0.377646	0.383305	none	NDUFAF7	NADH:ubiquinone oxidoreductase complex assembly factor 7
ENSG00000172780	1.41264	0.202254	-1.00487	0.383694	none	RAB43	RAB43, member RAS oncogene family
ENSG00000185485	6.60628	3.29609	-0.824168	0.383694	none	SDHAP1	succinate dehydrogenase complex flavoprotein subunit A pseudogene 1
ENSG00000130363	4.28157	2.11642	-0.761078	0.383694	none	RSPH3	radial spoke head 3
ENSG00000148339	6.42404	3.50941	-0.719266	0.383694	none	SLC25A25	solute carrier family 25 member 25
ENSG00000151276	4.43316	2.32046	-0.710409	0.383694	none	MAGI1	membrane associated guanylate kinase, WW and PDZ domain containing 1
ENSG00000196526	3.23126	1.65363	-0.673124	0.383694	none	AFAP1	actin filament associated protein 1
ENSG00000100522	30.1834	21.845	-0.448899	0.383694	none	GNPNAT1	glucosamine-phosphate N-acetyltransferase 1
ENSG00000102024	333.476	256.282	-0.378551	0.383694	none	PLS3	plastin 3
ENSG00000143436	89.5811	73.0335	-0.291032	0.383694	none	MRPL9	mitochondrial ribosomal protein L9
ENSG00000213903	2.39314	1.85258	-0.25035	0.383694	none	LTB4R	leukotriene B4 receptor
ENSG00000272316	1.4591	1.15933	-0.187548	0.383694	none	-
ENSG00000196810	2.98492	1.4548	-0.698946	0.384172	none	CTBP1-DT
ENSG00000163430	20.5096	14.5907	-0.464294	0.384862	none	FSTL1	follistatin like 1
ENSG00000272333	5.81571	2.83609	-0.829229	0.384987	none	KMT2B	lysine methyltransferase 2B
ENSG00000188846	217.982	172.622	-0.334867	0.384994	none	RPL14	ribosomal protein L14
ENSG00000183856	14.8027	7.29662	-0.929572	0.38524	none	IQGAP3	IQ motif containing GTPase activating protein 3
ENSG00000070669	152.164	86.9926	-0.799625	0.38524	none	ASNS	asparagine synthetase (glutamine-hydrolyzing)
ENSG00000128050	148.947	91.4082	-0.698355	0.38524	none	PAICS	phosphoribosylaminoimidazole carboxylase and phosphoribosylaminoimidazolesuccinocarboxamide synthase
ENSG00000224597	8.50029	5.01339	-0.659793	0.38524	none	SVIL-AS1	SVIL antisense RNA 1
ENSG00000174718	2.75838	1.46831	-0.606586	0.38524	none	RESF1	retroelement silencing factor 1
ENSG00000228775	1.17673	0.489291	-0.547537	0.38524	none	WEE2-AS1
ENSG00000110675	3.57148	2.82063	-0.258851	0.38524	none	ELMOD1	ELMO domain containing 1
ENSG00000187595	0.752648	0.733963	-0.0154634	0.38524	none	ZNF385C	zinc finger protein 385C
ENSG00000158161	12.8607	6.07245	-0.970722	0.385477	none	EYA3	EYA transcriptional coactivator and phosphatase 3
ENSG00000112769	4.05754	2.00426	-0.751427	0.385477	none	LAMA4	laminin subunit alpha 4
ENSG00000007968	5.72598	3.04159	-0.734821	0.385477	none	E2F2	E2F transcription factor 2
ENSG00000204351	8.12933	4.66316	-0.6889	0.385477	none	SKIV2L	Ski2 like RNA helicase
ENSG00000214389	40.7646	31.1181	-0.378896	0.385477	none	RPS3AP26	RPS3A pseudogene 26
ENSG00000144668	0.571176	0.26524	-0.312433	0.385515	none	ITGA9	integrin subunit alpha 9
ENSG00000100865	27.554	20.9179	-0.381585	0.386061	none	CINP	cyclin dependent kinase 2 interacting protein
ENSG00000109452	0.317447	0.126092	-0.22642	0.386061	none	INPP4B	inositol polyphosphate-4-phosphatase type II B
ENSG00000198034	1781.86	1394.32	-0.3536	0.386453	none	RPS4X	ribosomal protein S4 X-linked
ENSG00000277363	1.50273	0.831367	-0.450582	0.3866	none	SRCIN1	SRC kinase signaling inhibitor 1
ENSG00000236200	1.00688	1.00818	0.000930882	0.386688	none	KDM4A-AS1
ENSG00000134531	0.566393	0.344504	-0.220372	0.388337	none	EMP1	epithelial membrane protein 1
ENSG00000177303	2.52685	1.19618	-0.683387	0.389097	none	CASKIN2	CASK interacting protein 2
ENSG00000184351	8.23913	18.0484	1.04384	0.389097	none	KRTAP19-1	keratin associated protein 19-1
ENSG00000183020	14.3995	8.23891	-0.737088	0.389195	none	AP2A2	adaptor related protein complex 2 subunit alpha 2
ENSG00000065911	63.8385	44.2618	-0.518556	0.389239	none	MTHFD2	methylenetetrahydrofolate dehydrogenase (NADP+ dependent) 2, methenyltetrahydrofolate cyclohydrolase
ENSG00000010810	19.6679	10.1299	-0.892953	0.389348	none	FYN	FYN proto-oncogene, Src family tyrosine kinase
ENSG00000160360	6.21031	3.29819	-0.746331	0.389515	none	GPSM1	G protein signaling modulator 1
ENSG00000213178	105.673	82.8071	-0.348055	0.389515	none	RPL22P1	ribosomal protein L22 pseudogene 1
ENSG00000113742	4.55675	2.48663	-0.672408	0.389795	none	CPEB4	cytoplasmic polyadenylation element binding protein 4
ENSG00000163754	17.1986	11.5251	-0.539012	0.390109	none	GYG1	glycogenin 1
ENSG00000267216	0.829468	0.250848	-0.548517	0.390281	none	ZNF8-ERVK3-1
ENSG00000156983	7.89441	4.2442	-0.762177	0.391743	none	BRPF1	bromodomain and PHD finger containing 1
ENSG00000135424	2.50288	1.11228	-0.729742	0.391743	none	ITGA7	integrin subunit alpha 7
ENSG00000144847	0.560313	0.197988	-0.381222	0.391743	none	IGSF11	immunoglobulin superfamily member 11
ENSG00000080345	11.7666	5.80964	-0.906724	0.391838	none	RIF1	replication timing regulatory factor 1
ENSG00000233589	2.59077	0.932688	-0.893683	0.391838	none	-
ENSG00000251129	3.90488	1.64106	-0.893103	0.391838	none	LINC02506
ENSG00000170836	10.2695	5.0691	-0.892876	0.391838	none	PPM1D	protein phosphatase, Mg2+/Mn2+ dependent 1D
ENSG00000111676	9.96223	5.25778	-0.808818	0.391838	none	ATN1	atrophin 1
ENSG00000152894	6.82552	3.54073	-0.785262	0.391838	none	PTPRK	protein tyrosine phosphatase receptor type K
ENSG00000137177	6.80256	3.53875	-0.781652	0.391838	none	KIF13A	kinesin family member 13A
ENSG00000052126	7.63875	4.27534	-0.711557	0.391838	none	PLEKHA5	pleckstrin homology domain containing A5
ENSG00000100239	13.979	8.17474	-0.707202	0.391838	none	PPP6R2	protein phosphatase 6 regulatory subunit 2
ENSG00000069188	2.80163	1.39451	-0.666891	0.391838	none	SDK2	sidekick cell adhesion molecule 2
ENSG00000163884	2.98802	1.52579	-0.658937	0.391838	none	KLF15	Kruppel like factor 15
ENSG00000144426	6.10059	3.53106	-0.64809	0.391838	none	NBEAL1	neurobeachin like 1
ENSG00000181444	2.35945	1.14715	-0.6458	0.391838	none	ZNF467	zinc finger protein 467
ENSG00000114670	1.62412	0.71692	-0.612012	0.391838	none	NEK11	NIMA related kinase 11
ENSG00000179104	2.04566	1.07685	-0.552358	0.391838	none	TMTC2	transmembrane O-mannosyltransferase targeting cadherins 2
ENSG00000069020	1.41786	0.72235	-0.489354	0.391838	none	MAST4	microtubule associated serine/threonine kinase family member 4
ENSG00000107798	33.1157	24.0609	-0.444993	0.391838	none	LIPA	lipase A, lysosomal acid type
ENSG00000023734	103.982	77.2504	-0.423977	0.391838	none	STRAP	serine/threonine kinase receptor associated protein
ENSG00000176454	16.6909	12.2671	-0.415154	0.391838	none	LPCAT4	lysophosphatidylcholine acyltransferase 4
ENSG00000143155	47.5424	35.6088	-0.407054	0.391838	none	TIPRL	TOR signaling pathway regulator
ENSG00000130826	66.1567	50.202	-0.391333	0.391838	none	DKC1	dyskerin pseudouridine synthase 1
ENSG00000126698	129.305	99.2041	-0.378949	0.391838	none	DNAJC8	DnaJ heat shock protein family (Hsp40) member C8
ENSG00000164182	42.5472	33.7679	-0.324824	0.391838	none	NDUFAF2	NADH:ubiquinone oxidoreductase complex assembly factor 2
ENSG00000105255	10.4102	8.12639	-0.322203	0.391838	none	FSD1	fibronectin type III and SPRY domain containing 1
ENSG00000186567	2.06525	1.4996	-0.294306	0.391838	none	CEACAM19	CEA cell adhesion molecule 19
ENSG00000196449	15.9029	12.8062	-0.291957	0.391838	none	YRDC	yrdC N6-threonylcarbamoyltransferase domain containing
ENSG00000134056	16.8892	13.6336	-0.289807	0.391838	none	MRPS36	mitochondrial ribosomal protein S36
ENSG00000101132	30.2892	24.8519	-0.275392	0.391838	none	PFDN4	prefoldin subunit 4
ENSG00000229132	23.1582	19.1797	-0.259612	0.391838	none	EIF4A1P10	eukaryotic translation initiation factor 4A1 pseudogene 10
ENSG00000267532	0.472478	0.475145	0.00261135	0.391838	none	MIR497HG
ENSG00000174721	0.704142	0.714336	0.00860434	0.391838	none	FGFBP3	fibroblast growth factor binding protein 3
ENSG00000151240	3.19346	1.62027	-0.678427	0.393752	none	DIP2C	disco interacting protein 2 homolog C
ENSG00000163659	10.7785	5.68074	-0.818077	0.394341	none	TIPARP	TCDD inducible poly(ADP-ribose) polymerase
ENSG00000145982	9.15144	4.8872	-0.786031	0.394341	none	FARS2	phenylalanyl-tRNA synthetase 2, mitochondrial
ENSG00000180806	8.88222	4.74713	-0.781993	0.394341	none	HOXC9	homeobox C9
ENSG00000171940	5.49877	2.79528	-0.775962	0.394341	none	ZNF217	zinc finger protein 217
ENSG00000197332	2.74485	1.19014	-0.773884	0.394341	none	-
ENSG00000095951	2.44419	1.03635	-0.758182	0.394341	none	HIVEP1	HIVEP zinc finger 1
ENSG00000135966	4.87255	2.67414	-0.67658	0.394341	none	TGFBRAP1	transforming growth factor beta receptor associated protein 1
ENSG00000239887	2.25978	1.14888	-0.601192	0.394341	none	C1orf226	chromosome 1 open reading frame 226
ENSG00000166188	1.39009	0.705699	-0.486701	0.394341	none	ZNF319	zinc finger protein 319
ENSG00000072274	60.8912	43.5239	-0.475152	0.394341	none	TFRC	transferrin receptor
ENSG00000136819	24.7273	18.4386	-0.404375	0.394341	none	C9orf78	chromosome 9 open reading frame 78
ENSG00000111142	65.5178	50.3576	-0.373161	0.394341	none	METAP2	methionyl aminopeptidase 2
ENSG00000213062	0.673212	0.314352	-0.348268	0.394341	none	-
ENSG00000214736	169.361	138.243	-0.290988	0.394341	none	TOMM6	translocase of outer mitochondrial membrane 6
ENSG00000176170	2.20884	1.83813	-0.17711	0.394341	none	SPHK1	sphingosine kinase 1
ENSG00000126583	0.242958	0.309083	0.074779	0.394341	none	PRKCG	protein kinase C gamma
ENSG00000150722	0.431647	0.632057	0.189015	0.394341	none	PPP1R1C	protein phosphatase 1 regulatory inhibitor subunit 1C
ENSG00000176386	16.4636	13.6829	-0.250216	0.394361	none	CDC26	cell division cycle 26
ENSG00000141527	0.111499	0.165794	0.0688058	0.395162	none	CARD14	caspase recruitment domain family member 14
ENSG00000115541	283.331	222.709	-0.345947	0.395337	none	HSPE1	heat shock protein family E (Hsp10) member 1
ENSG00000186106	10.2752	8.12179	-0.305767	0.395508	none	ANKRD46	ankyrin repeat domain 46
ENSG00000197077	6.91152	3.54264	-0.800424	0.395957	none	KIAA1671	KIAA1671
ENSG00000258457	1.16727	0.295341	-0.742544	0.395957	none	-
ENSG00000178209	3.21367	1.54939	-0.724923	0.395957	none	PLEC	plectin
ENSG00000188827	2.60129	1.19422	-0.714804	0.395957	none	SLX4	SLX4 structure-specific endonuclease subunit
ENSG00000125386	4.9716	2.66181	-0.705559	0.395957	none	FAM193A	family with sequence similarity 193 member A
ENSG00000197380	1.45959	0.647147	-0.578447	0.395957	none	DACT3	dishevelled binding antagonist of beta catenin 3
ENSG00000145087	0.483149	0.283399	-0.208693	0.395957	none	STXBP5L	syntaxin binding protein 5 like
ENSG00000162444	3.60136	3.40889	-0.0616439	0.395957	none	RBP7	retinol binding protein 7
ENSG00000073050	19.0038	10.1476	-0.843543	0.396256	none	XRCC1	X-ray repair cross complementing 1
ENSG00000144535	6.03754	3.14132	-0.764982	0.396256	none	DIS3L2	DIS3 like 3'-5' exoribonuclease 2
ENSG00000174444	1416.63	1025.71	-0.465449	0.396256	none	RPL4	ribosomal protein L4
ENSG00000172687	8.36753	6.62298	-0.297315	0.396256	none	ZNF738	zinc finger protein 738
ENSG00000285839	0.195974	0.306247	0.127242	0.396256	none	-
ENSG00000233013	3.14084	0.831211	-1.17713	0.396802	none	FAM157B	family with sequence similarity 157 member B
ENSG00000284906	2.17898	0.766648	-0.84755	0.396802	none	-
ENSG00000271425	4.2552	1.99704	-0.810205	0.396802	none	NBPF10	NBPF member 10
ENSG00000106078	4.39763	2.18194	-0.76242	0.396802	none	COBL	cordon-bleu WH2 repeat protein
ENSG00000157184	9.66354	5.42788	-0.730272	0.396802	none	CPT2	carnitine palmitoyltransferase 2
ENSG00000244649	1.88851	0.788518	-0.691562	0.396802	none	LINC02086
ENSG00000162104	3.90438	2.04543	-0.687426	0.396802	none	ADCY9	adenylate cyclase 9
ENSG00000145675	3.39299	1.80698	-0.646185	0.396802	none	PIK3R1	phosphoinositide-3-kinase regulatory subunit 1
ENSG00000167861	2.38059	1.21112	-0.612497	0.396802	none	HID1	HID1 domain containing
ENSG00000197044	1.1629	0.467557	-0.559554	0.396802	none	ZNF441	zinc finger protein 441
ENSG00000185133	2.3033	1.27826	-0.535976	0.396802	none	INPP5J	inositol polyphosphate-5-phosphatase J
ENSG00000162521	44.9289	32.173	-0.46939	0.396802	none	RBBP4	RB binding protein 4, chromatin remodeling factor
ENSG00000100941	75.173	54.5266	-0.4561	0.396802	none	PNN	pinin, desmosome associated protein
ENSG00000118579	9.77004	6.95651	-0.436817	0.396802	none	MED28	mediator complex subunit 28
ENSG00000118557	0.891582	0.424231	-0.40941	0.396802	none	PMFBP1	polyamine modulated factor 1 binding protein 1
ENSG00000134748	23.7296	17.826	-0.393508	0.396802	none	PRPF38A	pre-mRNA processing factor 38A
ENSG00000138095	41.3753	31.8185	-0.368713	0.396802	none	LRPPRC	leucine rich pentatricopeptide repeat containing
ENSG00000116898	77.1738	60.6972	-0.34148	0.396802	none	MRPS15	mitochondrial ribosomal protein S15
ENSG00000182093	28.393	22.3094	-0.334564	0.396802	none	GET1	guided entry of tail-anchored proteins factor 1
ENSG00000118181	1124.07	893.676	-0.33058	0.396802	none	RPS25	ribosomal protein S25
ENSG00000102172	65.6871	53.5871	-0.288846	0.396802	none	SMS	spermine synthase
ENSG00000143878	58.8563	50.5599	-0.215253	0.396802	none	RHOB	ras homolog family member B
ENSG00000187867	2.00222	1.70064	-0.15273	0.396802	none	PALM3	paralemmin 3
ENSG00000161960	729.81	658.22	-0.148735	0.396802	none	EIF4A1	eukaryotic translation initiation factor 4A1
ENSG00000109103	7.77056	7.18215	-0.100189	0.396802	none	UNC119	unc-119 lipid binding chaperone
ENSG00000204287	0.863228	0.884704	0.0165342	0.396802	none	HLA-DRA	major histocompatibility complex, class II, DR alpha
ENSG00000179363	2.42098	2.4969	0.0316642	0.396802	none	TMEM31	transmembrane protein 31
ENSG00000279344	0.145755	0.196353	0.0623437	0.396802	none	-
ENSG00000279457	14.719	7.83578	-0.831083	0.397967	none	WASH9P	WAS protein family homolog 9, pseudogene
ENSG00000244398	548.95	436.767	-0.329138	0.397967	none	-
ENSG00000186073	5.00964	2.67591	-0.709177	0.398697	none	CDIN1	CDAN1 interacting nuclease 1
ENSG00000197386	12.5007	5.66919	-1.01745	0.400462	none	HTT	huntingtin
ENSG00000151612	1.62134	0.82162	-0.525084	0.400462	none	ZNF827	zinc finger protein 827
ENSG00000173726	173.849	126.852	-0.45164	0.400462	none	TOMM20	translocase of outer mitochondrial membrane 20
ENSG00000065000	33.3815	18.8873	-0.789785	0.400661	none	AP3D1	adaptor related protein complex 3 subunit delta 1
ENSG00000117480	2.18601	0.970847	-0.692936	0.400661	none	FAAH	fatty acid amide hydrolase
ENSG00000166450	2.06177	1.07386	-0.562047	0.400661	none	PRTG	protogenin
ENSG00000235655	91.4473	68.1583	-0.418728	0.400661	none	H3P6	H3 histone pseudogene 6
ENSG00000135519	0.39297	0.331635	-0.0649651	0.400661	none	KCNH3	potassium voltage-gated channel subfamily H member 3
ENSG00000137509	25.0974	19.0657	-0.379172	0.402399	none	PRCP	prolylcarboxypeptidase
ENSG00000135047	27.5235	20.8336	-0.385598	0.402645	none	CTSL	cathepsin L
ENSG00000175193	30.3976	23.6776	-0.347454	0.402645	none	PARL	presenilin associated rhomboid like
ENSG00000145220	34.2432	27.0116	-0.33132	0.402645	none	LYAR	Ly1 antibody reactive
ENSG00000008394	51.3758	41.0826	-0.315676	0.402645	none	MGST1	microsomal glutathione S-transferase 1
ENSG00000212864	1.82383	0.782922	-0.663411	0.402782	none	RNF208	ring finger protein 208
ENSG00000185787	150.599	109.739	-0.453101	0.402782	none	MORF4L1	mortality factor 4 like 1
ENSG00000111727	4.55891	2.16526	-0.812475	0.403144	none	HCFC2	host cell factor C2
ENSG00000156232	5.13578	2.68122	-0.737064	0.403195	none	WHAMM	WASP homolog associated with actin, golgi membranes and microtubules
ENSG00000169752	2.10304	1.01509	-0.62284	0.403195	none	NRG4	neuregulin 4
ENSG00000188681	0.838885	0.763823	-0.0601249	0.403195	none	TEKT4P2	tektin 4 pseudogene 2
ENSG00000198793	10.6011	5.41196	-0.855423	0.403705	none	MTOR	mechanistic target of rapamycin kinase
ENSG00000133773	32.793	25.5989	-0.345359	0.403705	none	CCDC59	coiled-coil domain containing 59
ENSG00000174177	7.64912	3.92346	-0.81288	0.40377	none	CTU2	cytosolic thiouridylase subunit 2
ENSG00000076685	8.54246	4.37975	-0.826824	0.404233	none	NT5C2	5'-nucleotidase, cytosolic II
ENSG00000014914	2.37178	1.05205	-0.716445	0.404233	none	MTMR11	myotubularin related protein 11
ENSG00000169393	0.934445	0.25373	-0.625693	0.404233	none	ELSPBP1	epididymal sperm binding protein 1
ENSG00000135298	1.3051	0.630351	-0.499647	0.404233	none	ADGRB3	adhesion G protein-coupled receptor B3
ENSG00000143977	186.838	144.545	-0.368024	0.404233	none	SNRPG	small nuclear ribonucleoprotein polypeptide G
ENSG00000148303	2064.1	1617.33	-0.351707	0.404233	none	RPL7A	ribosomal protein L7a
ENSG00000187608	3.24373	3.00597	-0.0831812	0.404233	none	ISG15	ISG15 ubiquitin like modifier
ENSG00000102710	16.7191	8.9852	-0.827439	0.404953	none	SUPT20H	SPT20 homolog, SAGA complex component
ENSG00000124783	22.1735	16.5178	-0.403657	0.405044	none	SSR1	signal sequence receptor subunit 1
ENSG00000100612	31.3987	23.4996	-0.403179	0.405044	none	DHRS7	dehydrogenase/reductase 7
ENSG00000249550	1.14509	1.30313	0.102558	0.405044	none	LINC01234
ENSG00000117751	46.1688	35.3326	-0.37657	0.405785	none	PPP1R8	protein phosphatase 1 regulatory subunit 8
ENSG00000163071	4.21124	2.03481	-0.78002	0.407859	none	SPATA18	spermatogenesis associated 18
ENSG00000130741	155.965	113.617	-0.453617	0.407859	none	EIF2S3	eukaryotic translation initiation factor 2 subunit gamma
ENSG00000168275	40.944	31.4224	-0.371473	0.408114	none	COA6	cytochrome c oxidase assembly factor 6
ENSG00000237298	4.59963	1.98039	-0.909828	0.409073	none	TTN-AS1
ENSG00000136813	16.9783	9.17556	-0.821149	0.409073	none	ECPAS	Ecm29 proteasome adaptor and scaffold
ENSG00000064655	3.5545	1.63529	-0.78933	0.409073	none	EYA2	EYA transcriptional coactivator and phosphatase 2
ENSG00000166716	7.51643	4.0186	-0.762964	0.409073	none	ZNF592	zinc finger protein 592
ENSG00000111860	4.7094	2.401	-0.747377	0.409073	none	CEP85L	centrosomal protein 85 like
ENSG00000147535	8.84515	6.18002	-0.455426	0.409073	none	PLPP5	phospholipid phosphatase 5
ENSG00000103942	27.8778	20.0757	-0.454379	0.409073	none	HOMER2	homer scaffold protein 2
ENSG00000170312	89.3312	69.0021	-0.367825	0.409073	none	CDK1	cyclin dependent kinase 1
ENSG00000196531	417.349	323.391	-0.366973	0.409073	none	NACA	nascent polypeptide associated complex subunit alpha
ENSG00000183287	1.18606	0.944982	-0.168576	0.409073	none	CCBE1	collagen and calcium binding EGF domains 1
ENSG00000078177	3.13167	1.79524	-0.563751	0.409366	none	N4BP2	NEDD4 binding protein 2
ENSG00000141013	8.01672	4.16333	-0.804301	0.410844	none	GAS8	growth arrest specific 8
ENSG00000180035	6.24491	3.32622	-0.74386	0.410844	none	ZNF48	zinc finger protein 48
ENSG00000088038	13.7174	7.81855	-0.73891	0.410844	none	CNOT3	CCR4-NOT transcription complex subunit 3
ENSG00000134815	5.43246	2.874	-0.731548	0.410844	none	DHX34	DExH-box helicase 34
ENSG00000169758	3.77212	1.92809	-0.704667	0.410844	none	TMEM266	transmembrane protein 266
ENSG00000105792	1.54426	0.673134	-0.604692	0.410844	none	CFAP69	cilia and flagella associated protein 69
ENSG00000106080	10.3456	7.41993	-0.430255	0.410844	none	FKBP14	FKBP prolyl isomerase 14
ENSG00000166803	23.7951	19.766	-0.255832	0.410844	none	PCLAF	PCNA clamp associated factor
ENSG00000013016	1.9893	1.58205	-0.211289	0.410844	none	EHD3	EH domain containing 3
ENSG00000166432	0.223219	0.0774773	-0.183026	0.410844	none	ZMAT1	zinc finger matrin-type 1
ENSG00000187514	899.578	686.177	-0.39017	0.411076	none	PTMA	prothymosin alpha
ENSG00000168288	77.3198	60.7077	-0.343928	0.411076	none	MMADHC	metabolism of cobalamin associated D
ENSG00000135750	4.91818	3.84183	-0.2896	0.411076	none	KCNK1	potassium two pore domain channel subfamily K member 1
ENSG00000151729	5.25505	3.89546	-0.353575	0.411437	none	SLC25A4	solute carrier family 25 member 4
ENSG00000119185	17.4782	13.1403	-0.38601	0.411859	none	ITGB1BP1	integrin subunit beta 1 binding protein 1
ENSG00000181163	796.607	642.136	-0.310556	0.411915	none	NPM1	nucleophosmin 1
ENSG00000138468	6.42535	3.21348	-0.817446	0.412091	none	SENP7	SUMO specific peptidase 7
ENSG00000111961	4.36082	2.14211	-0.77072	0.412091	none	SASH1	SAM and SH3 domain containing 1
ENSG00000166479	10.4655	7.1035	-0.50068	0.412091	none	TMX3	thioredoxin related transmembrane protein 3
ENSG00000143162	32.5382	24.2027	-0.412223	0.412381	none	CREG1	cellular repressor of E1A stimulated genes 1
ENSG00000127054	17.3047	9.36749	-0.820147	0.41317	none	INTS11	integrator complex subunit 11
ENSG00000187605	3.04488	1.50947	-0.688718	0.41317	none	TET3	tet methylcytosine dioxygenase 3
ENSG00000249471	2.53635	1.21458	-0.675228	0.41317	none	ZNF324B	zinc finger protein 324B
ENSG00000173540	7.44459	4.3924	-0.6471	0.41317	none	GMPPB	GDP-mannose pyrophosphorylase B
ENSG00000171169	3.9171	2.18252	-0.627641	0.41317	none	NAIF1	nuclear apoptosis inducing factor 1
ENSG00000129460	50.5299	39.5128	-0.347032	0.41317	none	NGDN	neuroguidin
ENSG00000124177	7.13003	3.54345	-0.839471	0.413198	none	CHD6	chromodomain helicase DNA binding protein 6
ENSG00000161970	1755.38	1394.13	-0.332201	0.413198	none	RPL26	ribosomal protein L26
ENSG00000259583	0.0873153	0.110802	0.0308313	0.413198	none	-
ENSG00000155066	0.124336	0.165244	0.0515588	0.413198	none	PROM2	prominin 2
ENSG00000119686	0.427982	0.174364	-0.282099	0.413631	none	FLVCR2	FLVCR heme transporter 2
ENSG00000120616	7.86786	3.9174	-0.850691	0.413826	none	EPC1	enhancer of polycomb homolog 1
ENSG00000150459	55.5019	40.3801	-0.449361	0.413826	none	SAP18	Sin3A associated protein 18
ENSG00000163468	372.707	279.382	-0.414515	0.413826	none	CCT3	chaperonin containing TCP1 subunit 3
ENSG00000180747	6.18306	2.02203	-1.24908	0.414158	none	SMG1P3	SMG1 pseudogene 3
ENSG00000160392	4.12911	2.00235	-0.772617	0.414158	none	C19orf47	chromosome 19 open reading frame 47
ENSG00000160949	5.70706	2.9373	-0.768474	0.414158	none	TONSL	tonsoku like, DNA repair protein
ENSG00000107185	8.29442	4.48411	-0.761108	0.414158	none	RGP1	RGP1 homolog, RAB6A GEF complex partner 1
ENSG00000118482	7.7566	4.26777	-0.733178	0.414158	none	PHF3	PHD finger protein 3
ENSG00000135486	673.251	485.815	-0.469913	0.414158	none	HNRNPA1	heterogeneous nuclear ribonucleoprotein A1
ENSG00000184900	71.6575	53.9185	-0.403818	0.414158	none	SUMO3	small ubiquitin like modifier 3
ENSG00000121766	33.9498	26.1366	-0.365048	0.414158	none	ZCCHC17	zinc finger CCHC-type containing 17
ENSG00000133028	9.35405	7.10763	-0.352843	0.414158	none	SCO1	synthesis of cytochrome C oxidase 1
ENSG00000163682	1071.94	870.07	-0.300705	0.414158	none	RPL9	ribosomal protein L9
ENSG00000273344	5.10177	3.97608	-0.294217	0.414158	none	PAXIP1-DT
ENSG00000182324	0.513645	0.432234	-0.0797593	0.414158	none	KCNJ14	potassium inwardly rectifying channel subfamily J member 14
ENSG00000188158	0.602846	0.281787	-0.322479	0.414674	none	NHS	NHS actin remodeling regulator
ENSG00000173207	237.657	181.129	-0.389975	0.414867	none	CKS1B	CDC28 protein kinase regulatory subunit 1B
ENSG00000112039	10.1018	5.33164	-0.810139	0.415645	none	FANCE	FA complementation group E
ENSG00000180263	1.43256	0.622905	-0.583895	0.415645	none	FGD6	FYVE, RhoGEF and PH domain containing 6
ENSG00000121871	1.45504	0.673605	-0.55279	0.415645	none	SLITRK3	SLIT and NTRK like family member 3
ENSG00000265808	13.8452	9.94445	-0.439801	0.415645	none	SEC22B	SEC22 homolog B, vesicle trafficking protein
ENSG00000096063	61.1854	42.3495	-0.520559	0.416731	none	SRPK1	SRSF protein kinase 1
ENSG00000100650	96.9414	76.6827	-0.334325	0.416731	none	SRSF5	serine and arginine rich splicing factor 5
ENSG00000220793	19.239	16.7137	-0.19227	0.416731	none	RPL21P119	ribosomal protein L21 pseudogene 119
ENSG00000198373	6.32977	3.25089	-0.786005	0.416886	none	WWP2	WW domain containing E3 ubiquitin protein ligase 2
ENSG00000119778	5.27354	2.58879	-0.805781	0.416887	none	ATAD2B	ATPase family AAA domain containing 2B
ENSG00000157450	4.68976	2.35238	-0.763183	0.416887	none	RNF111	ring finger protein 111
ENSG00000104093	7.41691	4.31128	-0.664231	0.416887	none	DMXL2	Dmx like 2
ENSG00000008952	21.3395	14.8619	-0.49403	0.416887	none	SEC62	SEC62 homolog, preprotein translocation factor
ENSG00000156261	228.014	175.249	-0.37782	0.416887	none	CCT8	chaperonin containing TCP1 subunit 8
ENSG00000110315	10.1726	7.60754	-0.376294	0.416887	none	RNF141	ring finger protein 141
ENSG00000086159	0.13233	0.196322	0.0793109	0.416887	none	AQP6	aquaporin 6
ENSG00000269993	1.66852	1.89268	0.116367	0.416887	none	-
ENSG00000010278	22.8055	17.1647	-0.390155	0.417691	none	CD9	CD9 molecule
ENSG00000154529	1.38232	0.582044	-0.590577	0.417818	none	CNTNAP3B	contactin associated protein family member 3B
ENSG00000120742	34.3844	26.1767	-0.380748	0.417989	none	SERP1	stress associated endoplasmic reticulum protein 1
ENSG00000272654	3.39963	2.70028	-0.249748	0.41828	none	-
ENSG00000287562	2.38889	1.78708	-0.282059	0.418446	none	-
ENSG00000155966	2.21776	0.776106	-0.857341	0.419048	none	AFF2	AF4/FMR2 family member 2
ENSG00000112186	6.91174	3.67191	-0.759984	0.419048	none	CAP2	cyclase associated actin cytoskeleton regulatory protein 2
ENSG00000136522	45.4817	37.3811	-0.276268	0.419048	none	MRPL47	mitochondrial ribosomal protein L47
ENSG00000144381	350.845	271.865	-0.366752	0.419691	none	HSPD1	heat shock protein family D (Hsp60) member 1
ENSG00000144867	37.4228	29.2384	-0.345581	0.419691	none	SRPRB	SRP receptor subunit beta
ENSG00000112378	24.7563	18.9111	-0.371354	0.420129	none	PERP	p53 apoptosis effector related to PMP22
ENSG00000196262	825.213	623.294	-0.404287	0.420537	none	PPIA	peptidylprolyl isomerase A
ENSG00000279541	0.75341	0.958154	0.159331	0.421047	none	-
ENSG00000125691	451.771	343.381	-0.394773	0.421308	none	RPL23	ribosomal protein L23
ENSG00000107186	8.92973	4.33877	-0.895246	0.421347	none	MPDZ	multiple PDZ domain crumbs cell polarity complex component
ENSG00000055208	26.5451	14.6835	-0.812552	0.421347	none	TAB2	TGF-beta activated kinase 1 (MAP3K7) binding protein 2
ENSG00000067141	10.4912	5.55629	-0.809576	0.421347	none	NEO1	neogenin 1
ENSG00000187240	7.20853	3.75431	-0.787888	0.421347	none	DYNC2H1	dynein cytoplasmic 2 heavy chain 1
ENSG00000178764	3.37275	1.87389	-0.605537	0.421749	none	ZHX2	zinc fingers and homeoboxes 2
ENSG00000184584	0.942344	0.988584	0.0339428	0.423619	none	STING1	stimulator of interferon response cGAMP interactor 1
ENSG00000163625	4.91559	2.20884	-0.88247	0.423921	none	WDFY3	WD repeat and FYVE domain containing 3
ENSG00000165271	6.5941	3.92889	-0.623618	0.423921	none	NOL6	nucleolar protein 6
ENSG00000090054	30.2266	21.8664	-0.449548	0.423921	none	SPTLC1	serine palmitoyltransferase long chain base subunit 1
ENSG00000120438	189.019	141.789	-0.41226	0.423921	none	TCP1	t-complex 1
ENSG00000172201	20.2006	15.3177	-0.377669	0.423921	none	ID4	inhibitor of DNA binding 4, HLH protein
ENSG00000147677	50.3545	45.271	-0.150383	0.423921	none	EIF3H	eukaryotic translation initiation factor 3 subunit H
ENSG00000142961	0.453418	0.466346	0.0127759	0.423921	none	MOB3C	MOB kinase activator 3C
ENSG00000110395	9.27697	4.57138	-0.883309	0.424071	none	CBL	Cbl proto-oncogene
ENSG00000265972	18.6824	10.4714	-0.77887	0.424071	none	TXNIP	thioredoxin interacting protein
ENSG00000232119	12.1454	9.39833	-0.338208	0.424071	none	MCTS1	MCTS1 re-initiation and release factor
ENSG00000239883	6.40463	2.45018	-1.10176	0.426236	none	PARGP1	poly(ADP-ribose) glycohydrolase pseudogene 1
ENSG00000112419	5.89686	2.89208	-0.8254	0.426236	none	PHACTR2	phosphatase and actin regulator 2
ENSG00000276644	4.67974	2.42089	-0.731453	0.426597	none	DACH1	dachshund family transcription factor 1
ENSG00000271383	10.6603	5.39979	-0.865515	0.427198	none	NBPF19	NBPF member 19
ENSG00000105287	5.58295	3.17657	-0.656415	0.427973	none	PRKD2	protein kinase D2
ENSG00000138814	9.16518	4.81983	-0.804587	0.428344	none	PPP3CA	protein phosphatase 3 catalytic subunit alpha
ENSG00000005884	1.55357	0.726126	-0.564978	0.428344	none	ITGA3	integrin subunit alpha 3
ENSG00000147471	14.4093	10.4171	-0.432601	0.428344	none	PLPBP	pyridoxal phosphate binding protein
ENSG00000213904	5.09876	4.34054	-0.191532	0.428344	none	LIPE-AS1
ENSG00000116675	4.64785	2.17858	-0.829321	0.428604	none	DNAJC6	DnaJ heat shock protein family (Hsp40) member C6
ENSG00000082438	3.08573	1.33851	-0.805004	0.428604	none	COBLL1	cordon-bleu WH2 repeat protein like 1
ENSG00000146574	28.1131	20.4573	-0.440199	0.428604	none	CCZ1B	CCZ1 homolog B, vacuolar protein trafficking and biogenesis associated
ENSG00000101493	4.56314	2.42784	-0.6986	0.428657	none	ZNF516	zinc finger protein 516
ENSG00000111716	892.323	686.796	-0.3772	0.428909	none	LDHB	lactate dehydrogenase B
ENSG00000133134	45.3044	35.113	-0.358631	0.428909	none	BEX2	brain expressed X-linked 2
ENSG00000267302	1.26096	1.02908	-0.156114	0.428909	none	RNFT1-DT
ENSG00000076826	2.61152	1.40515	-0.586484	0.429042	none	CAMSAP3	calmodulin regulated spectrin associated protein family member 3
ENSG00000213123	9.67499	8.15876	-0.22101	0.429042	none	DYNLT2B	dynein light chain Tctex-type 2B
ENSG00000230183	0.826274	0.267555	-0.526855	0.429054	none	CNOT6LP1	CNOT6L pseudogene 1
ENSG00000114127	7.5524	3.66074	-0.875769	0.429351	none	XRN1	5'-3' exoribonuclease 1
ENSG00000165660	14.8461	10.9914	-0.402126	0.429351	none	ABRAXAS2	abraxas 2, BRISC complex subunit
ENSG00000167005	37.3957	26.9077	-0.46028	0.429477	none	NUDT21	nudix hydrolase 21
ENSG00000188428	13.9001	11.106	-0.299605	0.429477	none	BLOC1S5	biogenesis of lysosomal organelles complex 1 subunit 5
ENSG00000167323	11.5472	6.59611	-0.724033	0.4301	none	STIM1	stromal interaction molecule 1
ENSG00000139131	13.9462	10.5503	-0.371847	0.43084	none	YARS2	tyrosyl-tRNA synthetase 2
ENSG00000196663	1.8265	0.825133	-0.631016	0.430944	none	TECPR2	tectonin beta-propeller repeat containing 2
ENSG00000185641	46.7716	40.8614	-0.190535	0.431262	none	-
ENSG00000164024	26.5986	19.0122	-0.463718	0.432051	none	METAP1	methionyl aminopeptidase 1
ENSG00000172731	7.705	4.26739	-0.724755	0.432078	none	LRRC20	leucine rich repeat containing 20
ENSG00000197894	53.4244	43.7412	-0.28265	0.432078	none	ADH5	alcohol dehydrogenase 5 (class III), chi polypeptide
ENSG00000010292	40.1764	22.4882	-0.80988	0.43215	none	NCAPD2	non-SMC condensin I complex subunit D2
ENSG00000196781	14.5445	8.92287	-0.64757	0.433092	none	TLE1	TLE family member 1, transcriptional corepressor
ENSG00000286522	1.85191	0.661493	-0.779447	0.433413	none	H3C2	H3 clustered histone 2
ENSG00000100106	3.77672	2.02581	-0.658698	0.433413	none	TRIOBP	TRIO and F-actin binding protein
ENSG00000104408	182.915	142.583	-0.357161	0.433413	none	EIF3E	eukaryotic translation initiation factor 3 subunit E
ENSG00000144158	14.2369	11.8288	-0.248188	0.433413	none	SNRPA1P1	SNRPA1 pseudogene 1
ENSG00000117143	45.4755	34.578	-0.385487	0.434118	none	UAP1	UDP-N-acetylglucosamine pyrophosphorylase 1
ENSG00000168077	1.43568	1.12673	-0.195689	0.435434	none	SCARA3	scavenger receptor class A member 3
ENSG00000158955	0.0937683	0.138598	0.0579508	0.435434	none	WNT9B	Wnt family member 9B
ENSG00000147614	0.501751	0.612538	0.102688	0.435434	none	ATP6V0D2	ATPase H+ transporting V0 subunit d2
ENSG00000115970	7.49881	4.41882	-0.649282	0.435539	none	THADA	THADA armadillo repeat containing
ENSG00000086300	8.27268	6.66175	-0.275313	0.435539	none	SNX10	sorting nexin 10
ENSG00000148773	14.5414	6.76762	-1.00057	0.43648	none	MKI67	marker of proliferation Ki-67
ENSG00000223561	0.960742	0.433966	-0.451389	0.43648	none	-
ENSG00000108829	69.4734	51.0524	-0.437115	0.43648	none	LRRC59	leucine rich repeat containing 59
ENSG00000136240	63.962	47.0156	-0.436094	0.43648	none	KDELR2	KDEL endoplasmic reticulum protein retention receptor 2
ENSG00000108773	16.7702	12.5842	-0.387534	0.43648	none	KAT2A	lysine acetyltransferase 2A
ENSG00000238103	107.494	83.5674	-0.359443	0.43648	none	RPL9P7	ribosomal protein L9 pseudogene 7
ENSG00000041357	214.424	172.399	-0.313082	0.43648	none	PSMA4	proteasome 20S subunit alpha 4
ENSG00000123243	0.353878	0.157312	-0.226319	0.43648	none	ITIH5	inter-alpha-trypsin inhibitor heavy chain 5
ENSG00000167548	8.0618	3.79915	-0.917019	0.436541	none	KMT2D	lysine methyltransferase 2D
ENSG00000013573	28.2035	14.6879	-0.896493	0.436541	none	DDX11	DEAD/H-box helicase 11
ENSG00000162520	0.532653	0.160952	-0.400724	0.436541	none	SYNC	syncoilin, intermediate filament protein
ENSG00000213860	83.9015	70.2375	-0.253153	0.436541	none	RPL21P75	ribosomal protein L21 pseudogene 75
ENSG00000124253	1.4258	1.3629	-0.0379033	0.436541	none	PCK1	phosphoenolpyruvate carboxykinase 1
ENSG00000123739	12.9308	9.4019	-0.421436	0.436965	none	PLA2G12A	phospholipase A2 group XIIA
ENSG00000160051	7.41455	3.95981	-0.762601	0.43736	none	IQCC	IQ motif containing C
ENSG00000139734	11.5554	7.26566	-0.603106	0.43736	none	DIAPH3	diaphanous related formin 3
ENSG00000164327	6.73742	3.09741	-0.917142	0.437525	none	RICTOR	RPTOR independent companion of MTOR complex 2
ENSG00000220804	5.22239	2.34041	-0.897442	0.437525	none	LINC01881	long intergenic non-protein coding RNA 1881
ENSG00000075151	20.6708	11.8114	-0.75833	0.437525	none	EIF4G3	eukaryotic translation initiation factor 4 gamma 3
ENSG00000123636	2.93186	1.47401	-0.668359	0.437525	none	BAZ2B	bromodomain adjacent to zinc finger domain 2B
ENSG00000162415	2.07023	1.05752	-0.577445	0.437525	none	ZSWIM5	zinc finger SWIM-type containing 5
ENSG00000147180	19.1948	13.7165	-0.456546	0.437525	none	ZNF711	zinc finger protein 711
ENSG00000122884	39.1295	29.1508	-0.41247	0.437525	none	P4HA1	prolyl 4-hydroxylase subunit alpha 1
ENSG00000198221	0.582886	0.868843	0.239588	0.437525	none	AFDN-DT
ENSG00000181220	8.93864	5.07844	-0.709348	0.438946	none	ZNF746	zinc finger protein 746
ENSG00000106025	6.50202	4.74782	-0.384263	0.438946	none	TSPAN12	tetraspanin 12
ENSG00000015475	13.2314	10.457	-0.312856	0.438946	none	BID	BH3 interacting domain death agonist
ENSG00000107954	0.467107	0.204632	-0.284381	0.438946	none	NEURL1	neuralized E3 ubiquitin protein ligase 1
ENSG00000172339	2.21613	1.76062	-0.220336	0.438946	none	ALG14	ALG14 UDP-N-acetylglucosaminyltransferase subunit
ENSG00000105835	34.0418	22.0055	-0.607094	0.439101	none	NAMPT	nicotinamide phosphoribosyltransferase
ENSG00000285437	7.78276	3.62375	-0.925612	0.439259	none	POLR2J3	RNA polymerase II subunit J3
ENSG00000126777	37.5089	21.4018	-0.781577	0.439259	none	KTN1	kinectin 1
ENSG00000100815	3.31844	1.74357	-0.654456	0.439259	none	TRIP11	thyroid hormone receptor interactor 11
ENSG00000049860	46.1615	33.5645	-0.448319	0.439259	none	HEXB	hexosaminidase subunit beta
ENSG00000108848	60.3929	45.7714	-0.392445	0.439259	none	LUC7L3	LUC7 like 3 pre-mRNA splicing factor
ENSG00000153162	2.38856	1.85641	-0.246471	0.439259	none	BMP6	bone morphogenetic protein 6
ENSG00000158796	19.172	10.2312	-0.844837	0.439259	none	DEDD	death effector domain containing
ENSG00000145555	3.25085	1.61507	-0.700904	0.439259	none	MYO10	myosin X
ENSG00000150773	1.92542	0.894749	-0.626637	0.439259	none	PIH1D2	PIH1 domain containing 2
ENSG00000143669	4.01634	2.25801	-0.622644	0.439259	none	LYST	lysosomal trafficking regulator
ENSG00000119737	1.08775	0.480212	-0.496146	0.439259	none	GPR75	G protein-coupled receptor 75
ENSG00000101019	32.4403	24.8817	-0.369655	0.439259	none	UQCC1	ubiquinol-cytochrome c reductase complex assembly factor 1
ENSG00000110719	1.12179	0.93575	-0.132388	0.439259	none	TCIRG1	T cell immune regulator 1, ATPase H+ transporting V0 subunit a3
ENSG00000164604	0.393561	0.403831	0.0105928	0.439259	none	GPR85	G protein-coupled receptor 85
ENSG00000210082	4652.12	3458.41	-0.42767	0.439366	none	MT-RNR2
ENSG00000274026	5.72896	2.87964	-0.794459	0.44092	none	FAM27E3
ENSG00000249839	2.22646	1.06418	-0.644385	0.44092	none	-
ENSG00000102078	16.7177	12.1773	-0.427137	0.44092	none	SLC25A14	solute carrier family 25 member 14
ENSG00000082212	19.2058	15.0571	-0.331562	0.44092	none	ME2	malic enzyme 2
ENSG00000102786	4.53815	2.34727	-0.72642	0.441002	none	INTS6	integrator complex subunit 6
ENSG00000161638	10.3693	5.87999	-0.724672	0.441002	none	ITGA5	integrin subunit alpha 5
ENSG00000255717	134.513	105.427	-0.348561	0.44321	none	SNHG1
ENSG00000111981	0.979435	0.420638	-0.478549	0.443266	none	ULBP1	UL16 binding protein 1
ENSG00000117450	450.516	344.591	-0.385711	0.443266	none	PRDX1	peroxiredoxin 1
ENSG00000161642	4.83543	2.68655	-0.662567	0.44446	none	ZNF385A	zinc finger protein 385A
ENSG00000111785	5.32807	3.03008	-0.650956	0.44446	none	RIC8B	RIC8 guanine nucleotide exchange factor B
ENSG00000106546	2.81731	1.47472	-0.625292	0.44446	none	AHR	aryl hydrocarbon receptor
ENSG00000089057	7.38532	3.31725	-0.957753	0.445108	none	SLC23A2	solute carrier family 23 member 2
ENSG00000161999	17.4336	9.13159	-0.863478	0.445108	none	JMJD8	jumonji domain containing 8
ENSG00000110583	9.07122	4.76907	-0.803828	0.445108	none	NAA40	N-alpha-acetyltransferase 40, NatD catalytic subunit
ENSG00000119397	4.59696	2.30364	-0.760587	0.445108	none	CNTRL	centriolin
ENSG00000080823	14.7496	8.29775	-0.760362	0.445108	none	MOK	MOK protein kinase
ENSG00000172765	3.26766	1.5607	-0.736907	0.445108	none	TMCC1	transmembrane and coiled-coil domain family 1
ENSG00000116704	4.85505	2.51866	-0.734654	0.445108	none	SLC35D1	solute carrier family 35 member D1
ENSG00000130822	1.1488	0.378936	-0.639973	0.445108	none	PNCK	pregnancy up-regulated nonubiquitous CaM kinase
ENSG00000120253	37.3388	26.7791	-0.464807	0.445108	none	NUP43	nucleoporin 43
ENSG00000163918	57.7164	42.5356	-0.431569	0.445108	none	RFC4	replication factor C subunit 4
ENSG00000130332	128.252	101.622	-0.33285	0.445108	none	LSM7	LSM7 homolog, U6 small nuclear RNA and mRNA degradation associated
ENSG00000059145	2.53193	1.89471	-0.287037	0.445108	none	UNKL	unk like zinc finger
ENSG00000099953	1.31597	0.978465	-0.227237	0.445108	none	MMP11	matrix metallopeptidase 11
ENSG00000165731	0.424061	0.422948	-0.00112767	0.445108	none	RET	ret proto-oncogene
ENSG00000137817	23.9493	11.2813	-1.02254	0.44609	none	PARP6	poly(ADP-ribose) polymerase family member 6
ENSG00000154001	8.8898	4.90887	-0.74306	0.44609	none	PPP2R5E	protein phosphatase 2 regulatory subunit B'epsilon
ENSG00000240395	2.37704	2.24737	-0.0564878	0.44609	none	RPL5P23	ribosomal protein L5 pseudogene 23
ENSG00000144048	14.1791	10.5389	-0.395582	0.446578	none	DUSP11	dual specificity phosphatase 11
ENSG00000168502	6.03402	2.90277	-0.84985	0.446602	none	MTCL1	microtubule crosslinking factor 1
ENSG00000099954	4.57459	2.26727	-0.77078	0.446602	none	CECR2	CECR2 histone acetyl-lysine reader
ENSG00000206120	1.35479	0.555168	-0.598525	0.446602	none	EGFEM1P	EGF like and EMI domain containing 1, pseudogene
ENSG00000213859	1.81474	0.865823	-0.59319	0.446602	none	KCTD11	potassium channel tetramerization domain containing 11
ENSG00000172915	1.45396	0.747296	-0.489985	0.446602	none	NBEA	neurobeachin
ENSG00000039650	15.9116	8.58582	-0.819043	0.446864	none	PNKP	polynucleotide kinase 3'-phosphatase
ENSG00000225151	13.1362	7.15517	-0.793609	0.446864	none	GOLGA2P7	GOLGA2 pseudogene 7
ENSG00000148798	5.32046	4.2812	-0.259162	0.446864	none	INA	internexin neuronal intermediate filament protein alpha
ENSG00000153029	2.90175	2.49387	-0.159296	0.446864	none	MR1	major histocompatibility complex, class I-related
ENSG00000127914	5.20326	2.76177	-0.721615	0.447263	none	AKAP9	A-kinase anchoring protein 9
ENSG00000036672	4.75349	2.56857	-0.689092	0.447263	none	USP2	ubiquitin specific peptidase 2
ENSG00000168916	2.61499	1.42292	-0.577249	0.447263	none	ZNF608	zinc finger protein 608
ENSG00000099625	0.975253	0.384334	-0.512845	0.447263	none	CBARP	CACN subunit beta associated regulatory protein
ENSG00000169627	19.0998	13.8481	-0.436904	0.447263	none	BOLA2B	bolA family member 2B
ENSG00000166451	21.1888	15.964	-0.387352	0.447263	none	CENPN	centromere protein N
ENSG00000104529	158.161	124.757	-0.339848	0.447263	none	EEF1D	eukaryotic translation elongation factor 1 delta
ENSG00000163291	10.4494	8.25256	-0.307341	0.447263	none	PAQR3	progestin and adipoQ receptor family member 3
ENSG00000279453	2.65415	2.19491	-0.19376	0.447263	none	-
ENSG00000197457	8.42542	4.74858	-0.713351	0.447285	none	STMN3	stathmin 3
ENSG00000160097	1.23632	0.945236	-0.201183	0.447346	none	FNDC5	fibronectin type III domain containing 5
ENSG00000221829	17.446	9.32291	-0.83746	0.44812	none	FANCG	FA complementation group G
ENSG00000134318	7.18063	3.83138	-0.759778	0.44812	none	ROCK2	Rho associated coiled-coil containing protein kinase 2
ENSG00000169221	13.4896	7.60728	-0.751391	0.449966	none	TBC1D10B	TBC1 domain family member 10B
ENSG00000171444	4.19541	2.29512	-0.656905	0.449984	none	MCC	MCC regulator of WNT signaling pathway
ENSG00000163964	12.3899	9.62027	-0.334325	0.449984	none	PIGX	phosphatidylinositol glycan anchor biosynthesis class X
ENSG00000204084	7.92284	4.34907	-0.738215	0.450456	none	INPP5B	inositol polyphosphate-5-phosphatase B
ENSG00000269918	0.910243	0.877762	-0.0247425	0.450848	none	-
ENSG00000128965	2.35046	1.18594	-0.616105	0.451266	none	CHAC1	ChaC glutathione specific gamma-glutamylcyclotransferase 1
ENSG00000261221	1.58909	0.846222	-0.487868	0.451266	none	ZNF865	zinc finger protein 865
ENSG00000145741	482.23	366.361	-0.395513	0.451266	none	BTF3	basic transcription factor 3
ENSG00000134152	14.666	10.9746	-0.387657	0.451266	none	KATNBL1	katanin regulatory subunit B1 like 1
ENSG00000111711	18.1783	13.754	-0.378365	0.451266	none	GOLT1B	golgi transport 1B
ENSG00000155761	0.582235	0.323965	-0.257099	0.451266	none	SPAG17	sperm associated antigen 17
ENSG00000176046	2.74419	1.06415	-0.859108	0.451482	none	NUPR1	nuclear protein 1, transcriptional regulator
ENSG00000139405	20.3857	11.7629	-0.744692	0.451482	none	RITA1	RBPJ interacting and tubulin associated 1
ENSG00000087302	24.0076	16.8759	-0.484353	0.451482	none	RTRAF	RNA transcription, translation and transport factor
ENSG00000150753	156.044	119.429	-0.382985	0.451482	none	CCT5	chaperonin containing TCP1 subunit 5
ENSG00000234608	20.4287	15.6442	-0.364521	0.451482	none	MAPKAPK5-AS1
ENSG00000226824	1.20064	1.50154	0.184897	0.451482	none	-
ENSG00000100325	22.1061	12.445	-0.781212	0.452024	none	ASCC2	activating signal cointegrator 1 complex subunit 2
ENSG00000189195	1.72509	0.894756	-0.524293	0.452024	none	BTBD8	BTB domain containing 8
ENSG00000100387	66.2134	51.3247	-0.361257	0.452024	none	RBX1	ring-box 1
ENSG00000127603	10.5505	4.84606	-0.982421	0.452117	none	MACF1	microtubule actin crosslinking factor 1
ENSG00000196367	12.2874	6.19064	-0.885862	0.452117	none	TRRAP	transformation/transcription domain associated protein
ENSG00000166333	22.9745	12.4202	-0.837092	0.452117	none	ILK	integrin linked kinase
ENSG00000146233	3.07107	1.3579	-0.787907	0.452117	none	CYP39A1	cytochrome P450 family 39 subfamily A member 1
ENSG00000104957	12.9202	7.17387	-0.76809	0.452117	none	CCDC130	coiled-coil domain containing 130
ENSG00000064393	5.34146	2.7373	-0.762819	0.452117	none	HIPK2	homeodomain interacting protein kinase 2
ENSG00000167807	2.16884	0.89237	-0.74376	0.452117	none	-
ENSG00000130749	5.28833	2.84253	-0.710619	0.452117	none	ZC3H4	zinc finger CCCH-type containing 4
ENSG00000102189	3.00088	1.50747	-0.674081	0.452117	none	EEA1	early endosome antigen 1
ENSG00000155858	10.0078	7.22298	-0.420789	0.452117	none	LSM11	LSM11, U7 small nuclear RNA associated
ENSG00000265142	0.493027	0.117145	-0.418425	0.452117	none	MIR133A1HG
ENSG00000198242	1353.48	1047.2	-0.369829	0.452117	none	RPL23A	ribosomal protein L23a
ENSG00000104419	57.0137	45.9028	-0.306718	0.452117	none	NDRG1	N-myc downstream regulated 1
ENSG00000226084	29.9153	24.0262	-0.304884	0.452117	none	-
ENSG00000100711	7.45476	6.06135	-0.259821	0.452117	none	ZFYVE21	zinc finger FYVE-type containing 21
ENSG00000127125	13.9988	10.8305	-0.342335	0.452323	none	PPCS	phosphopantothenoylcysteine synthetase
ENSG00000110958	238.55	179.164	-0.411016	0.452739	none	PTGES3	prostaglandin E synthase 3
ENSG00000115183	6.34919	3.0247	-0.868703	0.453095	none	TANC1	tetratricopeptide repeat, ankyrin repeat and coiled-coil containing 1
ENSG00000237512	0.888593	1.02034	0.0972832	0.453095	none	UNC5B-AS1
ENSG00000260947	1.37797	0.689697	-0.492968	0.453536	none	-
ENSG00000221890	0.719499	0.642488	-0.0661054	0.453536	none	NPTXR	neuronal pentraxin receptor
ENSG00000172493	5.11874	2.73594	-0.711765	0.454579	none	AFF1	AF4/FMR2 family member 1
ENSG00000083099	11.9079	8.88219	-0.385347	0.454579	none	LYRM2	LYR motif containing 2
ENSG00000069966	5.44178	4.11428	-0.332927	0.454579	none	GNB5	G protein subunit beta 5
ENSG00000117523	29.7118	16.0929	-0.845391	0.455317	none	PRRC2C	proline rich coiled-coil 2C
ENSG00000134313	11.5773	6.06529	-0.832003	0.455317	none	KIDINS220	kinase D interacting substrate 220
ENSG00000070371	4.60952	2.26894	-0.779053	0.455317	none	CLTCL1	clathrin heavy chain like 1
ENSG00000005007	16.4031	9.25076	-0.763614	0.455317	none	UPF1	UPF1 RNA helicase and ATPase
ENSG00000184014	22.4038	12.892	-0.752495	0.455317	none	DENND5A	DENN domain containing 5A
ENSG00000133997	24.8822	17.2838	-0.501392	0.455317	none	MED6	mediator complex subunit 6
ENSG00000156298	19.5016	15.0145	-0.356353	0.455317	none	TSPAN7	tetraspanin 7
ENSG00000286207	0.316047	0.0981513	-0.261134	0.455317	none	-
ENSG00000231439	1.63982	1.50907	-0.0732879	0.455317	none	WASIR2
ENSG00000197562	5.2413	2.69483	-0.756338	0.455838	none	RAB40C	RAB40C, member RAS oncogene family
ENSG00000205356	2.26707	1.05362	-0.669824	0.455838	none	TECPR1	tectonin beta-propeller repeat containing 1
ENSG00000125398	2.19043	1.20366	-0.533854	0.455838	none	SOX9	SRY-box transcription factor 9
ENSG00000127419	2.99594	1.40624	-0.731753	0.455977	none	TMEM175	transmembrane protein 175
ENSG00000160588	2.59965	1.85592	-0.333903	0.456563	none	MPZL3	myelin protein zero like 3
ENSG00000110200	23.5749	18.5889	-0.327153	0.456563	none	ANAPC15	anaphase promoting complex subunit 15
ENSG00000117133	50.1617	40.2676	-0.310054	0.456563	none	RPF1	ribosome production factor 1 homolog
ENSG00000129116	14.1761	7.38754	-0.855484	0.45688	none	PALLD	palladin, cytoskeletal associated protein
ENSG00000049245	29.3813	21.925	-0.406262	0.45688	none	VAMP3	vesicle associated membrane protein 3
ENSG00000198908	3.24756	2.43876	-0.304745	0.45688	none	BHLHB9	basic helix-loop-helix family member b9
ENSG00000167306	1.12697	0.723433	-0.303517	0.45688	none	MYO5B	myosin VB
ENSG00000088387	3.10594	1.53937	-0.693246	0.457141	none	DOCK9	dedicator of cytokinesis 9
ENSG00000126749	19.5143	13.5711	-0.493527	0.457141	none	EMG1	EMG1 N1-specific pseudouridine methyltransferase
ENSG00000082701	11.7671	5.83031	-0.902411	0.457313	none	GSK3B	glycogen synthase kinase 3 beta
ENSG00000205339	48.2012	34.6867	-0.463307	0.457313	none	IPO7	importin 7
ENSG00000151150	6.05882	3.11959	-0.776928	0.457977	none	ANK3	ankyrin 3
ENSG00000180104	12.4807	6.99364	-0.753971	0.457977	none	EXOC3	exocyst complex component 3
ENSG00000198498	20.7324	14.825	-0.457637	0.457977	none	TMA16	translation machinery associated 16 homolog
ENSG00000111726	48.5876	35.7641	-0.431682	0.457977	none	CMAS	cytidine monophosphate N-acetylneuraminic acid synthetase
ENSG00000198892	0.727199	0.290669	-0.420315	0.457977	none	SHISA4	shisa family member 4
ENSG00000182057	0.536061	0.216329	-0.336702	0.457977	none	OGFRP1
ENSG00000136371	8.65513	7.33225	-0.212589	0.457977	none	MTHFS	methenyltetrahydrofolate synthetase
ENSG00000155660	74.7253	55.119	-0.432286	0.458282	none	PDIA4	protein disulfide isomerase family A member 4
ENSG00000188243	46.8419	30.3205	-0.611168	0.458511	none	COMMD6	COMM domain containing 6
ENSG00000116459	133.079	95.9935	-0.467129	0.458511	none	ATP5PB	ATP synthase peripheral stalk-membrane subunit b
ENSG00000146007	63.715	48.3772	-0.390255	0.458562	none	ZMAT2	zinc finger matrin-type 2
ENSG00000267787	1.13201	1.19464	0.0417705	0.458562	none	-
ENSG00000169714	175.333	126.889	-0.463414	0.459093	none	CNBP	CCHC-type zinc finger nucleic acid binding protein
ENSG00000061794	39.2486	28.9729	-0.425281	0.460702	none	MRPS35	mitochondrial ribosomal protein S35
ENSG00000184937	2.13798	1.96824	-0.0802263	0.461458	none	WT1	WT1 transcription factor
ENSG00000188026	6.76919	4.93779	-0.387839	0.461548	none	RILPL1	Rab interacting lysosomal protein like 1
ENSG00000224837	6.77245	5.65299	-0.224366	0.461548	none	GCSHP5	glycine cleavage system protein H pseudogene 5
ENSG00000068650	4.02973	2.3701	-0.577689	0.46188	none	ATP11A	ATPase phospholipid transporting 11A
ENSG00000144642	4.14091	2.36948	-0.609499	0.462444	none	RBMS3	RNA binding motif single stranded interacting protein 3
ENSG00000106635	12.7297	7.13161	-0.755685	0.46262	none	BCL7B	BAF chromatin remodeling complex subunit BCL7B
ENSG00000070010	22.8849	15.9375	-0.495879	0.46262	none	UFD1	ubiquitin recognition factor in ER associated degradation 1
ENSG00000007314	0.377763	0.123841	-0.29389	0.46262	none	SCN4A	sodium voltage-gated channel alpha subunit 4
ENSG00000204599	5.98638	3.24895	-0.717439	0.462662	none	TRIM39	tripartite motif containing 39
ENSG00000135093	7.15044	3.98135	-0.710343	0.462662	none	USP30	ubiquitin specific peptidase 30
ENSG00000101367	65.6714	47.9907	-0.444562	0.462662	none	MAPRE1	microtubule associated protein RP/EB family member 1
ENSG00000164284	21.1099	15.2956	-0.440212	0.462662	none	GRPEL2	GrpE like 2, mitochondrial
ENSG00000142856	56.2328	42.4917	-0.396103	0.462662	none	ITGB3BP	integrin subunit beta 3 binding protein
ENSG00000135211	18.2001	13.8336	-0.372243	0.462662	none	TMEM60	transmembrane protein 60
ENSG00000166275	6.43444	4.90475	-0.332348	0.462662	none	BORCS7	BLOC-1 related complex subunit 7
ENSG00000155115	54.0048	42.8086	-0.328343	0.462662	none	GTF3C6	general transcription factor IIIC subunit 6
ENSG00000187837	19.8329	15.7324	-0.316213	0.462662	none	H1-2	H1.2 linker histone, cluster member
ENSG00000104722	41.7075	33.6229	-0.302763	0.462662	none	NEFM	neurofilament medium
ENSG00000185745	1.62094	1.39218	-0.131757	0.462662	none	IFIT1	interferon induced protein with tetratricopeptide repeats 1
ENSG00000125864	1.55928	1.37386	-0.108502	0.462662	none	BFSP1	beaded filament structural protein 1
ENSG00000143450	1.54174	1.6145	0.0407151	0.462662	none	OAZ3	ornithine decarboxylase antizyme 3
ENSG00000178852	0.477295	0.545228	0.0648621	0.462662	none	EFCAB13	EF-hand calcium binding domain 13
ENSG00000212123	1.82602	0.871153	-0.594846	0.462853	none	PRR22	proline rich 22
ENSG00000133103	10.2758	7.71541	-0.371592	0.462853	none	COG6	component of oligomeric golgi complex 6
ENSG00000138623	0.972657	0.835918	-0.103639	0.462853	none	SEMA7A	semaphorin 7A (John Milton Hagen blood group)
ENSG00000048740	4.03158	1.95656	-0.767091	0.463491	none	CELF2	CUGBP Elav-like family member 2
ENSG00000010539	6.66669	3.72794	-0.697393	0.463491	none	ZNF200	zinc finger protein 200
ENSG00000205571	51.0548	39.8996	-0.347946	0.463491	none	SMN2	survival of motor neuron 2, centromeric
ENSG00000134910	52.0887	39.3368	-0.396309	0.463519	none	STT3A	STT3 oligosaccharyltransferase complex catalytic subunit A
ENSG00000002822	5.43144	1.95287	-1.12303	0.463581	none	MAD1L1	mitotic arrest deficient 1 like 1
ENSG00000172869	4.92905	2.51646	-0.753676	0.463581	none	DMXL1	Dmx like 1
ENSG00000134138	5.68789	3.40904	-0.601086	0.463581	none	MEIS2	Meis homeobox 2
ENSG00000069482	25.8542	22.2846	-0.205775	0.463581	none	GAL	galanin and GMAP prepropeptide
ENSG00000157514	221.506	174.337	-0.34372	0.463988	none	TSC22D3	TSC22 domain family member 3
ENSG00000204815	1.13137	0.464289	-0.541577	0.463992	none	ODAD4	outer dynein arm docking complex subunit 4
ENSG00000149231	8.67499	4.93432	-0.705178	0.464068	none	CCDC82	coiled-coil domain containing 82
ENSG00000122565	137.108	98.2149	-0.477164	0.464068	none	CBX3	chromobox 3
ENSG00000087245	1.63833	1.3544	-0.164271	0.464302	none	MMP2	matrix metallopeptidase 2
ENSG00000175161	0.461516	0.202988	-0.280843	0.464588	none	CADM2	cell adhesion molecule 2
ENSG00000241316	0.286755	0.238041	-0.0556783	0.464588	none	SUCLG2-AS1
ENSG00000182648	0.510826	0.560231	0.0464221	0.464588	none	LINC01006
ENSG00000143614	10.9658	5.75774	-0.824302	0.465776	none	GATAD2B	GATA zinc finger domain containing 2B
ENSG00000169118	4.78035	2.48509	-0.729959	0.465776	none	CSNK1G1	casein kinase 1 gamma 1
ENSG00000110713	17.4787	10.17	-0.726234	0.465776	none	NUP98	nucleoporin 98 and 96 precursor
ENSG00000107882	3.08688	1.54087	-0.685674	0.465776	none	SUFU	SUFU negative regulator of hedgehog signaling
ENSG00000158321	8.95233	5.25842	-0.669235	0.465776	none	AUTS2	activator of transcription and developmental regulator AUTS2
ENSG00000159593	65.2214	48.4477	-0.421392	0.465776	none	NAE1	NEDD8 activating enzyme E1 subunit 1
ENSG00000269929	2.22997	1.8147	-0.198538	0.465776	none	MIRLET7A1HG
ENSG00000162032	4.61977	4.37316	-0.0647384	0.465776	none	SPSB3	splA/ryanodine receptor domain and SOCS box containing 3
ENSG00000257681	1.76703	1.76955	0.00131034	0.465776	none	-
ENSG00000254701	6.06829	2.34515	-1.07929	0.465934	none	-
ENSG00000164172	13.2179	11.042	-0.239629	0.46616	none	MOCS2	molybdenum cofactor synthesis 2
ENSG00000136536	19.8367	9.6197	-0.972386	0.466334	none	MARCHF7	membrane associated ring-CH-type finger 7
ENSG00000274605	4.27815	2.05993	-0.786532	0.466334	none	PCCA-DT
ENSG00000100068	3.26179	1.60009	-0.712902	0.466334	none	LRP5L	LDL receptor related protein 5 like
ENSG00000114859	1.82975	0.852505	-0.611195	0.466334	none	CLCN2	chloride voltage-gated channel 2
ENSG00000154174	35.9099	25.6241	-0.471274	0.466334	none	TOMM70	translocase of outer mitochondrial membrane 70
ENSG00000101190	8.63217	6.3178	-0.396451	0.466334	none	TCFL5	transcription factor like 5
ENSG00000100316	1742.71	1362.9	-0.354418	0.466334	none	RPL3	ribosomal protein L3
ENSG00000120129	13.8514	11.0746	-0.298621	0.466334	none	DUSP1	dual specificity phosphatase 1
ENSG00000230074	5.0892	4.19827	-0.228221	0.466334	none	-
ENSG00000163319	32.0273	28.1348	-0.180916	0.466334	none	MRPS18C	mitochondrial ribosomal protein S18C
ENSG00000262580	0.808116	0.805796	-0.00185232	0.466334	none	-
ENSG00000241061	1.24286	1.51265	0.163872	0.466334	none	RPL5P1	ribosomal protein L5 pseudogene 1
ENSG00000161980	31.8869	24.7482	-0.353038	0.466375	none	POLR3K	RNA polymerase III subunit K
ENSG00000099974	6.83144	5.94609	-0.173077	0.466375	none	DDTL	D-dopachrome tautomerase like
ENSG00000184702	5.12616	1.27102	-1.43164	0.466588	none	SEPTIN5	septin 5
ENSG00000181090	16.3612	7.92327	-0.960222	0.466588	none	EHMT1	euchromatic histone lysine methyltransferase 1
ENSG00000213079	13.2783	7.28507	-0.785241	0.466588	none	SCAF8	SR-related CTD associated factor 8
ENSG00000105676	11.9513	6.71263	-0.747799	0.466588	none	ARMC6	armadillo repeat containing 6
ENSG00000122299	20.7619	12.297	-0.710706	0.466588	none	ZC3H7A	zinc finger CCCH-type containing 7A
ENSG00000180626	2.49025	1.16982	-0.685756	0.466588	none	ZNF594	zinc finger protein 594
ENSG00000027847	6.28607	3.55667	-0.67716	0.466588	none	B4GALT7	beta-1,4-galactosyltransferase 7
ENSG00000283486	4.0788	2.91903	-0.373993	0.466588	none	FAM95C	family with sequence similarity 95 member C
ENSG00000143494	3.96263	3.0038	-0.309734	0.466588	none	VASH2	vasohibin 2
ENSG00000225259	0.978392	0.894553	-0.0624713	0.466588	none	ST13P6	ST13, Hsp70 interacting protein pseudogene 6
ENSG00000160293	5.55168	2.99972	-0.711964	0.466844	none	VAV2	vav guanine nucleotide exchange factor 2
ENSG00000099381	10.609	5.46682	-0.84411	0.467249	none	SETD1A	SET domain containing 1A, histone lysine methyltransferase
ENSG00000120254	28.9806	17.3952	-0.704696	0.467249	none	MTHFD1L	methylenetetrahydrofolate dehydrogenase (NADP+ dependent) 1 like
ENSG00000080644	1.97243	1.54449	-0.224265	0.46737	none	CHRNA3	cholinergic receptor nicotinic alpha 3 subunit
ENSG00000146066	80.2547	62.8895	-0.346871	0.467681	none	HIGD2A	HIG1 hypoxia inducible domain family member 2A
ENSG00000137076	14.2717	7.6967	-0.812323	0.468901	none	TLN1	talin 1
ENSG00000166046	3.31948	1.52969	-0.771898	0.468901	none	TCP11L2	t-complex 11 like 2
ENSG00000213015	6.8956	3.74988	-0.733159	0.468901	none	ZNF580	zinc finger protein 580
ENSG00000112309	1.52027	0.665673	-0.597471	0.468901	none	B3GAT2	beta-1,3-glucuronyltransferase 2
ENSG00000104979	74.359	54.6645	-0.437022	0.468901	none	C19orf53	chromosome 19 open reading frame 53
ENSG00000220842	176.737	140.931	-0.324547	0.468901	none	RPL21P16	ribosomal protein L21 pseudogene 16
ENSG00000102878	2.13046	1.55868	-0.290977	0.468901	none	HSF4	heat shock transcription factor 4
ENSG00000258458	0.847072	1.26654	0.29525	0.468901	none	-
ENSG00000267796	5.89107	2.72177	-0.888738	0.469315	none	LIN37	lin-37 DREAM MuvB core complex component
ENSG00000090924	2.99453	1.21556	-0.850351	0.469315	none	PLEKHG2	pleckstrin homology and RhoGEF domain containing G2
ENSG00000100592	4.02161	2.0563	-0.716363	0.469315	none	DAAM1	dishevelled associated activator of morphogenesis 1
ENSG00000049249	0.319189	0.349044	0.0322858	0.470069	none	TNFRSF9	TNF receptor superfamily member 9
ENSG00000249641	1.64046	0.738053	-0.603318	0.470978	none	HOXC13-AS
ENSG00000137563	25.188	22.5471	-0.153355	0.471454	none	GGH	gamma-glutamyl hydrolase
ENSG00000286366	1.14514	0.499307	-0.516774	0.472073	none	-
ENSG00000140598	11.7601	6.48362	-0.76983	0.472085	none	EFL1	elongation factor like GTPase 1
ENSG00000065427	108.858	78.2991	-0.470268	0.472085	none	KARS1	lysyl-tRNA synthetase 1
ENSG00000107949	80.1921	61.5011	-0.377458	0.472085	none	BCCIP	BRCA2 and CDKN1A interacting protein
ENSG00000141294	0.442355	0.127143	-0.355756	0.472085	none	LRRC46	leucine rich repeat containing 46
ENSG00000154553	8.3735	6.38804	-0.343396	0.472085	none	PDLIM3	PDZ and LIM domain 3
ENSG00000113196	11.0775	8.86442	-0.292019	0.472085	none	HAND1	heart and neural crest derivatives expressed 1
ENSG00000188732	2.84209	2.675	-0.0641483	0.472085	none	FAM221A	family with sequence similarity 221 member A
ENSG00000272822	0.47292	0.506978	0.032979	0.472165	none	-
ENSG00000288632	1.95192	0.592868	-0.890029	0.472298	none	-
ENSG00000183655	2.56903	1.10862	-0.759232	0.472298	none	KLHL25	kelch like family member 25
ENSG00000013810	35.8549	20.8922	-0.751438	0.472298	none	TACC3	transforming acidic coiled-coil containing protein 3
ENSG00000040531	2.33424	0.999774	-0.737522	0.472298	none	CTNS	cystinosin, lysosomal cystine transporter
ENSG00000163472	2.96306	1.57696	-0.620946	0.472298	none	TMEM79	transmembrane protein 79
ENSG00000069849	70.8046	52.0408	-0.436973	0.472298	none	ATP1B3	ATPase Na+/K+ transporting subunit beta 3
ENSG00000137210	80.0824	61.0979	-0.384845	0.472298	none	TMEM14B	transmembrane protein 14B
ENSG00000089289	35.0389	26.6249	-0.383586	0.472298	none	IGBP1	immunoglobulin binding protein 1
ENSG00000119681	0.61195	0.297536	-0.313032	0.472298	none	LTBP2	latent transforming growth factor beta binding protein 2
ENSG00000072958	8.75797	5.01452	-0.698131	0.472689	none	AP1M1	adaptor related protein complex 1 subunit mu 1
ENSG00000115306	20.3387	11.4592	-0.77626	0.47282	none	SPTBN1	spectrin beta, non-erythrocytic 1
ENSG00000115993	3.99493	2.01933	-0.726234	0.47282	none	TRAK2	trafficking kinesin protein 2
ENSG00000147202	4.26834	2.21919	-0.710648	0.47282	none	DIAPH2	diaphanous related formin 2
ENSG00000109670	8.52299	5.24122	-0.609586	0.47282	none	FBXW7	F-box and WD repeat domain containing 7
ENSG00000133056	2.706	1.49307	-0.571937	0.47282	none	PIK3C2B	phosphatidylinositol-4-phosphate 3-kinase catalytic subunit type 2 beta
ENSG00000152795	108.099	80.145	-0.427063	0.47282	none	HNRNPDL	heterogeneous nuclear ribonucleoprotein D like
ENSG00000241343	687.899	551.322	-0.318783	0.47282	none	RPL36A	ribosomal protein L36a
ENSG00000037637	5.57444	3.2083	-0.643632	0.472839	none	FBXO42	F-box protein 42
ENSG00000133069	2.45234	1.2147	-0.640463	0.472839	none	TMCC2	transmembrane and coiled-coil domain family 2
ENSG00000078699	3.40925	1.87225	-0.618352	0.472839	none	CBFA2T2	CBFA2/RUNX1 partner transcriptional co-repressor 2
ENSG00000166689	2.63	1.4281	-0.580142	0.472839	none	PLEKHA7	pleckstrin homology domain containing A7
ENSG00000198901	43.5082	30.8173	-0.484258	0.472839	none	PRC1	protein regulator of cytokinesis 1
ENSG00000100104	12.5229	9.27241	-0.396635	0.472839	none	SRRD	SRR1 domain containing
ENSG00000197019	1.55954	1.44813	-0.0642036	0.473668	none	SERTAD1	SERTA domain containing 1
ENSG00000171492	7.84875	4.00841	-0.821121	0.474101	none	LRRC8D	leucine rich repeat containing 8 VRAC subunit D
ENSG00000130348	11.251	8.25615	-0.404421	0.474101	none	QRSL1	glutaminyl-tRNA amidotransferase subunit QRSL1
ENSG00000116752	43.9771	32.1815	-0.438811	0.474692	none	BCAS2	BCAS2 pre-mRNA processing factor
ENSG00000154582	33.5459	25.6208	-0.375962	0.474692	none	ELOC	elongin C
ENSG00000156928	13.5725	10.5907	-0.330278	0.474692	none	MALSU1	mitochondrial assembly of ribosomal large subunit 1
ENSG00000184752	95.1283	75.5718	-0.328148	0.474692	none	NDUFA12	NADH:ubiquinone oxidoreductase subunit A12
ENSG00000178075	2.62025	1.94035	-0.300104	0.474692	none	GRAMD1C	GRAM domain containing 1C
ENSG00000171596	0.0847507	0.14006	0.0717467	0.474692	none	NMUR1	neuromedin U receptor 1
ENSG00000113811	57.6502	39.3662	-0.538989	0.474718	none	SELENOK	selenoprotein K
ENSG00000139641	15.8353	9.08715	-0.73897	0.474749	none	ESYT1	extended synaptotagmin 1
ENSG00000087903	3.60921	2.16964	-0.540201	0.474749	none	RFX2	regulatory factor X2
ENSG00000198146	14.0978	10.3385	-0.413113	0.474749	none	ZNF770	zinc finger protein 770
ENSG00000170881	10.3178	7.69974	-0.379551	0.474749	none	RNF139	ring finger protein 139
ENSG00000198719	2.36196	1.73223	-0.299225	0.474749	none	DLL1	delta like canonical Notch ligand 1
ENSG00000119705	101.448	85.0292	-0.25199	0.474749	none	SLIRP	SRA stem-loop interacting RNA binding protein
ENSG00000261801	3.86857	3.11177	-0.243737	0.474749	none	LOXL1-AS1
ENSG00000154370	14.4664	8.32988	-0.729206	0.47558	none	TRIM11	tripartite motif containing 11
ENSG00000113389	0.326929	0.098123	-0.273052	0.475812	none	NPR3	natriuretic peptide receptor 3
ENSG00000162231	19.639	10.5485	-0.83767	0.475817	none	NXF1	nuclear RNA export factor 1
ENSG00000140320	5.5322	3.17225	-0.646746	0.476057	none	BAHD1	bromo adjacent homology domain containing 1
ENSG00000224183	0.931614	1.34286	0.278466	0.476904	none	SDHDP6	succinate dehydrogenase complex subunit D pseudogene 6
ENSG00000241975	3.3091	1.22721	-0.952145	0.476923	none	ELOCP19	elongin C pseudogene 19
ENSG00000130816	41.1794	21.2197	-0.924698	0.476923	none	DNMT1	DNA methyltransferase 1
ENSG00000113522	10.0053	5.10661	-0.849755	0.476923	none	RAD50	RAD50 double strand break repair protein
ENSG00000196405	21.8432	11.726	-0.84399	0.476923	none	EVL	Enah/Vasp-like
ENSG00000197548	7.12533	3.60416	-0.819488	0.476923	none	ATG7	autophagy related 7
ENSG00000081026	6.48474	3.35052	-0.782764	0.476923	none	MAGI3	membrane associated guanylate kinase, WW and PDZ domain containing 3
ENSG00000204859	5.99168	3.09023	-0.773458	0.476923	none	ZBTB48	zinc finger and BTB domain containing 48
ENSG00000285641	5.41464	2.75737	-0.771643	0.476923	none	-
ENSG00000151065	11.284	6.24602	-0.761524	0.476923	none	DCP1B	decapping mRNA 1B
ENSG00000063169	2.57998	1.11951	-0.756221	0.476923	none	BICRA	BRD4 interacting chromatin remodeling complex associated protein
ENSG00000133247	9.15178	5.01513	-0.755065	0.476923	none	KMT5C	lysine methyltransferase 5C
ENSG00000117408	6.7324	3.80246	-0.687143	0.476923	none	IPO13	importin 13
ENSG00000111786	162.398	118.506	-0.451308	0.476923	none	SRSF9	serine and arginine rich splicing factor 9
ENSG00000124785	59.5292	44.0529	-0.426013	0.476923	none	NRN1	neuritin 1
ENSG00000186104	7.60159	5.6456	-0.372205	0.476923	none	CYP2R1	cytochrome P450 family 2 subfamily R member 1
ENSG00000059804	12.0085	9.32636	-0.333123	0.476923	none	SLC2A3	solute carrier family 2 member 3
ENSG00000140682	0.614042	0.608614	-0.00485964	0.476923	none	TGFB1I1	transforming growth factor beta 1 induced transcript 1
ENSG00000275832	0.577708	0.267236	-0.316145	0.476933	none	ARHGAP23	Rho GTPase activating protein 23
ENSG00000133874	4.69313	3.86374	-0.227156	0.476933	none	RNF122	ring finger protein 122
ENSG00000134769	22.6766	11.2021	-0.956337	0.478768	none	DTNA	dystrobrevin alpha
ENSG00000164938	4.41174	2.07445	-0.815764	0.478768	none	TP53INP1	tumor protein p53 inducible nuclear protein 1
ENSG00000099250	3.3259	1.69316	-0.6837	0.478768	none	NRP1	neuropilin 1
ENSG00000138777	68.2478	51.6641	-0.394947	0.478879	none	PPA2	inorganic pyrophosphatase 2
ENSG00000206560	9.16521	4.87466	-0.791062	0.479004	none	ANKRD28	ankyrin repeat domain 28
ENSG00000221995	0.544339	0.251242	-0.303629	0.479004	none	TIAF1	TGFB1-induced anti-apoptotic factor 1
ENSG00000259768	2.05238	0.985288	-0.620588	0.479195	none	-
ENSG00000160218	5.97413	3.58116	-0.606299	0.479419	none	TRAPPC10	trafficking protein particle complex 10
ENSG00000261556	2.86217	2.11061	-0.312214	0.479419	none	SMG1P7	SMG1 pseudogene 7
ENSG00000198342	0.221501	0.0315427	-0.243852	0.479419	none	ZNF442	zinc finger protein 442
ENSG00000134330	26.4517	19.5885	-0.415053	0.47979	none	IAH1	isoamyl acetate hydrolyzing esterase 1 (putative)
ENSG00000196712	11.6321	5.90823	-0.870702	0.481486	none	NF1	neurofibromin 1
ENSG00000125868	47.7105	25.9908	-0.851767	0.481486	none	DSTN	destrin, actin depolymerizing factor
ENSG00000225630	132.886	73.44	-0.846851	0.481486	none	MTND2P28	MT-ND2 pseudogene 28
ENSG00000138650	9.43153	5.00486	-0.796748	0.481486	none	PCDH10	protocadherin 10
ENSG00000088808	5.65313	2.98098	-0.740909	0.481486	none	PPP1R13B	protein phosphatase 1 regulatory subunit 13B
ENSG00000112699	11.7202	6.78074	-0.709143	0.481486	none	GMDS	GDP-mannose 4,6-dehydratase
ENSG00000080503	10.449	6.07249	-0.694932	0.481486	none	SMARCA2	SWI/SNF related, matrix associated, actin dependent regulator of chromatin, subfamily a, member 2
ENSG00000082781	6.17228	3.6554	-0.623527	0.481486	none	ITGB5	integrin subunit beta 5
ENSG00000173674	56.4852	40.9867	-0.453257	0.481486	none	EIF1AX	eukaryotic translation initiation factor 1A X-linked
ENSG00000100380	113.39	82.9652	-0.446099	0.481486	none	ST13	ST13 Hsp70 interacting protein
ENSG00000129518	27.9332	20.6354	-0.419329	0.481486	none	EAPP	E2F associated phosphoprotein
ENSG00000064995	31.3636	23.3996	-0.407515	0.481486	none	TAF11	TATA-box binding protein associated factor 11
ENSG00000034713	67.8869	50.9854	-0.406122	0.481486	none	GABARAPL2	GABA type A receptor associated protein like 2
ENSG00000099901	345.051	261.363	-0.399419	0.481486	none	RANBP1	RAN binding protein 1
ENSG00000120451	1.10797	0.62081	-0.379142	0.481486	none	SNX19	sorting nexin 19
ENSG00000160799	40.6819	31.7552	-0.347698	0.481486	none	CCDC12	coiled-coil domain containing 12
ENSG00000129187	21.0127	16.3253	-0.345455	0.481486	none	DCTD	dCMP deaminase
ENSG00000176222	1.58678	1.49239	-0.05363	0.481486	none	ZNF404	zinc finger protein 404
ENSG00000090932	1.69842	1.63042	-0.0368215	0.481486	none	DLL3	delta like canonical Notch ligand 3
ENSG00000244558	1.34801	1.29778	-0.0311948	0.481486	none	KCNK15-AS1
ENSG00000159733	0.542848	0.568212	0.0235247	0.481486	none	ZFYVE28	zinc finger FYVE-type containing 28
ENSG00000106028	272.411	213.809	-0.348018	0.482693	none	SSBP1	single stranded DNA binding protein 1
ENSG00000198198	4.08092	1.70415	-0.909912	0.482811	none	SZT2	SZT2 subunit of KICSTOR complex
ENSG00000182150	5.5975	2.7373	-0.819923	0.482811	none	ERCC6L2	ERCC excision repair 6 like 2
ENSG00000237649	23.92	13.3746	-0.793777	0.482811	none	KIFC1	kinesin family member C1
ENSG00000183496	3.51688	1.63292	-0.778663	0.482811	none	MEX3B	mex-3 RNA binding family member B
ENSG00000266028	12.4151	6.83085	-0.776614	0.482811	none	SRGAP2	SLIT-ROBO Rho GTPase activating protein 2
ENSG00000275835	8.65573	4.6676	-0.768648	0.482811	none	TUBGCP5	tubulin gamma complex associated protein 5
ENSG00000143079	6.17313	3.23706	-0.75954	0.482811	none	CTTNBP2NL	CTTNBP2 N-terminal like
ENSG00000083857	4.56175	2.31867	-0.744934	0.482811	none	FAT1	FAT atypical cadherin 1
ENSG00000158966	7.14564	3.9134	-0.729306	0.482811	none	CACHD1	cache domain containing 1
ENSG00000054611	5.1353	2.91172	-0.649331	0.482811	none	TBC1D22A	TBC1 domain family member 22A
ENSG00000171621	1.83332	0.845938	-0.618142	0.482811	none	SPSB1	splA/ryanodine receptor domain and SOCS box containing 1
ENSG00000145819	2.42911	1.24308	-0.612355	0.482811	none	ARHGAP26	Rho GTPase activating protein 26
ENSG00000197774	1.85581	0.878091	-0.604634	0.482811	none	EME2	essential meiotic structure-specific endonuclease subunit 2
ENSG00000188290	25.0116	18.9524	-0.382592	0.482811	none	HES4	hes family bHLH transcription factor 4
ENSG00000101811	16.3801	12.5438	-0.359804	0.482811	none	CSTF2	cleavage stimulation factor subunit 2
ENSG00000106236	4.32362	3.62558	-0.202772	0.482811	none	NPTX2	neuronal pentraxin 2
ENSG00000115290	3.36072	2.95629	-0.140417	0.482811	none	GRB14	growth factor receptor bound protein 14
ENSG00000260128	2.90611	2.7075	-0.0752832	0.482811	none	ULK4P2	ULK4 pseudogene 2
ENSG00000249129	3.34708	3.15516	-0.065145	0.482811	none	SUDS3P1	SDS3 homolog, SIN3A corepressor complex component pseudogene 1
ENSG00000136999	0.147037	0.222246	0.0916219	0.482811	none	CCN3	cellular communication network factor 3
ENSG00000164949	4.79143	4.65897	-0.0333809	0.483136	none	GEM	GTP binding protein overexpressed in skeletal muscle
ENSG00000182986	4.00237	2.34468	-0.580743	0.48358	none	ZNF320	zinc finger protein 320
ENSG00000214106	2.26893	1.68652	-0.283081	0.484069	none	PAXIP1-AS2
ENSG00000151247	43.8349	29.8391	-0.539861	0.484346	none	EIF4E	eukaryotic translation initiation factor 4E
ENSG00000149100	56.71	40.2954	-0.482841	0.484346	none	EIF3M	eukaryotic translation initiation factor 3 subunit M
ENSG00000204685	1.36459	0.713887	-0.464317	0.484346	none	STARD7-AS1
ENSG00000163393	2.78209	1.37096	-0.673717	0.485028	none	SLC22A15	solute carrier family 22 member 15
ENSG00000173599	2.78425	1.41957	-0.64526	0.485028	none	PC	pyruvate carboxylase
ENSG00000164626	2.36391	1.24613	-0.582696	0.485028	none	KCNK5	potassium two pore domain channel subfamily K member 5
ENSG00000279500	1.08301	0.315228	-0.663358	0.485123	none	-
ENSG00000230707	0.568447	0.211514	-0.372525	0.485123	none	-
ENSG00000109819	1.32644	0.548216	-0.58752	0.486359	none	PPARGC1A	PPARG coactivator 1 alpha
ENSG00000213742	2.7742	2.03257	-0.315632	0.486686	none	ZNF337-AS1
ENSG00000157483	2.49627	1.328	-0.586725	0.486702	none	MYO1E	myosin IE
ENSG00000074201	58.3722	42.5094	-0.448459	0.486702	none	CLNS1A	chloride nucleotide-sensitive channel 1A
ENSG00000228451	0.63333	0.265918	-0.367632	0.486702	none	SDAD1P1	SDA1 domain containing 1 pseudogene 1
ENSG00000142530	1.19374	1.29878	0.0674749	0.486702	none	FAM71E1	family with sequence similarity 71 member E1
ENSG00000197061	1.29703	1.50356	0.124214	0.486702	none	H4C3	H4 clustered histone 3
ENSG00000166747	17.478	9.88671	-0.763238	0.487054	none	AP1G1	adaptor related protein complex 1 subunit gamma 1
ENSG00000119616	21.2239	18.7219	-0.172313	0.487088	none	FCF1	FCF1 rRNA-processing protein
ENSG00000254614	0.501916	0.541686	0.0377045	0.487088	none	-
ENSG00000138674	33.0676	17.8401	-0.854598	0.487185	none	SEC31A	SEC31 homolog A, COPII coat complex component
ENSG00000243970	3.57457	1.62627	-0.800621	0.487185	none	PPIEL	peptidylprolyl isomerase E like pseudogene
ENSG00000287804	1.03292	0.338445	-0.602998	0.487185	none	-
ENSG00000135537	2.23256	1.30811	-0.485967	0.487185	none	AFG1L	AFG1 like ATPase
ENSG00000122952	72.9551	53.9831	-0.427662	0.487185	none	ZWINT	ZW10 interacting kinetochore protein
ENSG00000166848	30.2954	22.3799	-0.420682	0.487185	none	TERF2IP	TERF2 interacting protein
ENSG00000176182	2.97839	2.46256	-0.200349	0.487185	none	MYPOP	Myb related transcription factor, partner of profilin
ENSG00000198399	8.38479	4.5156	-0.766807	0.487441	none	ITSN2	intersectin 2
ENSG00000094804	28.8041	16.7987	-0.743736	0.487441	none	CDC6	cell division cycle 6
ENSG00000162337	7.41747	4.16901	-0.703501	0.487441	none	LRP5	LDL receptor related protein 5
ENSG00000134775	3.63278	1.90291	-0.674377	0.487441	none	FHOD3	formin homology 2 domain containing 3
ENSG00000116641	13.2967	8.12116	-0.64839	0.487441	none	DOCK7	dedicator of cytokinesis 7
ENSG00000185532	2.95778	1.60957	-0.600878	0.487441	none	PRKG1	protein kinase cGMP-dependent 1
ENSG00000198929	1.25153	0.492741	-0.592943	0.487441	none	NOS1AP	nitric oxide synthase 1 adaptor protein
ENSG00000126226	15.2158	10.1649	-0.538423	0.487441	none	PCID2	PCI domain containing 2
ENSG00000183513	20.8949	15.0559	-0.447492	0.487441	none	COA5	cytochrome c oxidase assembly factor 5
ENSG00000182287	27.5947	20.246	-0.428558	0.487441	none	AP1S2	adaptor related protein complex 1 subunit sigma 2
ENSG00000111229	162.607	122.4	-0.406895	0.487441	none	ARPC3	actin related protein 2/3 complex subunit 3
ENSG00000115738	89.1785	68.3667	-0.37854	0.487441	none	ID2	inhibitor of DNA binding 2
ENSG00000100764	32.5589	25.468	-0.342444	0.487441	none	PSMC1	proteasome 26S subunit, ATPase 1
ENSG00000141759	31.4059	25.3441	-0.298775	0.487441	none	TXNL4A	thioredoxin like 4A
ENSG00000240036	16.2516	14.7005	-0.135919	0.487441	none	-
ENSG00000082684	0.0941843	0.115321	0.0276032	0.487441	none	SEMA5B	semaphorin 5B
ENSG00000168333	0.603958	0.746428	0.122771	0.487441	none	PPDPFL	pancreatic progenitor cell differentiation and proliferation factor like
ENSG00000133112	510.529	391.618	-0.38169	0.487676	none	TPT1	tumor protein, translationally-controlled 1
ENSG00000076201	6.82377	3.41219	-0.82637	0.487692	none	PTPN23	protein tyrosine phosphatase non-receptor type 23
ENSG00000082515	39.8512	26.9459	-0.547741	0.487692	none	MRPL22	mitochondrial ribosomal protein L22
ENSG00000287387	0.330737	0.111672	-0.259494	0.48789	none	-
ENSG00000136930	167.382	133.117	-0.328251	0.488012	none	PSMB7	proteasome 20S subunit beta 7
ENSG00000196943	8.13299	4.28128	-0.7902	0.488273	none	NOP9	NOP9 nucleolar protein
ENSG00000162341	2.08094	1.10257	-0.551213	0.488668	none	TPCN2	two pore segment channel 2
ENSG00000169857	5.40864	4.39949	-0.247193	0.488668	none	AVEN	apoptosis and caspase activation inhibitor
ENSG00000269867	4.48932	3.93488	-0.153611	0.488668	none	-
ENSG00000133961	16.3495	8.83755	-0.818522	0.488951	none	NUMB	NUMB endocytic adaptor protein
ENSG00000203814	1.04946	0.362962	-0.588501	0.488951	none	H2BC18	H2B clustered histone 18
ENSG00000139350	12.9043	9.45582	-0.411228	0.488951	none	NEDD1	NEDD1 gamma-tubulin ring complex targeting factor
ENSG00000185298	19.1313	14.6593	-0.36242	0.488951	none	CCDC137	coiled-coil domain containing 137
ENSG00000146433	12.9741	9.15017	-0.461247	0.490137	none	TMEM181	transmembrane protein 181
ENSG00000127616	29.7516	17.5414	-0.729911	0.490167	none	SMARCA4	SWI/SNF related, matrix associated, actin dependent regulator of chromatin, subfamily a, member 4
ENSG00000204219	0.321204	0.445734	0.129948	0.490278	none	TCEA3	transcription elongation factor A3
ENSG00000254996	7.24162	4.19975	-0.664486	0.490341	none	ANKHD1-EIF4EBP3	ANKHD1-EIF4EBP3 readthrough
ENSG00000145715	6.06255	2.98165	-0.826822	0.491032	none	RASA1	RAS p21 protein activator 1
ENSG00000166226	208.168	153.115	-0.440654	0.491032	none	CCT2	chaperonin containing TCP1 subunit 2
ENSG00000109084	41.2608	30.4346	-0.426966	0.491032	none	TMEM97	transmembrane protein 97
ENSG00000276291	11.935	6.26142	-0.832959	0.49105	none	FRG1HP	FSHD region gene 1 family member H, pseudogene
ENSG00000138735	6.15541	3.39921	-0.701789	0.49105	none	PDE5A	phosphodiesterase 5A
ENSG00000076555	2.85475	1.37986	-0.695757	0.49105	none	ACACB	acetyl-CoA carboxylase beta
ENSG00000197816	1.45347	0.556885	-0.65616	0.49105	none	CCDC180	coiled-coil domain containing 180
ENSG00000107554	2.80429	1.46814	-0.624203	0.49105	none	DNMBP	dynamin binding protein
ENSG00000117616	14.3305	9.95101	-0.48534	0.49105	none	RSRP1	arginine and serine rich protein 1
ENSG00000141424	36.1285	25.6055	-0.480802	0.49105	none	SLC39A6	solute carrier family 39 member 6
ENSG00000080822	50.5441	36.2063	-0.470258	0.49105	none	CLDND1	claudin domain containing 1
ENSG00000257135	1.18471	0.579969	-0.467544	0.49105	none	ODC1-DT
ENSG00000186298	132.629	96.5129	-0.454567	0.49105	none	PPP1CC	protein phosphatase 1 catalytic subunit gamma
ENSG00000170540	74.9656	54.4792	-0.453399	0.49105	none	ARL6IP1	ADP ribosylation factor like GTPase 6 interacting protein 1
ENSG00000135999	6.62502	4.66154	-0.429547	0.49105	none	EPC2	enhancer of polycomb homolog 2
ENSG00000187522	37.5602	27.6727	-0.427435	0.49105	none	HSPA14	heat shock protein family A (Hsp70) member 14
ENSG00000087502	12.8166	9.33494	-0.418877	0.49105	none	ERGIC2	ERGIC and golgi 2
ENSG00000197903	40.7819	30.557	-0.404917	0.49105	none	H2BC12	H2B clustered histone 12
ENSG00000164609	18.5812	13.9657	-0.387806	0.49105	none	SLU7	SLU7 homolog, splicing factor
ENSG00000136938	184.258	142.144	-0.372065	0.49105	none	ANP32B	acidic nuclear phosphoprotein 32 family member B
ENSG00000102898	49.1444	38.3943	-0.348102	0.49105	none	NUTF2	nuclear transport factor 2
ENSG00000102309	31.6277	24.8058	-0.338398	0.49105	none	PIN4	peptidylprolyl cis/trans isomerase, NIMA-interacting 4
ENSG00000234009	29.9013	24.4156	-0.281956	0.49105	none	RPL5P34	ribosomal protein L5 pseudogene 34
ENSG00000119004	2.52826	1.92272	-0.271645	0.49105	none	CYP20A1	cytochrome P450 family 20 subfamily A member 1
ENSG00000245025	0.256462	0.089283	-0.205989	0.49105	none	-
ENSG00000252690	1.9324	1.56578	-0.192683	0.49105	none	-
ENSG00000284610	0.585006	0.518481	-0.0618595	0.49105	none	-
ENSG00000158473	0.269412	0.305176	0.040084	0.49105	none	CD1D	CD1d molecule
ENSG00000128731	7.21989	3.98786	-0.7207	0.49155	none	HERC2	HECT and RLD domain containing E3 ubiquitin protein ligase 2
ENSG00000186523	2.47784	1.33091	-0.5773	0.49155	none	FAM86B1	family with sequence similarity 86 member B1
ENSG00000182318	1.5643	0.751097	-0.550307	0.49155	none	ZSCAN22	zinc finger and SCAN domain containing 22
ENSG00000100065	2.05332	1.15571	-0.502213	0.49155	none	CARD10	caspase recruitment domain family member 10
ENSG00000105341	22.0614	17.0615	-0.352566	0.49155	none	DMAC2	distal membrane arm assembly complex 2
ENSG00000173404	2.24422	2.11153	-0.0602462	0.492266	none	INSM1	INSM transcriptional repressor 1
ENSG00000224531	8.30892	6.05935	-0.399078	0.492347	none	SMIM13	small integral membrane protein 13
ENSG00000206418	14.1706	10.5455	-0.393946	0.492347	none	RAB12	RAB12, member RAS oncogene family
ENSG00000143622	9.33241	7.02722	-0.364205	0.492347	none	RIT1	Ras like without CAAX 1
ENSG00000138653	0.283529	0.0919717	-0.233181	0.492347	none	NDST4	N-deacetylase and N-sulfotransferase 4
ENSG00000270020	0.152864	0.159758	0.00860188	0.492347	none	-
ENSG00000149084	43.3529	31.1502	-0.4642	0.492489	none	HSD17B12	hydroxysteroid 17-beta dehydrogenase 12
ENSG00000086189	11.3394	8.09806	-0.439638	0.492489	none	DIMT1	DIMT1 rRNA methyltransferase and ribosome maturation factor
ENSG00000173275	8.07133	5.73889	-0.428803	0.492489	none	ZNF449	zinc finger protein 449
ENSG00000275066	6.78029	3.77464	-0.704432	0.492508	none	SYNRG	synergin gamma
ENSG00000270441	0.631672	0.551788	-0.0724199	0.493272	none	LAMB2P1	laminin subunit beta 2 pseudogene 1
ENSG00000223802	5.05424	4.08163	-0.252654	0.493793	none	CERS1	ceramide synthase 1
ENSG00000159899	0.405395	0.177364	-0.255415	0.493801	none	NPR2	natriuretic peptide receptor 2
ENSG00000147044	7.89872	3.96762	-0.841042	0.494706	none	CASK	calcium/calmodulin dependent serine protein kinase
ENSG00000151779	7.61436	3.907	-0.811903	0.494706	none	NBAS	NBAS subunit of NRZ tethering complex
ENSG00000130707	36.2176	21.3735	-0.734193	0.494706	none	ASS1	argininosuccinate synthase 1
ENSG00000114812	1.72858	0.777432	-0.618358	0.494706	none	VIPR1	vasoactive intestinal peptide receptor 1
ENSG00000064309	3.93824	2.31324	-0.575754	0.494706	none	CDON	cell adhesion associated, oncogene regulated
ENSG00000146409	19.684	14.3615	-0.429189	0.494706	none	SLC18B1	solute carrier family 18 member B1
ENSG00000182518	18.9088	14.0267	-0.40588	0.494706	none	FAM104B	family with sequence similarity 104 member B
ENSG00000154721	1.97537	1.30115	-0.370714	0.494706	none	JAM2	junctional adhesion molecule 2
ENSG00000105559	1.51665	1.35819	-0.0938286	0.494706	none	PLEKHA4	pleckstrin homology domain containing A4
ENSG00000168137	41.3863	20.2012	-0.999452	0.495236	none	SETD5	SET domain containing 5
ENSG00000174373	6.16281	2.99067	-0.843895	0.495236	none	RALGAPA1	Ral GTPase activating protein catalytic subunit alpha 1
ENSG00000206149	9.69384	5.17209	-0.792949	0.495236	none	HERC2P9	hect domain and RLD 2 pseudogene 9
ENSG00000107938	13.9007	7.65448	-0.783865	0.495236	none	EDRF1	erythroid differentiation regulatory factor 1
ENSG00000060237	16.9811	9.7368	-0.74392	0.495236	none	WNK1	WNK lysine deficient protein kinase 1
ENSG00000260597	1.67045	0.734219	-0.622795	0.495236	none	-
ENSG00000070540	7.32984	4.5135	-0.59532	0.495236	none	WIPI1	WD repeat domain, phosphoinositide interacting 1
ENSG00000143951	1.87552	0.988939	-0.531822	0.495236	none	WDPCP	WD repeat containing planar cell polarity effector
ENSG00000136261	52.0154	38.8175	-0.413008	0.495236	none	BZW2	basic leucine zipper and W2 domains 2
ENSG00000154511	7.6044	5.56324	-0.390666	0.495236	none	DIPK1A	divergent protein kinase domain 1A
ENSG00000110435	19.3258	14.615	-0.38038	0.495236	none	PDHX	pyruvate dehydrogenase complex component X
ENSG00000153044	56.5524	43.4886	-0.371438	0.495236	none	CENPH	centromere protein H
ENSG00000025423	5.18492	3.80097	-0.365429	0.495236	none	HSD17B6	hydroxysteroid 17-beta dehydrogenase 6
ENSG00000164919	157.089	127.14	-0.303012	0.495236	none	COX6C	cytochrome c oxidase subunit 6C
ENSG00000142871	3.50158	2.67907	-0.291088	0.495236	none	CCN1	cellular communication network factor 1
ENSG00000178502	6.66529	5.2837	-0.286724	0.495236	none	KLHL11	kelch like family member 11
ENSG00000152348	4.77491	3.80321	-0.2658	0.495236	none	ATG10	autophagy related 10
ENSG00000272599	3.08936	2.50727	-0.22153	0.495236	none	-
ENSG00000173559	3.40923	3.05065	-0.122372	0.495236	none	NABP1	nucleic acid binding protein 1
ENSG00000287260	1.55722	1.5812	0.0134709	0.495236	none	-
ENSG00000198646	6.58897	3.17041	-0.863714	0.495439	none	NCOA6	nuclear receptor coactivator 6
ENSG00000112851	12.7966	6.77905	-0.826643	0.495546	none	ERBIN	erbb2 interacting protein
ENSG00000104731	15.5673	8.52082	-0.79918	0.495546	none	KLHDC4	kelch domain containing 4
ENSG00000054282	10.3532	5.8754	-0.723584	0.495546	none	SDCCAG8	SHH signaling and ciliogenesis regulator SDCCAG8
ENSG00000248538	1.71902	0.701631	-0.676167	0.495546	none	-
ENSG00000115685	39.0905	27.1956	-0.507794	0.495546	none	PPP1R7	protein phosphatase 1 regulatory subunit 7
ENSG00000050130	15.2055	10.7805	-0.460079	0.495546	none	JKAMP	JNK1/MAPK8 associated membrane protein
ENSG00000147224	157.256	116.77	-0.426294	0.495546	none	PRPS1	phosphoribosyl pyrophosphate synthetase 1
ENSG00000166130	14.8892	11.6106	-0.333406	0.495546	none	IKBIP	IKBKB interacting protein
ENSG00000166228	34.9341	28.8536	-0.267449	0.495546	none	PCBD1	pterin-4 alpha-carbinolamine dehydratase 1
ENSG00000113391	4.50734	3.58746	-0.263662	0.495546	none	FAM172A	family with sequence similarity 172 member A
ENSG00000250091	0.723565	0.57742	-0.127829	0.495546	none	DNAH10OS
ENSG00000180190	0.570737	0.478941	-0.0868771	0.495546	none	TDRP	testis development related protein
ENSG00000163273	1.26927	1.21793	-0.0330116	0.495546	none	NPPC	natriuretic peptide C
ENSG00000260448	1.63565	1.70274	0.0362659	0.495546	none	LCMT1-AS1
ENSG00000038532	4.45276	2.53025	-0.627214	0.495888	none	CLEC16A	C-type lectin domain containing 16A
ENSG00000135968	8.86178	5.15266	-0.680639	0.495889	none	GCC2	GRIP and coiled-coil domain containing 2
ENSG00000253898	1.57744	0.650754	-0.642814	0.495889	none	LINC01419
ENSG00000145016	2.45328	1.6487	-0.382683	0.497279	none	RUBCN	rubicon autophagy regulator
ENSG00000167994	2.42555	1.32828	-0.55707	0.49746	none	RAB3IL1	RAB3A interacting protein like 1
ENSG00000105821	29.4849	21.7961	-0.41931	0.49746	none	DNAJC2	DnaJ heat shock protein family (Hsp40) member C2
ENSG00000118412	10.1171	5.11791	-0.861664	0.497793	none	CASP8AP2	caspase 8 associated protein 2
ENSG00000113369	4.46297	2.3609	-0.70084	0.497793	none	ARRDC3	arrestin domain containing 3
ENSG00000074047	1.46337	0.757626	-0.487005	0.497793	none	GLI2	GLI family zinc finger 2
ENSG00000122068	11.981	8.26691	-0.486247	0.497793	none	FYTTD1	forty-two-three domain containing 1
ENSG00000141577	3.81647	2.54865	-0.440707	0.497793	none	CEP131	centrosomal protein 131
ENSG00000164037	0.918088	0.415371	-0.438489	0.497793	none	SLC9B1	solute carrier family 9 member B1
ENSG00000133639	14.5645	10.8642	-0.39164	0.497793	none	BTG1	BTG anti-proliferation factor 1
ENSG00000233476	96.9485	75.4027	-0.358401	0.497793	none	EEF1A1P6	eukaryotic translation elongation factor 1 alpha 1 pseudogene 6
ENSG00000115128	303.041	237.615	-0.349584	0.497793	none	SF3B6	splicing factor 3b subunit 6
ENSG00000250182	10.0483	8.5397	-0.211806	0.497793	none	EEF1A1P13	eukaryotic translation elongation factor 1 alpha 1 pseudogene 13
ENSG00000261526	2.18099	1.77941	-0.194698	0.497793	none	-
ENSG00000103353	27.8794	19.5087	-0.49381	0.497876	none	UBFD1	ubiquitin family domain containing 1
ENSG00000119760	12.0109	8.69338	-0.42465	0.497876	none	SUPT7L	SPT7 like, STAGA complex subunit gamma
ENSG00000113558	18.5163	22.7812	0.28514	0.497876	none	SKP1	S-phase kinase associated protein 1
ENSG00000168781	4.1336	1.69731	-0.92845	0.497902	none	PPIP5K1	diphosphoinositol pentakisphosphate kinase 1
ENSG00000163945	2.34966	0.973313	-0.763396	0.497902	none	UVSSA	UV stimulated scaffold protein A
ENSG00000071655	23.9299	16.7209	-0.492429	0.497902	none	MBD3	methyl-CpG binding domain protein 3
ENSG00000116288	171.497	128.704	-0.411356	0.497902	none	PARK7	Parkinsonism associated deglycase
ENSG00000267244	0.554125	0.168856	-0.411005	0.497902	none	-
ENSG00000116171	23.847	20.7454	-0.192363	0.497902	none	SCP2	sterol carrier protein 2
ENSG00000272791	1.15507	1.12292	-0.0216856	0.497902	none	-
ENSG00000183935	0.956771	0.45729	-0.425187	0.498055	none	HTR7P1	5-hydroxytryptamine receptor 7 pseudogene 1
ENSG00000169371	18.5172	13.7277	-0.406211	0.498055	none	SNUPN	snurportin 1
ENSG00000168259	65.6185	48.4358	-0.430366	0.498325	none	DNAJC7	DnaJ heat shock protein family (Hsp40) member C7
ENSG00000214176	2.5622	1.0403	-0.803985	0.499372	none	PLEKHM1P1	pleckstrin homology and RUN domain containing M1 pseudogene 1
ENSG00000065518	126.293	97.0721	-0.376244	0.499372	none	NDUFB4	NADH:ubiquinone oxidoreductase subunit B4
ENSG00000117262	15.5555	8.85491	-0.748395	0.499432	none	GPR89A	G protein-coupled receptor 89A
ENSG00000249509	1.11023	1.25432	0.0952941	0.500772	none	NEUROG2-AS1
ENSG00000029993	52.7346	36.1921	-0.530856	0.500936	none	HMGB3	high mobility group box 3
ENSG00000132361	12.2347	7.02982	-0.720882	0.501318	none	CLUH	clustered mitochondria homolog
ENSG00000071994	48.4902	36.9063	-0.384707	0.501318	none	PDCD2	programmed cell death 2
ENSG00000023445	0.216524	0.0932417	-0.154153	0.501318	none	BIRC3	baculoviral IAP repeat containing 3
ENSG00000145642	1.57794	1.83422	0.136736	0.501318	none	SHISAL2B	shisa like 2B
ENSG00000186591	14.3574	8.09767	-0.755366	0.501448	none	UBE2H	ubiquitin conjugating enzyme E2 H
ENSG00000182004	67.4	51.6324	-0.378044	0.501798	none	SNRPE	small nuclear ribonucleoprotein polypeptide E
ENSG00000167978	85.4365	44.4108	-0.928606	0.501928	none	SRRM2	serine/arginine repetitive matrix 2
ENSG00000256223	2.44394	1.17598	-0.662395	0.501928	none	ZNF10	zinc finger protein 10
ENSG00000162627	24.6452	18.1558	-0.420907	0.502785	none	SNX7	sorting nexin 7
ENSG00000166797	51.8656	40.1568	-0.361198	0.503824	none	CIAO2A	cytosolic iron-sulfur assembly component 2A
ENSG00000103257	23.645	13.777	-0.737947	0.503881	none	SLC7A5	solute carrier family 7 member 5
ENSG00000182197	5.05474	2.85791	-0.650246	0.503881	none	EXT1	exostosin glycosyltransferase 1
ENSG00000279114	0.069994	0.0937763	0.031715	0.504707	none	-
[truncated: 14,309 more rows]

## Sheet: gTBEv5 vs. mCherry
Supplementary Data 5. Differential gene expression (DEG) results of RNA-seq data (gTBEv5 vs. mCherry).
gene_ID	Control_FPKM	Treat_FPKM	log2FC	FDR	DEG	Name	Function
ENSG00000259040	18.3935	0	-4.2775	3.34002e-24	down	BLOC1S5-TXNDC5	BLOC1S5-TXNDC5 readthrough (NMD candidate)
ENSG00000257390	0.560514	6.9549	2.34982	2.06613e-13	up	-
ENSG00000285839	0.195974	1.69876	1.17411	3.99695e-13	up	-
ENSG00000183718	9.05261	26.4783	1.45072	2.0191e-08	up	TRIM52	tripartite motif containing 52
ENSG00000233937	16.2459	9.99711	-0.649125	1.24246e-05	none	CTC-338M12.4
ENSG00000213742	2.7742	4.53747	0.553054	1.57695e-05	none	ZNF337-AS1
ENSG00000249624	0.206448	1.37085	0.974639	1.57695e-05	none	-
ENSG00000248751	0.599234	0.0492247	-0.608057	0.000278875	none	-
ENSG00000205323	95.9099	74.8661	-0.353189	0.00167176	none	SARNP	SAP domain containing ribonucleoprotein
ENSG00000278592	0.814986	4.41696	1.57752	0.00263942	up	-
ENSG00000125462	2.02521	3.48102	0.566792	0.028189	none	MIR9-1HG
ENSG00000243414	0.14526	1.28719	0.997899	0.035076	none	TICAM2	toll like receptor adaptor molecule 2
ENSG00000125954	1.86663	0.602218	-0.839284	0.035076	none	CHURC1-FNTB	CHURC1-FNTB readthrough
ENSG00000157734	2.87617	1.54123	-0.609105	0.0759884	none	SNX22	sorting nexin 22
ENSG00000253667	0.372687	0.819252	0.406343	0.131116	none	-
ENSG00000283674	1.67243	2.55866	0.413182	0.39863	none	-
ENSG00000186976	0.881112	0.480895	-0.345116	0.403026	none	EFCAB6	EF-hand calcium binding domain 6
ENSG00000251201	5.00106	3.39183	-0.450395	0.471382	none	TMED7-TICAM2	TMED7-TICAM2 readthrough
ENSG00000259820	5.81483	7.53903	0.325395	0.473671	none	-
ENSG00000172780	1.41264	0.315623	-0.874865	0.473671	none	RAB43	RAB43, member RAS oncogene family
ENSG00000288271	2.59476	4.03986	0.487488	0.478269	none	-
ENSG00000106635	12.7297	10.3079	-0.279963	0.518962	none	BCL7B	BAF chromatin remodeling complex subunit BCL7B
ENSG00000230409	10.7896	16.8619	0.599373	0.597397	none	TCEA1P2	transcription elongation factor A1 pseudogene 2
ENSG00000204149	7.96362	10.6284	0.375501	0.674788	none	AGAP6	ArfGAP with GTPase domain, ankyrin repeat and PH domain 6
ENSG00000224660	1.25943	1.6981	0.255982	0.74541	none	SH3BP5-AS1
ENSG00000283128	1.33858	2.00654	0.362473	0.74541	none	-
ENSG00000205236	1.89295	3.14332	0.518243	0.74541	none	-
ENSG00000212664	5.85233	3.45329	-0.621722	0.74541	none	-
ENSG00000287542	0.0722543	0.263976	0.237322	0.74541	none	-	NCBI gene (formerly Entrezgene);Acc:8916]
ENSG00000100413	9.50432	8.73406	-0.10987	0.753103	none	POLR3H	RNA polymerase III subunit H
ENSG00000143819	20.4555	17.2321	-0.234867	0.753103	none	EPHX1	epoxide hydrolase 1
ENSG00000261553	1.76808	1.34038	-0.242139	0.753103	none	-
ENSG00000198369	4.75725	4.00441	-0.202181	0.753103	none	SPRED2	sprouty related EVH1 domain containing 2
ENSG00000188517	2.81407	3.66948	0.291931	0.758402	none	COL25A1	collagen type XXV alpha 1 chain
ENSG00000173801	8.86898	7.14418	-0.277132	0.76315	none	JUP	junction plakoglobin
ENSG00000284292	5.06819	0.177077	-2.36606	0.76315	none	-
ENSG00000228797	2.97424	1.09891	-0.921035	0.790235	none	FAM207BP	family with sequence similarity 207 member B, pseudogene
ENSG00000185710	2.31761	1.33108	-0.509145	0.790235	none	SMG1P4	SMG1 pseudogene 4
ENSG00000241697	8.96836	12.3869	0.425397	0.790235	none	TMEFF1	transmembrane protein with EGF like and two follistatin like domains 1
ENSG00000229807	610.003	751.582	0.300668	0.790235	none	XIST
ENSG00000166436	1.74296	2.54835	0.371414	0.790235	none	TRIM66	tripartite motif containing 66
ENSG00000110719	1.12179	2.26607	0.622273	0.834509	none	TCIRG1	T cell immune regulator 1, ATPase H+ transporting V0 subunit a3
ENSG00000112234	4.33268	5.26002	0.231306	0.865224	none	FBXL4	F-box and leucine rich repeat protein 4
ENSG00000100031	1.62243	0.915227	-0.453391	0.887638	none	GGT1	gamma-glutamyltransferase 1
ENSG00000241962	1.3967	0.618423	-0.566463	0.906647	none	-
ENSG00000139679	1.16745	1.88727	0.413707	0.931743	none	LPAR6	lysophosphatidic acid receptor 6
ENSG00000171621	1.83332	1.11275	-0.423373	0.931743	none	SPSB1	splA/ryanodine receptor domain and SOCS box containing 1
ENSG00000284471	0.116171	0.272182	0.188747	0.967528	none	-
ENSG00000048342	3.56818	2.84574	-0.248357	0.997289	none	CC2D2A	coiled-coil and C2 domain containing 2A
ENSG00000173545	15.1351	12.5015	-0.257087	0.999941	none	ZNF622	zinc finger protein 622
ENSG00000211459	3139.53	2584.77	-0.280412	0.999941	none	MT-RNR1
ENSG00000180104	12.4807	11.429	-0.117185	0.999941	none	EXOC3	exocyst complex component 3
ENSG00000136895	5.47637	6.63322	0.237106	0.999941	none	GARNL3	GTPase activating Rap/RanGAP domain like 3
ENSG00000128253	0.397526	1.02935	0.538143	0.999941	none	RFPL2	ret finger protein like 2
ENSG00000286071	0.033854	0.101297	0.0911711	0.999941	none	-
ENSG00000233762	26.4883	20.8235	-0.332934	0.999941	none	RPS15P4	ribosomal protein S15 pseudogene 4
ENSG00000205359	0.619197	1.08996	0.368194	0.999941	none	SLCO6A1	solute carrier organic anion transporter family member 6A1
ENSG00000224114	92.6766	76.7318	-0.269184	0.999941	none	-
ENSG00000239264	68.1903	86.7461	0.342764	0.999941	none	TXNDC5	thioredoxin domain containing 5
ENSG00000224687	0.328747	0.68315	0.341098	0.999941	none	RASAL2-AS1
ENSG00000064687	1.56373	1.99517	0.224391	0.999941	none	ABCA7	ATP binding cassette subfamily A member 7
ENSG00000239857	12.9738	11.6142	-0.147669	0.999941	none	GET4	guided entry of tail-anchored proteins factor 4
ENSG00000056277	8.27854	9.98204	0.243175	0.999941	none	ZNF280C	zinc finger protein 280C
ENSG00000244879	7.68809	9.33787	0.250829	0.999941	none	GABPB1-AS1
ENSG00000270069	14.9141	19.3192	0.352534	0.999941	none	MIR222HG
ENSG00000131400	0.647698	1.10171	0.351112	0.999941	none	NAPSA	napsin A aspartic peptidase
ENSG00000280734	0.448409	0.957356	0.434437	0.999941	none	LINC01232
ENSG00000141499	9.91092	7.94435	-0.286724	0.999941	none	WRAP53	WD repeat containing antisense to TP53
ENSG00000153006	7.79067	9.11178	0.201991	0.999941	none	SREK1IP1	SREK1 interacting protein 1
ENSG00000140990	129.335	114.377	-0.175873	0.999941	none	NDUFB10	NADH:ubiquinone oxidoreductase subunit B10
ENSG00000271614	0.148509	0.322043	0.203007	0.999941	none	ATP2B1-AS1
ENSG00000230551	7.92729	10.2677	0.335903	0.999941	none	-
ENSG00000157214	3.18653	3.93839	0.238286	0.999941	none	STEAP2	STEAP2 metalloreductase
ENSG00000170190	0.194389	0.481105	0.310401	0.999941	none	SLC16A5	solute carrier family 16 member 5
ENSG00000132485	85.3614	103.566	0.275949	0.999941	none	ZRANB2	zinc finger RANBP2-type containing 2
ENSG00000198520	0.297467	0.792329	0.466138	0.999941	none	ARMH1	armadillo like helical domain containing 1
ENSG00000281181	1250.8	764.449	-0.709628	0.999941	none	-
ENSG00000143315	5.22802	6.32379	0.233818	0.999941	none	PIGM	phosphatidylinositol glycan anchor biosynthesis class M
ENSG00000080166	0.203359	0.416406	0.235168	0.999941	none	DCT	dopachrome tautomerase
ENSG00000286522	1.85191	0.815895	-0.651246	0.999941	none	H3C2	H3 clustered histone 2
ENSG00000171169	3.9171	2.87939	-0.341978	0.999941	none	NAIF1	nuclear apoptosis inducing factor 1
ENSG00000158955	0.0937683	0.223724	0.161971	0.999941	none	WNT9B	Wnt family member 9B
ENSG00000260566	0.481059	0.205495	-0.297003	0.999941	none	-
ENSG00000121005	2.11684	2.72877	0.258615	0.999941	none	CRISPLD1	cysteine rich secretory protein LCCL domain containing 1
ENSG00000188599	4.07612	2.69258	-0.459099	0.999941	none	NPIPP1	nuclear pore complex interacting protein pseudogene 1
ENSG00000133124	98.7957	114.54	0.211339	0.999941	none	IRS4	insulin receptor substrate 4
ENSG00000122705	89.2797	78.6484	-0.180756	0.999941	none	CLTA	clathrin light chain A
ENSG00000108799	11.7556	15.7559	0.39354	0.999941	none	EZH1	enhancer of zeste 1 polycomb repressive complex 2 subunit
ENSG00000283486	4.0788	5.7351	0.407209	0.999941	none	FAM95C	family with sequence similarity 95 member C
ENSG00000196418	1.91498	2.43	0.234724	0.999941	none	ZNF124	zinc finger protein 124
ENSG00000204899	44.3606	53.0146	0.25191	0.999941	none	MZT1	mitotic spindle organizing protein 1
ENSG00000225793	0.350419	0.728631	0.356223	0.999941	none	TMEM30A-DT
ENSG00000279342	0.726537	1.0179	0.224971	0.999941	none	-
ENSG00000181722	0.964776	1.12213	0.111151	0.999941	none	ZBTB20	zinc finger and BTB domain containing 20
ENSG00000188687	1.1344	1.84584	0.415023	0.999941	none	SLC4A5	solute carrier family 4 member 5
ENSG00000266967	27.4386	19.6584	-0.461125	0.999941	none	AARSD1	alanyl-tRNA synthetase domain containing 1
ENSG00000279689	0.548321	1.02539	0.387498	0.999941	none	-
ENSG00000180730	3.6443	4.72536	0.301905	0.999941	none	SHISA2	shisa family member 2
ENSG00000243716	28.6078	33.9756	0.240372	0.999941	none	NPIPB5	nuclear pore complex interacting protein family member B5
ENSG00000185043	27.603	23.4219	-0.227989	0.999941	none	CIB1	calcium and integrin binding 1
ENSG00000226562	4.33662	6.07296	0.406387	0.999941	none	CYP4F26P
ENSG00000104679	14.7725	12.7533	-0.197636	0.999941	none	R3HCC1	R3H domain and coiled-coil containing 1
ENSG00000156639	18.8343	15.8957	-0.23134	0.999941	none	ZFAND3	zinc finger AN1-type containing 3
ENSG00000278811	1.12945	1.6077	0.2923	0.999941	none	LINC00624
ENSG00000099308	1.93484	2.47209	0.242526	0.999941	none	MAST3	microtubule associated serine/threonine kinase 3
ENSG00000159788	3.5255	4.01158	0.147187	0.999941	none	RGS12	regulator of G protein signaling 12
ENSG00000164323	10.7742	12.8249	0.231639	0.999941	none	CFAP97	cilia and flagella associated protein 97
ENSG00000254469	2.63581	3.45852	0.294289	0.999941	none	-
ENSG00000102878	2.13046	2.85847	0.301652	0.999941	none	HSF4	heat shock transcription factor 4
ENSG00000178695	34.0627	40.7873	0.253127	0.999941	none	KCTD12	potassium channel tetramerization domain containing 12
ENSG00000160539	0.86571	1.44964	0.392842	0.999941	none	PLPP7	phospholipid phosphatase 7 (inactive)
ENSG00000204623	2.82027	3.56778	0.257817	0.999941	none	ZNRD1ASP	zinc ribbon domain containing 1 antisense, pseudogene
ENSG00000047188	12.784	14.5146	0.170631	0.999941	none	YTHDC2	YTH domain containing 2
ENSG00000066230	1.62677	1.06507	-0.347097	0.999941	none	SLC9A3	solute carrier family 9 member A3
ENSG00000080200	3.49447	2.98308	-0.174266	0.999941	none	CRYBG3	crystallin beta-gamma domain containing 3
ENSG00000165502	114.287	102.127	-0.160807	0.999941	none	RPL36AL	ribosomal protein L36a like
ENSG00000087884	16.4167	12.4887	-0.36872	0.999941	none	AAMDC	adipogenesis associated Mth938 domain containing
ENSG00000115363	0.689805	1.0602	0.28593	0.999941	none	EVA1A	eva-1 homolog A, regulator of programmed cell death
ENSG00000131503	19.4888	17.4808	-0.148811	0.999941	none	ANKHD1	ankyrin repeat and KH domain containing 1
ENSG00000214029	2.29645	2.81357	0.210229	0.999941	none	ZNF891	zinc finger protein 891
ENSG00000187801	2.04959	2.83297	0.329849	0.999941	none	ZFP69B	ZFP69 zinc finger protein B
ENSG00000130707	36.2176	32.2185	-0.163999	0.999941	none	ASS1	argininosuccinate synthase 1
ENSG00000179240	3.14597	3.90552	0.242699	0.999941	none	GVQW3	GVQW motif containing 3
ENSG00000171970	4.02236	3.04793	-0.311179	0.999941	none	ZNF57	zinc finger protein 57
ENSG00000281383	639.058	399.011	-0.678164	0.999941	none	-
ENSG00000156925	10.2212	12.2505	0.239818	0.999941	none	ZIC3	Zic family member 3
ENSG00000106245	52.4242	45.2302	-0.208656	0.999941	none	BUD31	BUD31 homolog
ENSG00000221838	2.73765	2.9746	0.0886762	0.999941	none	AP4M1	adaptor related protein complex 4 subunit mu 1
ENSG00000165997	16.1287	19.1421	0.2338	0.999941	none	ARL5B	ADP ribosylation factor like GTPase 5B
ENSG00000081052	0.216332	0.359344	0.160373	0.999941	none	COL4A4	collagen type IV alpha 4 chain
ENSG00000104343	4.69923	5.26993	0.137684	0.999941	none	UBE2W	ubiquitin conjugating enzyme E2 W
ENSG00000274292	0.340522	0.619278	0.272555	0.999941	none	-
ENSG00000280614	1150.52	710.324	-0.694959	0.999941	none	-
ENSG00000270933	1.9948	3.31734	0.527682	0.999941	none	-
ENSG00000286070	0.750212	1.9034	0.730212	0.999941	none	-
ENSG00000280800	1045.25	653.626	-0.67648	0.999941	none	-
ENSG00000266714	0.756704	1.02719	0.20661	0.999941	none	MYO15B	myosin XVB
ENSG00000177807	0.236731	0.122641	-0.139635	0.999941	none	KCNJ10	potassium inwardly rectifying channel subfamily J member 10
ENSG00000106123	0.209959	0.121508	-0.109518	0.999941	none	EPHB6	EPH receptor B6
ENSG00000212864	1.82383	1.09395	-0.431428	0.999941	none	RNF208	ring finger protein 208
ENSG00000189007	11.4475	13.9958	0.268709	0.999941	none	ADAT2	adenosine deaminase tRNA specific 2
ENSG00000250299	1.35841	0.667381	-0.500231	0.999941	none	MRPS31P4	mitochondrial ribosomal protein S31 pseudogene 4
ENSG00000267260	1.68874	2.35347	0.318721	0.999941	none	-
ENSG00000268575	3.33462	2.28467	-0.40016	0.999941	none	-
ENSG00000223960	4.97128	6.08966	0.247678	0.999941	none	CHROMR
ENSG00000196689	1.4113	1.90888	0.270654	0.999941	none	TRPV1	transient receptor potential cation channel subfamily V member 1
ENSG00000113448	3.9863	3.77366	-0.0628752	0.999941	none	PDE4D	phosphodiesterase 4D
ENSG00000147180	19.1948	23.2087	0.261542	0.999941	none	ZNF711	zinc finger protein 711
ENSG00000285547	0.387928	0.971166	0.506117	0.999941	none	-
ENSG00000175886	8.71828	6.59065	-0.356478	0.999941	none	RPL7AP66	ribosomal protein L7a pseudogene 66
ENSG00000090975	1.17448	1.54606	0.227593	0.999941	none	PITPNM2	phosphatidylinositol transfer protein membrane associated 2
ENSG00000112137	0.854656	1.39887	0.371205	0.999941	none	PHACTR1	phosphatase and actin regulator 1
ENSG00000203727	1.79103	2.27978	0.232802	0.999941	none	SAMD5	sterile alpha motif domain containing 5
ENSG00000204681	9.04151	11.2658	0.288661	0.999941	none	GABBR1	gamma-aminobutyric acid type B receptor subunit 1
ENSG00000240682	15.9137	13.1546	-0.256929	0.999941	none	ISY1	ISY1 splicing factor homolog
ENSG00000263884	0.230031	0.52159	0.306885	0.999941	none	THOC1-DT
ENSG00000275764	4.3383	5.74759	0.337992	0.999941	none	-
ENSG00000254860	1.48769	2.09775	0.316413	0.999941	none	TMEM9B-AS1
ENSG00000008382	5.50767	4.41844	-0.264265	0.999941	none	MPND	MPN domain containing
ENSG00000127241	0.082556	0.229581	0.183726	0.999941	none	MASP1	mannan binding lectin serine peptidase 1
ENSG00000243207	0	0.839488	0.879304	0.999941	none	PPAN-P2RY11	PPAN-P2RY11 readthrough
ENSG00000254560	5.19242	3.62818	-0.420058	0.999941	none	BBOX1-AS1
ENSG00000283900	0.557807	3.4355	1.50958	0.999941	none	TPTEP2-CSNK1E	TPTEP2-CSNK1E readthrough
ENSG00000180211	3.28774	1.91032	-0.55904	0.999941	none	-
ENSG00000105732	3.39016	2.84838	-0.190021	0.999941	none	ZNF574	zinc finger protein 574
ENSG00000174151	1.71676	1.96029	0.123855	0.999941	none	CYB561D1	cytochrome b561 family member D1
ENSG00000130304	1.35023	1.78443	0.244584	0.999941	none	SLC27A1	solute carrier family 27 member 1
ENSG00000272578	2.68476	3.24894	0.205532	0.999941	none	-
ENSG00000237522	1.12771	1.79414	0.3931	0.999941	none	NONOP2	non-POU domain containing, octamer-binding pseudogene 2
ENSG00000280353	0.380632	0.754323	0.345586	0.999941	none	-
ENSG00000227885	0.72165	1.23214	0.374637	0.999941	none	-
ENSG00000214336	2.50889	1.96715	-0.241934	0.999941	none	FOXI3	forkhead box I3
ENSG00000231764	0.716599	0.864545	0.119271	0.999941	none	DLX6-AS1
ENSG00000183148	0.293625	0.121755	-0.205662	0.999941	none	ANKRD20A2P	ankyrin repeat domain 20 family member A2, pseudogene
ENSG00000247735	1.78382	2.49175	0.326885	0.999941	none	-
ENSG00000166479	10.4655	12.6755	0.254301	0.999941	none	TMX3	thioredoxin related transmembrane protein 3
ENSG00000197119	5.72276	6.9914	0.249394	0.999941	none	SLC25A29	solute carrier family 25 member 29
ENSG00000228486	4.21545	5.99248	0.423013	0.999941	none	C2orf92	chromosome 2 open reading frame 92
ENSG00000108018	0.301858	0.487973	0.192777	0.999941	none	SORCS1	sortilin related VPS10 domain containing receptor 1
ENSG00000278828	1.60048	0.983832	-0.390489	0.999941	none	H3C10	H3 clustered histone 10
ENSG00000089335	12.4547	14.4677	0.201154	0.999941	none	ZNF302	zinc finger protein 302
ENSG00000205464	2.86715	3.60613	0.252284	0.999941	none	ATP6AP1L	ATPase H+ transporting accessory protein 1 like
ENSG00000250644	0.586895	0.271895	-0.319227	0.999941	none	-
ENSG00000267104	0.304424	0.731411	0.408536	0.999941	none	TBC1D3P1-DHX40P1
ENSG00000232611	3.01064	4.01738	0.323102	0.999941	none	-
ENSG00000203685	1.18008	1.63684	0.274432	0.999941	none	STUM	stum, mechanosensory transduction mediator homolog
ENSG00000276023	22.278	18.5514	-0.251693	0.999941	none	DUSP14	dual specificity phosphatase 14
ENSG00000270055	2.93656	4.00552	0.346584	0.999941	none	-
ENSG00000154188	0.71998	1.08434	0.277199	0.999941	none	ANGPT1	angiopoietin 1
ENSG00000167996	311.61	292.324	-0.0918675	0.999941	none	FTH1	ferritin heavy chain 1
ENSG00000165169	14.588	17.1499	0.219527	0.999941	none	DYNLT3	dynein light chain Tctex-type 3
ENSG00000133466	4.26599	5.50063	0.303875	0.999941	none	C1QTNF6	C1q and TNF related 6
ENSG00000268713	0.085561	0.883749	0.795166	0.999941	none	-
ENSG00000099246	14.505	16.1337	0.144105	0.999941	none	RAB18	RAB18, member RAS oncogene family
ENSG00000235706	6.63972	7.20682	0.103304	0.999941	none	DICER1-AS1
ENSG00000111711	18.1783	21.2757	0.215995	0.999941	none	GOLT1B	golgi transport 1B
ENSG00000246451	6.09607	7.98643	0.340727	0.999941	none	-
ENSG00000145416	1.02809	1.42657	0.258794	0.999941	none	MARCHF1	membrane associated ring-CH-type finger 1
ENSG00000183873	1.11524	1.21149	0.0642	0.999941	none	SCN5A	sodium voltage-gated channel alpha subunit 5
ENSG00000173867	2.3349	1.89786	-0.202657	0.999941	none	-
ENSG00000154832	9.07437	8.10407	-0.146106	0.999941	none	CXXC1	CXXC finger protein 1
ENSG00000288473	2.83364	3.94475	0.367184	0.999941	none	-
ENSG00000188729	1.48846	1.94599	0.243503	0.999941	none	OSTN	osteocrin
ENSG00000196739	5.07429	6.40647	0.286071	0.999941	none	COL27A1	collagen type XXVII alpha 1 chain
ENSG00000152558	48.2328	55.37	0.195306	0.999941	none	TMEM123	transmembrane protein 123
ENSG00000244513	1.70566	3.31276	0.67263	0.999941	none	-
ENSG00000237883	2.16752	3.48843	0.502855	0.999941	none	DGUOK-AS1
ENSG00000132334	0.105385	0.211156	0.131836	0.999941	none	PTPRE	protein tyrosine phosphatase receptor type E
ENSG00000152620	11.4391	13.2709	0.198197	0.999941	none	NADK2	NAD kinase 2, mitochondrial
ENSG00000139631	4.91481	6.29199	0.301981	0.999941	none	CSAD	cysteine sulfinic acid decarboxylase
ENSG00000095587	0.251987	0.429519	0.19131	0.999941	none	TLL2	tolloid like 2
ENSG00000180881	2.32051	3.22611	0.347925	0.999941	none	CAPS2	calcyphosine 2
ENSG00000262691	1.08685	1.58956	0.311379	0.999941	none	-
ENSG00000144649	0.907229	0.655901	-0.203862	0.999941	none	GASK1A	golgi associated kinase 1A
ENSG00000213468	8.65218	11.0016	0.314294	0.999941	none	FIRRE
ENSG00000148339	6.42404	5.28647	-0.239955	0.999941	none	SLC25A25	solute carrier family 25 member 25
ENSG00000119900	6.95024	8.19261	0.209476	0.999941	none	OGFRL1	opioid growth factor receptor like 1
ENSG00000052723	17.6802	20.5159	0.203892	0.999941	none	SIKE1	suppressor of IKBKE 1
ENSG00000143226	0.36484	0.858051	0.445058	0.999941	none	FCGR2A	Fc fragment of IgG receptor IIa
ENSG00000175344	3.34263	4.12863	0.240003	0.999941	none	CHRNA7	cholinergic receptor nicotinic alpha 7 subunit
ENSG00000170667	1.40903	1.78879	0.211186	0.999941	none	RASA4B	RAS p21 protein activator 4B
ENSG00000224905	1.52119	2.15563	0.323822	0.999941	none	-
ENSG00000128872	2.93527	3.66449	0.245258	0.999941	none	TMOD2	tropomodulin 2
ENSG00000196776	11.8048	13.5055	0.179906	0.999941	none	CD47	CD47 molecule
ENSG00000251474	9.73778	11.3069	0.196774	0.999941	none	RPL32P3	ribosomal protein L32 pseudogene 3
ENSG00000218739	23.351	27.4466	0.224276	0.999941	none	CEBPZOS	CEBPZ opposite strand
ENSG00000163281	6.96077	8.33615	0.22992	0.999941	none	GNPDA2	glucosamine-6-phosphate deaminase 2
ENSG00000283293	17.1308	11.3258	-0.556759	0.999941	none	RN7SK
ENSG00000101084	60.2127	53.7476	-0.161034	0.999941	none	RAB5IF	RAB5 interacting factor
ENSG00000132305	46.7813	42.7775	-0.126256	0.999941	none	IMMT	inner membrane mitochondrial protein
ENSG00000111057	23.7618	20.8792	-0.178558	0.999941	none	KRT18	keratin 18
ENSG00000174021	69.7562	63.2892	-0.138282	0.999941	none	GNG5	G protein subunit gamma 5
ENSG00000167657	10.9344	9.85876	-0.136263	0.999941	none	DAPK3	death associated protein kinase 3
ENSG00000256966	1.20216	0.351948	-0.703879	0.999941	none	-
ENSG00000100280	20.7951	18.362	-0.170781	0.999941	none	AP1B1	adaptor related protein complex 1 subunit beta 1
ENSG00000182287	27.5947	33.7138	0.27976	0.999941	none	AP1S2	adaptor related protein complex 1 subunit sigma 2
ENSG00000234678	1.98305	2.13167	0.0701438	0.999941	none	ELF3-AS1
ENSG00000185561	1.74685	2.19078	0.216133	0.999941	none	TLCD2	TLC domain containing 2
ENSG00000214940	5.35394	3.3895	-0.533595	0.999941	none	NPIPA8	nuclear pore complex interacting protein family member A8
ENSG00000173559	3.40923	4.09432	0.208362	0.999941	none	NABP1	nucleic acid binding protein 1
ENSG00000272540	0.578903	1.54261	0.687388	0.999941	none	-
ENSG00000244115	5.92459	8.81816	0.503724	0.999941	none	DNAJC25-GNG10	DNAJC25-GNG10 readthrough
ENSG00000129566	2.34936	2.81464	0.187658	0.999941	none	TEP1	telomerase associated protein 1
ENSG00000100330	6.63433	5.94805	-0.135893	0.999941	none	MTMR3	myotubularin related protein 3
ENSG00000128609	26.3546	30.2175	0.190575	0.999941	none	NDUFA5	NADH:ubiquinone oxidoreductase subunit A5
ENSG00000139350	12.9043	16.0631	0.295345	0.999941	none	NEDD1	NEDD1 gamma-tubulin ring complex targeting factor
ENSG00000215251	10.2125	8.94101	-0.173644	0.999941	none	FASTKD5	FAST kinase domains 5
ENSG00000287022	0.36941	0.091147	-0.327709	0.999941	none	-
ENSG00000185946	12.2878	14.565	0.228207	0.999941	none	RNPC3	RNA binding region (RNP1, RRM) containing 3
ENSG00000179094	4.86055	4.1212	-0.194552	0.999941	none	PER1	period circadian regulator 1
ENSG00000182117	111.396	100.723	-0.143939	0.999941	none	NOP10	NOP10 ribonucleoprotein
ENSG00000165995	1.5916	1.69143	0.0545311	0.999941	none	CACNB2	calcium voltage-gated channel auxiliary subunit beta 2
ENSG00000136960	2.26278	1.83177	-0.204396	0.999941	none	ENPP2	ectonucleotide pyrophosphatase/phosphodiesterase 2
ENSG00000183340	6.69409	8.11089	0.24384	0.999941	none	JRKL	JRK like
ENSG00000105583	40.3805	33.2962	-0.270904	0.999941	none	WDR83OS	WD repeat domain 83 opposite strand
ENSG00000172115	54.6234	61.4092	0.166067	0.999941	none	CYCS	cytochrome c, somatic
ENSG00000238197	2.46775	3.53908	0.3884	0.999941	none	PAXBP1-AS1
ENSG00000125337	0.866169	0.466299	-0.3479	0.999941	none	KIF25	kinesin family member 25
ENSG00000102349	0.788873	1.01819	0.174009	0.999941	none	KLF8	Kruppel like factor 8
ENSG00000022976	4.83555	5.76125	0.212421	0.999941	none	ZNF839	zinc finger protein 839
ENSG00000233237	1.91593	2.28773	0.173135	0.999941	none	LINC00472
ENSG00000147853	15.7272	18.3109	0.207219	0.999941	none	AK3	adenylate kinase 3
ENSG00000182224	4.40067	5.69	0.308867	0.999941	none	CYB5D1	cytochrome b5 domain containing 1
ENSG00000178026	2.39969	3.11603	0.275851	0.999941	none	LRRC75B	leucine rich repeat containing 75B
ENSG00000089685	85.7663	79.2858	-0.11199	0.999941	none	BIRC5	baculoviral IAP repeat containing 5
ENSG00000256542	0.23848	0.430747	0.208198	0.999941	none	-
ENSG00000132823	21.9948	19.7504	-0.148173	0.999941	none	OSER1	oxidative stress responsive serine rich 1
ENSG00000197885	7.95767	9.43678	0.220481	0.999941	none	NKIRAS1	NFKB inhibitor interacting Ras like 1
ENSG00000162980	11.3745	13.7893	0.257179	0.999941	none	ARL5A	ADP ribosylation factor like GTPase 5A
ENSG00000172340	28.6854	32.7356	0.184521	0.999941	none	SUCLG2	succinate-CoA ligase GDP-forming subunit beta
ENSG00000173812	182.873	174.642	-0.0660751	0.999941	none	EIF1	eukaryotic translation initiation factor 1
ENSG00000159445	10.3616	12.8603	0.286787	0.999941	none	THEM4	thioesterase superfamily member 4
ENSG00000197872	0.348239	0.544378	0.195949	0.999941	none	CYRIA	CYFIP related Rac1 interactor A
ENSG00000160789	15.5047	13.5095	-0.185877	0.999941	none	LMNA	lamin A/C
ENSG00000286699	1.76056	2.39592	0.298837	0.999941	none	-
ENSG00000087085	0.887473	0.686216	-0.162667	0.999941	none	ACHE	acetylcholinesterase (Cartwright blood group)
ENSG00000105248	10.5351	8.91639	-0.218142	0.999941	none	YJU2	YJU2 splicing factor homolog
ENSG00000228544	2.53734	3.36715	0.304028	0.999941	none	CCDC183-AS1
ENSG00000273432	0.481006	0.217173	-0.283043	0.999941	none	-
ENSG00000129048	1.26431	1.78758	0.299946	0.999941	none	ACKR4	atypical chemokine receptor 4
ENSG00000166788	42.195	39.7063	-0.0856119	0.999941	none	SAAL1	serum amyloid A like 1
ENSG00000232860	0.474241	0.23009	-0.261209	0.999941	none	SMG7-AS1
ENSG00000204172	13.8547	16.8896	0.268204	0.999941	none	AGAP9	ArfGAP with GTPase domain, ankyrin repeat and PH domain 9
ENSG00000125733	29.6409	27.3256	-0.113351	0.999941	none	TRIP10	thyroid hormone receptor interactor 10
ENSG00000273449	0.840399	1.50593	0.445328	0.999941	none	-
ENSG00000135317	9.28221	10.3192	0.138624	0.999941	none	SNX14	sorting nexin 14
ENSG00000175711	1.73692	2.27964	0.260984	0.999941	none	B3GNTL1	UDP-GlcNAc:betaGal beta-1,3-N-acetylglucosaminyltransferase like 1
ENSG00000125355	4.45187	5.15216	0.174342	0.999941	none	TMEM255A	transmembrane protein 255A
ENSG00000022840	39.232	36.0453	-0.11905	0.999941	none	RNF10	ring finger protein 10
ENSG00000164002	2.53493	2.09247	-0.19292	0.999941	none	EXO5	exonuclease 5
ENSG00000086300	8.27268	10.1883	0.270932	0.999941	none	SNX10	sorting nexin 10
ENSG00000130818	2.50203	2.8892	0.15128	0.999941	none	ZNF426	zinc finger protein 426
ENSG00000223803	12.2513	9.49058	-0.337036	0.999941	none	RPS20P14	ribosomal protein S20 pseudogene 14
ENSG00000180044	1.11494	1.52721	0.256928	0.999941	none	C3orf80	chromosome 3 open reading frame 80
ENSG00000234857	8.91713	6.94283	-0.320269	0.999941	none	HNRNPUL2-BSCL2	HNRNPUL2-BSCL2 readthrough (NMD candidate)
ENSG00000140853	0.336592	0.506561	0.1727	0.999941	none	NLRC5	NLR family CARD domain containing 5
ENSG00000072401	6.98821	9.10215	0.338719	0.999941	none	UBE2D1	ubiquitin conjugating enzyme E2 D1
ENSG00000101997	5.74338	4.82344	-0.2116	0.999941	none	CCDC22	coiled-coil domain containing 22
ENSG00000242299	63.4713	54.9386	-0.204813	0.999941	none	-
ENSG00000180992	41.6856	36.136	-0.20093	0.999941	none	MRPL14	mitochondrial ribosomal protein L14
ENSG00000105849	19.5593	22.5082	0.193377	0.999941	none	POLR1F	RNA polymerase I subunit F
ENSG00000247627	5.67981	4.45184	-0.293064	0.999941	none	MTND4P12	MT-ND4 pseudogene 12
ENSG00000027847	6.28607	5.38682	-0.190043	0.999941	none	B4GALT7	beta-1,4-galactosyltransferase 7
ENSG00000148335	28.2483	27.8338	-0.0205927	0.999941	none	NTMT1	N-terminal Xaa-Pro-Lys N-methyltransferase 1
ENSG00000189252	0.517506	1.21275	0.544139	0.999941	none	SPANXN3	SPANX family member N3
ENSG00000272335	4.10494	5.11449	0.260339	0.999941	none	-
ENSG00000274849	1.12077	2.10852	0.551637	0.999941	none	-
ENSG00000177034	10.9274	12.6964	0.199513	0.999941	none	MTX3	metaxin 3
ENSG00000183172	12.9742	11.307	-0.183284	0.999941	none	SMDT1	single-pass membrane protein with aspartate rich tail 1
ENSG00000138835	1.79561	1.20252	-0.344009	0.999941	none	RGS3	regulator of G protein signaling 3
ENSG00000177576	1.89828	1.46404	-0.234171	0.999941	none	C18orf32	chromosome 18 open reading frame 32
ENSG00000198205	1.19952	1.58042	0.230415	0.999941	none	ZXDA	zinc finger X-linked duplicated A
ENSG00000285427	0	0.553376	0.635407	0.999941	none	SOD2-OT1
ENSG00000105204	3.68718	2.63432	-0.367033	0.999941	none	DYRK1B	dual specificity tyrosine phosphorylation regulated kinase 1B
ENSG00000117281	0.60458	0.478268	-0.118288	0.999941	none	CD160	CD160 molecule
ENSG00000278233	8.65889	5.28419	-0.62013	0.999941	none	RNA5-8SN2
ENSG00000115271	4.22319	5.75622	0.371286	0.999941	none	GCA	grancalcin
ENSG00000100284	6.92882	5.97047	-0.18585	0.999941	none	TOM1	target of myb1 membrane trafficking protein
ENSG00000120254	28.9806	26.8914	-0.104208	0.999941	none	MTHFD1L	methylenetetrahydrofolate dehydrogenase (NADP+ dependent) 1 like
ENSG00000281404	0.35258	0.612415	0.253509	0.999941	none	LINC01176
ENSG00000122042	5.93178	7.09623	0.224024	0.999941	none	UBL3	ubiquitin like 3
ENSG00000134042	0.095483	0.182729	0.110552	0.999941	none	MRO	maestro
ENSG00000106948	0.961725	0.943735	-0.0132918	0.999941	none	AKNA	AT-hook transcription factor
ENSG00000181418	1.05497	0.809193	-0.183772	0.999941	none	DDN	dendrin
ENSG00000135837	6.06141	5.15609	-0.19794	0.999941	none	CEP350	centrosomal protein 350
ENSG00000184110	87.8365	78.3398	-0.163108	0.999941	none	EIF3C	eukaryotic translation initiation factor 3 subunit C
ENSG00000229119	100.879	87.992	-0.195114	0.999941	none	-
ENSG00000143493	20.6679	17.592	-0.220876	0.999941	none	INTS7	integrator complex subunit 7
ENSG00000154548	5.90157	6.8033	0.177161	0.999941	none	SRSF12	serine and arginine rich splicing factor 12
ENSG00000136271	38.567	33.9308	-0.179796	0.999941	none	DDX56	DEAD-box helicase 56
ENSG00000269984	1.24953	1.87346	0.353165	0.999941	none	-
ENSG00000278996	0.363711	0.595549	0.226515	0.999941	none	-
ENSG00000285190	0.528193	0.308794	-0.223588	0.999941	none	-
ENSG00000153048	12.1414	10.9492	-0.137198	0.999941	none	CARHSP1	calcium regulated heat stable protein 1
ENSG00000204514	2.02565	2.24074	0.0990806	0.999941	none	ZNF814	zinc finger protein 814
ENSG00000272599	3.08936	4.30801	0.376294	0.999941	none	-
ENSG00000144713	525.222	471.646	-0.154911	0.999941	none	RPL32	ribosomal protein L32
ENSG00000204131	0.854396	1.13917	0.206103	0.999941	none	NHSL2	NHS like 2
[truncated: 16,103 more rows]
