# Supplementary material for: Development of deaminase-free T-to-S base editor and C-to-G base editor by engineered human uracil DNA glycosylase
Source: Nat Commun. 2024 Jun 8;15:4897. doi: 10.1038/s41467-024-49343-5 (PMC11162499; doi:10.1038/s41467-024-49343-5)
Supplement: Supplementary file 9 — Supplementary Data 6 [file 41467_2024_49343_MOESM9_ESM.xlsx]

## Sheet: Sheet1
Supplementary Data 6. Comparison between gTBEs or gCBEs and PEs.
T-to-G purity (%)
	gTBEv3			gTBEv5			PE6d			PE6d max
site 13-T5	86.04	85.78	86.34	86.59	87.36	88.29	99.25	99.57	99.37	99.41	99.16	99.62
site 22-T4	73.11	78.92	84.79	50.23	59.91	66.89	99.4	99.82	99.73	99.69	99.4	99.51
site 51-T2	65.11	64.43	61.7	53.37	51.88	49.77	66.67	76.45	64.74	87.3	87.7	89.47
site 52-T6	84.57	84.31	82.43	83.26	81.79	80.61	71.64	47.62	63.41	58.54	73.33	67.74
site 53-T6	89.06	88.96	89.1	88.62	90.22	88.18	91.08	90.07	84.13	91.12	89.2	90.24
site 54-T5	88.96	87.52	89.07	75.73	73.65	75.89	99.88	99.97	99.9	99.93	99.95	99.93
Indel(%)
	gTBEv3			gTBEv5			PE6d			PE6d max
site 13-T5	5.8	4.51	6.1	7.02	6.41	6.68	2.58	2.75	3.32	3.01	2.33	2.91
site 22-T4	4.05	9.44	4.91	10	8.66	7.16	2.36	2.49	1.85	1.12	1.84	1.32
site 51-T2	7.33	7.99	6.74	15.76	15.11	13.58	0.29	0.25	0.19	0.15	0.08	0.13
site 52-T6	6.57	7.67	7.25	11.64	16.48	13.19	0	0	0	0	0.01	0
site 53-T6	6.36	6.1	8.12	4.62	3.61	3.67	0.02	0.1	0.06	0.13	0.05	0.04
site 54-T5	2.38	2.89	2.69	1.71	1.88	1.91	2.44	2.38	2.68	2.24	2.26	2.39
C-to-G purity (%)
	gCBEv2			gCBEv3			PE6d			PE6d max
site 26-C6	67.25	66.8	65.99	73.18	75.49	77.8	95.59	95.06	96.06	96.64	98.23	97.82
site 38-C6	46.74	49.53	47.91	25.45	24.66	26.22	71.57	74.3	60.39	72.13	79.61	64.73
site 39-C6	77.91	79.22	74.51	68.29	67.77	64.72	70.04	72.36	70.02	78.99	71.7	70.96
site 41-C6	60.47	58.1	64.13	59.61	67.11	66.45	98.41	97.51	96.69	96.82	97.75	98.07
site 49-C4	60.73	62.17	63.37	22.87	25.95	36.12	98	97.52	97.41	98.92	98.98	98.68
site 51-C6	71.56	69.46	72.72	45.92	45.76	45.31	95.65	94.87	94.86	88.13	89.23	84.94
Indel(%)
	gCBEv2			gCBEv3			PE6d			PE6d max
site 26-C6	42.69	43.8	43.75	52.08	43.25	46.64	0.09	0.15	0.01	0.09	0.1	0.2
site 38-C6	12.67	11.93	12.81	21.07	20.19	21.38	0.75	0.52	0.55	1	0.44	0.38
site 39-C6	8.01	6.7	9.61	8.94	6.73	9.78	0.25	0.25	0.29	0.2	0.25	0.3
site 41-C6	23.9	26.77	23.67	27.65	25.83	32.1	35.67	35.56	38.02	34.33	34.1	33.96
site 49-C4	13.63	11.93	14.33	17.25	18.67	23.2	0.31	0.27	0.24	0.4	0.22	0.2
site 51-C6	15.81	14.97	12.44	29.33	31.3	30.94	0.22	0.01	0.09	0.44	0.22	0.41
