# Supplementary material for: Development of deaminase-free T-to-S base editor and C-to-G base editor by engineered human uracil DNA glycosylase
Source: Nat Commun. 2024 Jun 8;15:4897. doi: 10.1038/s41467-024-49343-5 (PMC11162499; doi:10.1038/s41467-024-49343-5)
Supplement: Supplementary file 11 — Source Data [file 41467_2024_49343_MOESM11_ESM.xlsx]

## Sheet: Figure 1d
Figure 1d
	gTBEv0.1+NT	gTBEv0.1+T	gTBEv0.2+NT	gTBEv0.2+T	gTBEv0.3+NT	gTBEv0.3+T
	0	1.3	0.072	1	0	9.83
	0	0.74	0.047	1.04	0	9.77
	0.027	1.39	0.025	0.96	0	11.1

## Sheet: Figure 1e
Figure 1e
	gCBEv0.1+NT	gCBEv0.1+T	gCBEv0.2+NT	gCBEv0.2+T	gCBEv0.3+NT	gCBEv0.3+T
	0	1.13	0.022	14.4	0.02	53.1
	0	0.87	0	12.8	0.019	51.1
	0	0.99	0	12.8	0	50.1

## Sheet: Figure 1f
Figure 1f
	T-to-G reporter		C-to-G reporter
	gTBEv0.3	gCBEv0.3	gTBEv0.3	gCBEv0.3
	7.39	0.29	0.099	43.5
	8.12	0.26	0.18	40
	9.36	0.48	0.38	45.4

## Sheet: Figure 2c
Figure 2c
	WT	dead	gTBEv0.3	gTBEv1.1	gTBEv1.2	gTBEv2	gTBEv3
	0.76	0.91	14.6	34.9	36.6	39.7	45
	0.3	0.45	14.1	31.8	35.3	37.9	43
	0.42	0.34	13.9	31.2	35.3	38.4	43.7

## Sheet: Figure 2d
Figure 2d
		A			C			G
	WT	0.08	0.04	0.11	0	0.09	0.11	0.23	0	0.44
	gTBEv1.1	2.02	5.09	3.27	8.62	10.58	7.66	15.74	11.05	16.52
	gTBEv1.2	1.46	3.94	1.7	8.57	8.23	5.26	13.63	23.44	12.9
	gTBEv2	3.34	5.07	5.04	8.02	9.88	11.34	13.55	22.92	19.75
	gTBEv3	11.28	12.35	10.97	25.49	25.91	24.77	30.36	30.76	30.37
		indel
	WT	1.32	1.44	2.25
	gTBEv1.1	2.91	5.19	2.8
	gTBEv1.2	2.01	4.49	5.05
	gTBEv2	5.26	3.22	6.05
	gTBEv3	12.52	12.4	15.08

## Sheet: Figure 3a
Figure 3a
		A			C			G
	site 1-T5	2.79	2.57	3.03	12.93	13.32	14.51	51.18	51.41	51.78
	site 2-T7	1.54	1.44	1.92	10.06	7.02	8.82	51.76	53.21	50.09
	site 3-T2	5.95	4.3	3.51	20.42	18.17	19.35	4.58	8.87	8.87
	site 4-T5	12.03	10.42	10.89	24.22	20.83	24.11	25.97	29.16	28.24
	site 5-T3	21.84	22.67	21.12	29.75	28.59	29.69	19.45	16.45	16.89
	site 6-T7	8.96	3.72	9.84	4.91	18.66	8.49	22.06	13.82	19.19
	site 7-T7	1.87	1.58	2.26	4.49	5.99	2.92	36.48	31.05	32.94
	site 8-T3	6.93	7.81	3.46	22.82	25.85	18.24	14.47	22.81	19.3
	site 9-T5	9.47	9.35	10.05	26.56	23.11	25.91	34.74	36.99	33.79
	site 10-T5	8.09	8.49	7.79	22.01	20.03	18.98	33.52	33.72	35.13
	site 11-T5	7.57	5.97	8.12	20.38	19.59	19.85	11.51	12.04	10.56
	site 12-T5	4.04	4.87	4.47	30.02	26.37	28.17	31.74	35.18	33.26
	site 13-T5	2.27	2.15	3.06	4.24	3.17	3.72	42.1	43.87	45.82
	site 14-T5	6.82	8.19	8.06	16.47	16.2	17.51	26.41	29.51	25.11
	site 15-T5	9.8	9.11	10.16	17.81	18.49	18.07	52.59	54.68	53.93
	site 16-T3	10.61	11.24	11.71	38.79	37.79	39.77	6.66	7.63	5.26
	site 17-T7	8.5	8.41	9.16	19.81	17.72	18.63	4.39	4.94	4.36
	site 18-T5	1.82	5.07	4.53	23.09	25.8	26.94	35.12	38.21	36.96
	site 19-T8	1.97	0.37	1.41	6.63	6.34	6.61	12.86	19.68	16.91
	site 20-T3	4.52	5.36	5	20.19	23.56	22.33	14.49	15.67	16.24

## Sheet: Figure 3b
Figure 3b
		(C+G)/(A+C+G)
	site 1-T5	0.9583	0.9618	0.9563
	site 2-T7	0.9757	0.9766	0.9684
	site 3-T2	0.8078	0.8628	0.8894
	site 4-T5	0.8067	0.8275	0.8278
	site 5-T3	0.6926	0.6652	0.688
	site 6-T7	0.7506	0.8972	0.7377
	site 7-T7	0.9563	0.9591	0.9407
	site 8-T3	0.8433	0.8617	0.9156
	site 9-T5	0.8662	0.8654	0.8559
	site 10-T5	0.8728	0.8636	0.8742
	site 11-T5	0.8082	0.8412	0.7893
	site 12-T5	0.9386	0.9267	0.9322
	site 13-T5	0.9533	0.9563	0.9418
	site 14-T5	0.8628	0.8481	0.841
	site 15-T5	0.8778	0.8893	0.8763
	site 16-T3	0.8107	0.8016	0.7936
	site 17-T7	0.7401	0.7293	0.7151
	site 18-T5	0.9697	0.9266	0.9338
	site 19-T8	0.9082	0.986	0.9434
	site 20-T3	0.8847	0.8798	0.8852

## Sheet: Figure 3c
Figure 3c
		Indel
	site 1	24.85	25.78	24.56
	site 2	7.08	8.82	9.38
	site 3	26.11	26.95	25.82
	site 4	13.22	12.86	12.7
	site 5	7.35	8.64	8.96
	site 6	18.85	17.26	20.05
	site 7	17.08	17.44	26.64
	site 8	17.22	11.15	19.61
	site 9	16.3	16.57	16.01
	site 10	13	14.99	13.86
	site 11	8.5	7.92	8.09
	site 12	19.86	18.8	19.63
	site 13	6.67	5.36	5.08
	site 14	9.8	8.66	11.21
	site 15	10.21	8.79	9.23
	site 16	16.83	17.89	18.96
	site 17	44.22	45.83	45.59
	site 18	3.37	5.35	6.81
	site 19	14.24	10.15	14.05
	site 20	28.06	25.32	23.65

## Sheet: Figure 3d
Figure 3d
	site 1 On-target	76.08	76.57	81.26
	OT1	0.49	0.49	0.49
	OT2	0.18	0.15	0.16
	OT3	0.06	0.42	0.08
	OT4	0.32	0.35	0.38
	OT5	1.14	1.34	1.19
	OT6	0.09	0.09	0.08
	OT7	0.39	0.47	0.46
	OT8	0.4	0.43	0.38
	OT9	9.07	8.54	10.32

## Sheet: Figure 3e
Figure 3e
	site 2 On-target	69.83	66.54	66.77
	OT1	0.22	0.22	0.21
	OT2	0.19	0.22	0.15
	OT3	3.71	5.49	5.31
	OT4	0.91	0.99	0.66
	OT5	6.13	7.04	5.93
	OT6	0.26	0.28	0.33
	OT7	0.4	0.33	0.38
	OT8	1.15	0.86	1.05

[truncated: 75 more sheets: Figure 3f, Figure 4b, Figure 4c, Figure 4d, Figure 4e, Figure 4f, Figure 5b, Figure 5f, Figure 6c, Figure 6d, SI Figure 3a, SI Figure 3b, SI Figure 4a, SI Figure 4b, SI Figure 4c, SI Figure 5a, SI Figure 5b, SI Figure 5c, SI Figure 6a, SI Figure 6b …]
